# Supplementary material for: Glutamine sensing licenses cholesterol synthesis
Source: EMBO J. 2024 Oct 21;43(23):5837–56. doi: 10.1038/s44318-024-00269-0 (PMC11612431; doi:10.1038/s44318-024-00269-0)
Supplement: Supplementary file 4 — Dataset EV1 [file 44318_2024_269_MOESM4_ESM.xlsx]

## Sheet: Dataset EV1
Dataset EV1:
GLUL relative protein expression and RNA log2TPM+1 expression from cell lines available at https://depmap.org/portal/

## Sheet: GLUL relative protein expressio
Depmap ID	Proteomics	Cell Line Name	RNA	Primary Disease	Lineage	Lineage Subtype
ACH-000620	3.67965	JHH1	8.12459	Liver Cancer	Liver	Hepatocellular Carcinoma
ACH-000281	3.55276	KP2	8.65424	Pancreatic Cancer	Pancreas	Exocrine
ACH-000330	3.27457	EFM19	9.07623	Breast Cancer	Breast	Breast Ductal Carcinoma
ACH-000396	3.07844	J82	6.18844	Bladder Cancer	Urinary Tract	Bladder Carcinoma
ACH-000096	2.96295	G401	9.42219	Rhabdoid	Kidney	Malignant Rhabdoid Tumor
ACH-000004	2.90758	HEL	9.82259	Leukemia	Blood	AML
ACH-000487	2.80819	F36P	9.18157	Leukemia	Blood	AML
ACH-000070	2.75128	697	8.71805	Leukemia	Blood	ALL
ACH-000406	2.74813	U937	9.86191	Leukemia	Blood	AML
ACH-000909	2.7051	JHUEM2	8.37829	Endometrial/Uterine Cancer	Uterus	Endometrial Adenocarcinoma
ACH-000030	2.64858	PC14	7.87977	Lung Cancer	Lung	NSCLC
ACH-000053	2.53579	KARPAS299	8.1871	Lymphoma	Lymphocyte	Non Hodgkin Lymphoma
ACH-000508	2.46369	CORL88	9.58414	Lung Cancer	Lung	SCLC
ACH-000641	2.45918	CMK	10.5876	Leukemia	Blood	AML
ACH-000718	2.44973	NCIH2291	6.804	Lung Cancer	Lung	NSCLC
ACH-000961	2.41015	ISHIKAWAHERAKLIO02ER	7.95344	Endometrial/Uterine Cancer	Uterus	Endometrial Adenocarcinoma
ACH-000248	2.30051	AU565	9.4359	Breast Cancer	Breast	Breast Adenocarcinoma
ACH-000035	2.28962	NCIH1650	7.59582	Lung Cancer	Lung	NSCLC
ACH-000117	2.27068	EFM192A	9.95674	Breast Cancer	Breast	Breast Adenocarcinoma
ACH-000938	2.23999	NALM6	7.78516	Leukemia	Blood	ALL
ACH-000980	2.23438	NCIH1155	7.75936	Lung Cancer	Lung	NSCLC
ACH-000724	2.22737	HT1376	9.86624	Bladder Cancer	Urinary Tract	Bladder Carcinoma
ACH-000115	2.20276	VCAP	7.09645	Prostate Cancer	Prostate	Prostate Adenocarcinoma
ACH-000727	2.15724	NCIH2066	#N/A	Lung Cancer	Lung	SCLC
ACH-000236	2.15439	SW1417	7.78378	Colon/Colorectal Cancer	Colorectal	Colorectal Adenocarcinoma
ACH-000480	2.13889	HUH7	8.73769	Liver Cancer	Liver	Hepatocellular Carcinoma
ACH-000087	2.02805	SKES1	8.09122	Bone Cancer	Bone	Ewing Sarcoma
ACH-000668	1.99893	HCC70	9.2899	Breast Cancer	Breast	Breast Ductal Carcinoma
ACH-000785	1.92805	NCIH2126	10.6083	Lung Cancer	Lung	NSCLC
ACH-000739	1.92519	HEPG2	8.74039	Liver Cancer	Liver	Hepatocellular Carcinoma
ACH-000985	1.89897	LS411N	7.37756	Colon/Colorectal Cancer	Colorectal	Colorectal Adenocarcinoma
ACH-000695	1.84639	CORL47	7.68426	Lung Cancer	Lung	SCLC
ACH-000311	1.84199	NCIH2122	7.56133	Lung Cancer	Lung	NSCLC
ACH-000643	1.82835	HDQP1	8.16491	Breast Cancer	Breast	Breast Ductal Carcinoma
ACH-000800	1.80652	NCIH446	9.09527	Lung Cancer	Lung	SCLC
ACH-000625	1.77105	HEP3B217	7.91868	Liver Cancer	Liver	Hepatocellular Carcinoma
ACH-000481	1.76876	NCIH2170	7.59201	Lung Cancer	Lung	NSCLC
ACH-000867	1.72787	CHAGOK1	9.50426	Lung Cancer	Lung	NSCLC
ACH-000378	1.72616	NCIH647	7.68229	Lung Cancer	Lung	NSCLC
ACH-000747	1.71851	NCIH1703	6.25134	Lung Cancer	Lung	NSCLC
ACH-000243	1.71757	DANG	7.44253	Pancreatic Cancer	Pancreas	Exocrine
ACH-000198	1.67752	EOL1	8.9794	Leukemia	Blood	AML
ACH-000632	1.60583	HS944T	6.89542	Skin Cancer	Skin	Melanoma
ACH-000849	1.59982	MDAMB468	8.37051	Breast Cancer	Breast	Breast Carcinoma
ACH-000097	1.59824	ZR751	8.54986	Breast Cancer	Breast	Breast Ductal Carcinoma
ACH-000979	1.59431	DU145	#N/A	Prostate Cancer	Prostate	Prostate Adenocarcinoma
ACH-000357	1.58925	JEKO1	7.23525	Lymphoma	Lymphocyte	Non Hodgkin Lymphoma
ACH-000963	1.57383	CCK81	7.69342	Colon/Colorectal Cancer	Colorectal	Colorectal Adenocarcinoma
ACH-000264	1.55243	CALU6	7.26838	Lung Cancer	Lung	NSCLC
ACH-000929	1.51984	NCIH2110	8.68282	Lung Cancer	Lung	NSCLC
ACH-000114	1.4976	SU8686	7.35588	Pancreatic Cancer	Pancreas	Exocrine
ACH-000749	1.44886	DMS273	8.20765	Lung Cancer	Lung	SCLC
ACH-000970	1.44615	SNUC5	6.3194	Colon/Colorectal Cancer	Colorectal	Colorectal Adenocarcinoma
ACH-000223	1.43903	HCC1937	7.96821	Breast Cancer	Breast	Breast Ductal Carcinoma
ACH-000977	1.40692	LNCAPCLONEFGC	7.41371	Prostate Cancer	Prostate	Prostate Adenocarcinoma
ACH-000832	1.37781	CAL27	9.37332	Head and Neck Cancer	Upper Aerodigestive	Upper Aerodigestive Squamous
ACH-000671	1.37443	HUH6	7.73715	Liver Cancer	Liver	Hepatoblastoma
ACH-000158	1.3721	OCILY3	7.23496	Lymphoma	Lymphocyte	Non Hodgkin Lymphoma
ACH-000551	1.37163	K562	9.94664	Leukemia	Blood	CML
ACH-001075	1.32236	NCIH292	7.41329	Lung Cancer	Lung	NSCLC
ACH-000856	1.30827	CAL51	8.57384	Breast Cancer	Breast	Breast Carcinoma
ACH-000777	1.2989	KYSE30	8.06889	Esophageal Cancer	Esophagus	Esophagus Squamous
ACH-000423	1.29677	SKMEL3	6.68285	Skin Cancer	Skin	Melanoma
ACH-000528	1.27323	ABC1	8.51187	Lung Cancer	Lung	NSCLC
ACH-000922	1.26879	RCHACV	8.40467	Leukemia	Blood	ALL
ACH-000805	1.26536	COLO679	7.26303	Skin Cancer	Skin	Melanoma
ACH-000848	1.25937	JHH7	8.58594	Liver Cancer	Liver	Hepatocellular Carcinoma
ACH-000910	1.21675	MDAMB453	6.61868	Breast Cancer	Breast	Breast Carcinoma
ACH-000019	1.21595	MCF7	6.56879	Breast Cancer	Breast	Breast Carcinoma
ACH-000734	1.20891	JHH5	8.42467	Liver Cancer	Liver	Hepatocellular Carcinoma
ACH-000693	1.19978	KYSE180	7.3644	Esophageal Cancer	Esophagus	Esophagus Squamous
ACH-000213	1.19685	HUPT4	8.9519	Pancreatic Cancer	Pancreas	Exocrine
ACH-000846	1.18184	FADU	7.46164	Head and Neck Cancer	Upper Aerodigestive	Upper Aerodigestive Squamous
ACH-000356	1.16029	MKN45	7.36405	Gastric Cancer	Gastric	Gastric Adenocarcinoma
ACH-000956	1.15166	22RV1	7.47411	Prostate Cancer	Prostate	Prostate Adenocarcinoma
ACH-000852	1.15083	NCIH1435	6.08725	Lung Cancer	Lung	NSCLC
ACH-000971	1.12601	HCT116	7.19908	Colon/Colorectal Cancer	Colorectal	Colorectal Adenocarcinoma
ACH-000109	1.1224	NCIH3255	7.15482	Lung Cancer	Lung	NSCLC
ACH-000100	1.07258	RH41	7.51215	Sarcoma	Soft Tissue	Rhabdomyosarcoma
ACH-000535	1.06711	BXPC3	9.28834	Pancreatic Cancer	Pancreas	Exocrine
ACH-000865	1.0606	KYSE450	7.60415	Esophageal Cancer	Esophagus	Esophagus Squamous
ACH-000065	1.05352	OCIAML5	10.2021	Leukemia	Blood	AML
ACH-000855	1.03452	KYSE150	7.89269	Esophageal Cancer	Esophagus	Esophagus Squamous
ACH-000552	1.03006	HT29	7.43605	Colon/Colorectal Cancer	Colorectal	Colorectal Adenocarcinoma
ACH-000714	1.01991	KMS11	6.82731	Myeloma	Plasma Cell	Multiple Myeloma
ACH-000752	1.01877	NCIH196	7.32921	Lung Cancer	Lung	SCLC
ACH-000997	0.957351	HCT15	6.28965	Colon/Colorectal Cancer	Colorectal	Colorectal Adenocarcinoma
ACH-000728	0.953516	KASUMI2	8.87784	Leukemia	Blood	ALL
ACH-000467	0.950869	HCC56	8.15472	Colon/Colorectal Cancer	Colorectal	Colorectal Adenocarcinoma
ACH-000882	0.947063	IGR1	6.02015	Skin Cancer	Skin	Melanoma
ACH-000414	0.946794	NCIH1944	7.58067	Lung Cancer	Lung	NSCLC
ACH-000475	0.939834	HUH1	6.87873	Liver Cancer	Liver	Hepatocellular Carcinoma
ACH-000651	0.926857	SW620	6.9922	Colon/Colorectal Cancer	Colorectal	Colorectal Adenocarcinoma
ACH-000624	0.91117	HCC1806	8.24608	Breast Cancer	Breast	Breast Ductal Carcinoma
ACH-000866	0.90885	NCIH1048	9.72528	Lung Cancer	Lung	SCLC
ACH-000250	0.908554	KMRC20	6.9674	Kidney Cancer	Kidney	Renal Cell Carcinoma
ACH-000730	0.906355	SKMEL5	6.76301	Skin Cancer	Skin	Melanoma
ACH-000400	0.873788	SKCO1	7.1469	Colon/Colorectal Cancer	Colorectal	Colorectal Adenocarcinoma
ACH-000476	0.865973	JHH4	6.21023	Liver Cancer	Liver	Hepatocellular Carcinoma
ACH-000967	0.844604	SNUC2A	8.4146	Colon/Colorectal Cancer	Colorectal	Colorectal Adenocarcinoma
ACH-000994	0.835385	HEC59	8.51179	Endometrial/Uterine Cancer	Uterus	Endometrial Adenocarcinoma
ACH-000367	0.824164	NCIH226	6.98607	Lung Cancer	Lung	NSCLC
ACH-000349	0.806027	HCC1500	8.27994	Breast Cancer	Breast	Breast Ductal Carcinoma
ACH-000118	0.751698	HUPT3	7.0289	Pancreatic Cancer	Pancreas	Exocrine
ACH-000421	0.736165	SW837	7.04952	Colon/Colorectal Cancer	Colorectal	Colorectal Adenocarcinoma
ACH-000491	0.707295	NCIH716	5.70293	Colon/Colorectal Cancer	Colorectal	Colorectal Adenocarcinoma
ACH-000782	0.703818	SEM	8.00663	Leukemia	Blood	ALL
ACH-000915	0.699696	IPC298	6.24603	Skin Cancer	Skin	Melanoma
ACH-000351	0.689706	MKN1	6.21004	Gastric Cancer	Gastric	Gastric Adenocarcinoma
ACH-000260	0.686882	SKNAS	7.26322	Neuroblastoma	Peripheral Nervous System	Neuroblastoma
ACH-000278	0.663295	COV362	7.34944	Ovarian Cancer	Ovary	Ovary Adenocarcinoma
ACH-000488	0.636618	TE11	7.14822	Esophageal Cancer	Esophagus	Esophagus Squamous
ACH-000574	0.619379	FUOV1	7.01859	Ovarian Cancer	Ovary	Ovary Adenocarcinoma
ACH-000917	0.601498	TE4	6.58331	Esophageal Cancer	Esophagus	Esophagus Squamous
ACH-000536	0.573379	BT20	6.34305	Breast Cancer	Breast	Breast Ductal Carcinoma
ACH-000169	0.573313	RD	7.74376	Sarcoma	Soft Tissue	Rhabdomyosarcoma
ACH-000925	0.570543	DV90	6.83036	Lung Cancer	Lung	NSCLC
ACH-000680	0.547418	SW948	7.15664	Colon/Colorectal Cancer	Colorectal	Colorectal Adenocarcinoma
ACH-000151	0.519248	JM1	8.24598	Leukemia	Blood	ALL
ACH-000454	0.517035	HCC95	9.88053	Lung Cancer	Lung	NSCLC
ACH-000090	0.511846	PC3	6.26454	Prostate Cancer	Prostate	Prostate Adenocarcinoma
ACH-000886	0.511821	NCIH2009	6.25758	Lung Cancer	Lung	NSCLC
ACH-000007	0.498674	LS513	6.57833	Colon/Colorectal Cancer	Colorectal	Colorectal Adenocarcinoma
ACH-000635	0.457495	SNU119	7.45187	Ovarian Cancer	Ovary	Ovary Adenocarcinoma
ACH-000263	0.455274	KASUMI1	7.84197	Leukemia	Blood	AML
ACH-000793	0.45279	KATOIII	5.18982	Gastric Cancer	Gastric	Gastric Adenocarcinoma
ACH-000860	0.439097	NCIH358	5.99639	Lung Cancer	Lung	NSCLC
ACH-000042	0.427429	PANC0203	6.22689	Pancreatic Cancer	Pancreas	Exocrine
ACH-000530	0.384134	DMS114	7.55067	Lung Cancer	Lung	SCLC
ACH-000242	0.380951	RT4	8.4302	Bladder Cancer	Urinary Tract	Bladder Carcinoma
ACH-000387	0.363205	TF1	9.62741	Leukemia	Blood	AML
ACH-000211	0.355061	DAOY	6.68412	Brain Cancer	Central Nervous System	Medulloblastoma
ACH-000895	0.350538	CL34	6.79597	Colon/Colorectal Cancer	Colorectal	Colorectal Adenocarcinoma
ACH-000265	0.328612	KP4	6.90641	Pancreatic Cancer	Pancreas	Exocrine
ACH-000335	0.310242	MSTO211H	6.09908	Lung Cancer	Lung	Mesothelioma
ACH-000831	0.30536	HEC50B	4.81967	Endometrial/Uterine Cancer	Uterus	Endometrial Adenocarcinoma
ACH-000784	0.293041	KYSE70	7.71582	Esophageal Cancer	Esophagus	Esophagus Squamous
ACH-000879	0.291875	MFE296	7.73295	Endometrial/Uterine Cancer	Uterus	Endometrial Adenocarcinoma
ACH-000820	0.27062	SW403	6.89008	Colon/Colorectal Cancer	Colorectal	Colorectal Adenocarcinoma
ACH-000111	0.264344	HCC1187	8.00916	Breast Cancer	Breast	Breast Ductal Carcinoma
ACH-000217	0.257708	JHH6	5.69321	Liver Cancer	Liver	Hepatocellular Carcinoma
ACH-000790	0.252732	SHP77	7.08566	Lung Cancer	Lung	SCLC
ACH-001198	0.252221	SNB19	#N/A	Brain Cancer	Central Nervous System	Glioma
ACH-000415	0.242916	BICR6	8.0086	Head and Neck Cancer	Upper Aerodigestive	Upper Aerodigestive Squamous
ACH-000987	0.23304	MEWO	6.89397	Skin Cancer	Skin	Melanoma
ACH-000579	0.22896	UACC257	6.38957	Skin Cancer	Skin	Melanoma
ACH-000701	0.224101	RMUGS	5.86617	Ovarian Cancer	Ovary	Ovary Adenocarcinoma
ACH-000427	0.217029	NCIN87	7.23611	Gastric Cancer	Gastric	Gastric Adenocarcinoma
ACH-000075	0.213411	U87MG	6.23381	Brain Cancer	Central Nervous System	Glioma
ACH-000957	0.190817	LS180	7.51136	Colon/Colorectal Cancer	Colorectal	Colorectal Adenocarcinoma
ACH-000738	0.190459	GB1	5.83517	Brain Cancer	Central Nervous System	Glioma
ACH-000369	0.186069	MOLM16	9.195	Leukemia	Blood	AML
ACH-000911	0.179879	NUGC3	6.57092	Gastric Cancer	Gastric	Gastric Adenocarcinoma
ACH-000018	0.178486	T24	7.47135	Bladder Cancer	Urinary Tract	Bladder Carcinoma
ACH-000824	0.175388	KYSE510	6.8653	Esophageal Cancer	Esophagus	Esophagus Squamous
ACH-000005	0.153981	HEL9217	8.67758	Leukemia	Blood	AML
ACH-000132	0.147254	JHOS2	7.37226	Ovarian Cancer	Ovary	Ovary Adenocarcinoma
ACH-001307	0.110782	8505C	6.43029	Thyroid Cancer	Thyroid	Thyroid Carcinoma
ACH-000647	0.108166	TE1	7.02259	Esophageal Cancer	Esophagus	Esophagus Squamous
ACH-000883	0.106479	SW1783	6.42089	Brain Cancer	Central Nervous System	Glioma
ACH-000276	0.0990038	HCC38	8.21062	Breast Cancer	Breast	Breast Ductal Carcinoma
ACH-000677	0.089802	SW1573	6.67962	Lung Cancer	Lung	NSCLC
ACH-000493	0.0683365	SNU423	6.73796	Liver Cancer	Liver	Hepatocellular Carcinoma
ACH-000291	0.0627682	OV90	5.39712	Ovarian Cancer	Ovary	Ovary Adenocarcinoma
ACH-000606	0.0587535	PECAPJ34CLONEC12	8.23888	Head and Neck Cancer	Upper Aerodigestive	Upper Aerodigestive Squamous
ACH-000657	0.0180048	A2780	4.83592	Ovarian Cancer	Ovary	Ovary Adenocarcinoma
ACH-000495	-0.000408272	TUHR4TKB	5.57954	Kidney Cancer	Kidney	Renal Cell Carcinoma
ACH-000958	-0.0195501	SW48	6.28114	Colon/Colorectal Cancer	Colorectal	Colorectal Adenocarcinoma
ACH-000542	-0.0341661	HEYA8	6.17951	Ovarian Cancer	Ovary	Ovary Adenocarcinoma
ACH-000888	-0.0555001	NCIH1793	6.24945	Lung Cancer	Lung	NSCLC
ACH-000511	-0.066358	CALU1	7.19928	Lung Cancer	Lung	NSCLC
ACH-000383	-0.0792241	OE33	6.21082	Esophageal Cancer	Esophagus	Esophagus Adenocarcinoma
ACH-000001	-0.0804911	NIHOVCAR3	6.9965	Ovarian Cancer	Ovary	Ovary Adenocarcinoma
ACH-000347	-0.083813	QGP1	7.12701	Pancreatic Cancer	Pancreas	Endocrine
ACH-000768	-0.0860232	MDAMB231	6.62176	Breast Cancer	Breast	Breast Carcinoma
ACH-000960	-0.0868059	REH	8.21116	Leukemia	Blood	ALL
ACH-000023	-0.0997254	PATU8988T	7.23592	Pancreatic Cancer	Pancreas	Exocrine
ACH-000787	-0.106465	LXF289	6.07318	Lung Cancer	Lung	NSCLC
ACH-000190	-0.107854	HDMYZ	6.04701	Unknown	Unknown
ACH-000621	-0.111503	MDAMB157	6.89482	Breast Cancer	Breast	Breast Ductal Carcinoma
ACH-000288	-0.118097	BT549	5.70099	Breast Cancer	Breast	Breast Ductal Carcinoma
ACH-000799	-0.122632	HS695T	7.07436	Skin Cancer	Skin	Melanoma
ACH-000627	-0.126249	LCLC103H	5.94509	Lung Cancer	Lung	NSCLC
ACH-000448	-0.126308	NCIH1666	7.06652	Lung Cancer	Lung	NSCLC
ACH-000988	-0.132387	MFE319	7.06577	Endometrial/Uterine Cancer	Uterus	Endometrial Adenocarcinoma
ACH-000012	-0.13668	HCC827	6.19751	Lung Cancer	Lung	NSCLC
ACH-000809	-0.140403	KYSE410	5.36562	Esophageal Cancer	Esophagus	Esophagus Squamous
ACH-000496	-0.142809	NCIH1792	6.8421	Lung Cancer	Lung	NSCLC
ACH-000403	-0.144181	NCIH747	6.56636	Colon/Colorectal Cancer	Colorectal	Colorectal Adenocarcinoma
ACH-000842	-0.17438	SW480	5.77531	Colon/Colorectal Cancer	Colorectal	Colorectal Adenocarcinoma
ACH-000202	-0.174742	COLO320	6.765	Colon/Colorectal Cancer	Colorectal	Colorectal Adenocarcinoma
ACH-000810	-0.189582	SKMEL30	5.44294	Skin Cancer	Skin	Melanoma
ACH-000711	-0.19289	JIMT1	6.142	Breast Cancer	Breast	Breast Ductal Carcinoma
ACH-000748	-0.198539	SJSA1	7.12619	Bone Cancer	Bone	Osteosarcoma
ACH-000147	-0.201874	T47D	8.9528	Breast Cancer	Breast	Breast Ductal Carcinoma
ACH-000098	-0.229277	GAMG	6.34767	Brain Cancer	Central Nervous System	Glioma
ACH-000661	-0.234883	WM1799	6.29278	Skin Cancer	Skin	Melanoma
ACH-000420	-0.241834	SNU449	6.86245	Liver Cancer	Liver	Hepatocellular Carcinoma
ACH-000006	-0.242495	MONOMAC6	8.32085	Leukemia	Blood	AML
ACH-000712	-0.247683	HCC1833	7.22246	Lung Cancer	Lung	NSCLC
ACH-000506	-0.259003	NCIH146	7.74631	Lung Cancer	Lung	SCLC
ACH-000638	-0.261032	NCIH441	7.93575	Lung Cancer	Lung	NSCLC
ACH-000374	-0.269436	HCC1143	6.51775	Breast Cancer	Breast	Breast Ductal Carcinoma
ACH-000966	-0.272319	IGROV1	7.75829	Ovarian Cancer	Ovary	Ovary Adenocarcinoma
ACH-000234	-0.274534	CAKI2	4.60348	Kidney Cancer	Kidney	Renal Cell Carcinoma
ACH-000995	-0.275931	JURKAT	9.13509	Leukemia	Blood	ALL
ACH-000587	-0.287637	NCIH1975	4.80064	Lung Cancer	Lung	NSCLC
ACH-000028	-0.325775	KPL1	6.3411	Breast Cancer	Breast	Breast Carcinoma
ACH-000573	-0.333861	MDAMB436	6.9465	Breast Cancer	Breast	Breast Carcinoma
ACH-000833	-0.339101	RH30	6.28836	Sarcoma	Soft Tissue	Rhabdomyosarcoma
ACH-000024	-0.341934	OPM2	0.432959	Myeloma	Plasma Cell	Multiple Myeloma
ACH-000318	-0.345968	TE10	5.52857	Esophageal Cancer	Esophagus	Esophagus Squamous
ACH-000644	-0.347913	COLO829	5.44725	Skin Cancer	Skin	Melanoma
ACH-000062	-0.356615	RERFLCMS	7.17293	Lung Cancer	Lung	NSCLC
ACH-000138	-0.398653	CFPAC1	6.86171	Pancreatic Cancer	Pancreas	Exocrine
ACH-000859	-0.398874	HCC1954	8.38245	Breast Cancer	Breast	Breast Ductal Carcinoma
ACH-000713	-0.454491	CAOV3	6.14527	Ovarian Cancer	Ovary	Ovary Adenocarcinoma
ACH-001129	-0.467205	MONOMAC1	8.41274	Leukemia	Blood	AML
ACH-000368	-0.474565	SNU1105	6.92991	Brain Cancer	Central Nervous System	Glioma
ACH-000447	-0.506413	NCIH2228	8.40054	Lung Cancer	Lung	NSCLC
ACH-000365	-0.50709	SUDHL4	0.475085	Lymphoma	Lymphocyte	Non Hodgkin Lymphoma
ACH-000769	-0.525373	LK2	7.88368	Lung Cancer	Lung	NSCLC
ACH-000473	-0.546359	RT112	8.83286	Bladder Cancer	Urinary Tract	Bladder Carcinoma
ACH-000159	-0.554571	OSRC2	6.26397	Kidney Cancer	Kidney	Renal Cell Carcinoma
ACH-000424	-0.557099	TC71	7.27659	Bone Cancer	Bone	Ewing Sarcoma
ACH-000553	-0.562683	SQ1	3.97269	Lung Cancer	Lung	NSCLC
ACH-000521	-0.563498	NCIH2030	6.1637	Lung Cancer	Lung	NSCLC
ACH-000463	-0.56802	NCIH460	5.65306	Lung Cancer	Lung	NSCLC
ACH-000304	-0.586038	WM115	3.99639	Skin Cancer	Skin	Melanoma
ACH-000348	-0.590306	RPMI7951	7.01581	Skin Cancer	Skin	Melanoma
ACH-000479	-0.591808	KNS81	5.68229	Brain Cancer	Central Nervous System	Glioma
ACH-000409	-0.607297	OVSAHO	7.385	Ovarian Cancer	Ovary	Ovary Adenocarcinoma
ACH-000404	-0.624211	K029AX	6.11603	Skin Cancer	Skin	Melanoma
ACH-000395	-0.629146	NCIH520	8.61828	Lung Cancer	Lung	NSCLC
ACH-000161	-0.631505	CORL105	5.02059	Lung Cancer	Lung	NSCLC
ACH-000741	-0.641226	UBLC1	7.21762	Bladder Cancer	Urinary Tract	Bladder Carcinoma
ACH-000924	-0.665079	NCIH2172	4.49761	Lung Cancer	Lung	NSCLC
ACH-000954	-0.676038	HEC1A	5.93546	Endometrial/Uterine Cancer	Uterus	Endometrial Adenocarcinoma
ACH-000021	-0.676394	NCIH1693	5.0036	Lung Cancer	Lung	NSCLC
ACH-000362	-0.677597	MOLM13	7.57001	Leukemia	Blood	AML
ACH-000146	-0.681253	THP1	8.43817	Leukemia	Blood	AML
ACH-000510	-0.683448	NCIH1299	4.81711	Lung Cancer	Lung	NSCLC
ACH-000153	-0.709363	NCIH2052	5.35438	Lung Cancer	Lung	Mesothelioma
ACH-000685	-0.715198	L33	9.39463	Pancreatic Cancer	Pancreas	Exocrine
ACH-000926	-0.715316	HT55	6.25871	Colon/Colorectal Cancer	Colorectal	Colorectal Adenocarcinoma
ACH-000239	-0.742317	HUG1N	6.85972	Gastric Cancer	Gastric	Gastric Adenocarcinoma
ACH-001306	-0.744914	8305C	6.98482	Thyroid Cancer	Thyroid	Thyroid Carcinoma
ACH-000678	-0.748393	MKN7	5.3579	Gastric Cancer	Gastric	Gastric Adenocarcinoma
ACH-001190	-0.763743	SKMEL2	5.77795	Skin Cancer	Skin	Melanoma
ACH-000946	-0.766963	HEC265	5.9397	Endometrial/Uterine Cancer	Uterus	Endometrial Adenocarcinoma
ACH-000547	-0.769357	HT1197	3.05658	Bladder Cancer	Urinary Tract	Bladder Carcinoma
ACH-000974	-0.776911	SNGM	3.97085	Endometrial/Uterine Cancer	Uterus	Endometrial Adenocarcinoma
ACH-000662	-0.781872	CORL23	3.63923	Lung Cancer	Lung	NSCLC
ACH-001171	-0.786731	PL45	#N/A	Pancreatic Cancer	Pancreas	Exocrine
ACH-000753	-0.787694	JMSU1	3.61941	Bladder Cancer	Urinary Tract	Bladder Carcinoma
ACH-000207	-0.792175	DETROIT562	7.82299	Head and Neck Cancer	Upper Aerodigestive	Upper Aerodigestive Squamous
ACH-000524	-0.795404	KURAMOCHI	7.31179	Ovarian Cancer	Ovary	Ovary Adenocarcinoma
ACH-000410	-0.79957	SAOS2	6.47897	Bone Cancer	Bone	Osteosarcoma
ACH-000546	-0.814931	HSC4	8.79071	Head and Neck Cancer	Upper Aerodigestive	Upper Aerodigestive Squamous
ACH-000817	-0.829292	RPMI8226	5.68762	Myeloma	Plasma Cell	Multiple Myeloma
ACH-000881	-0.830703	MELJUSO	4.7366	Skin Cancer	Skin	Melanoma
ACH-000522	-0.8336	UMUC3	4.10601	Bladder Cancer	Urinary Tract	Bladder Carcinoma
ACH-000532	-0.84026	SNU61	5.59694	Colon/Colorectal Cancer	Colorectal	Colorectal Adenocarcinoma
ACH-000778	-0.84658	HSC3	6.45549	Head and Neck Cancer	Upper Aerodigestive	Upper Aerodigestive Squamous
ACH-000416	-0.876525	NCIH838	5.88289	Lung Cancer	Lung	NSCLC
ACH-000550	-0.897416	IGR39	3.92315	Skin Cancer	Skin	Melanoma
ACH-000726	-0.901146	TE14	6.94439	Esophageal Cancer	Esophagus	Esophagus Squamous
ACH-000857	-0.909013	CAL851	1.51096	Breast Cancer	Breast	Breast Carcinoma
ACH-000589	-0.922915	NCIH1437	7.23926	Lung Cancer	Lung	NSCLC
ACH-000219	-0.951227	A375	4.15623	Skin Cancer	Skin	Melanoma
ACH-000617	-0.955024	OVCAR4	7.28475	Ovarian Cancer	Ovary	Ovary Adenocarcinoma
ACH-000622	-0.957502	KNS42	8.85922	Brain Cancer	Central Nervous System	Glioma
ACH-000580	-0.960109	C32	4.96947	Skin Cancer	Skin	Melanoma
ACH-000054	-0.960424	HT1080	4.07296	Sarcoma	Soft Tissue	Fibrosarcoma
ACH-000486	-0.96274	KU1919	5.52763	Bladder Cancer	Urinary Tract	Bladder Carcinoma
ACH-000091	-0.991782	OV56	4.91982	Ovarian Cancer	Ovary	Ovary Adenocarcinoma
ACH-000788	-0.995705	A2058	3.06867	Skin Cancer	Skin	Melanoma
ACH-000222	-0.999836	ASPC1	0.669027	Pancreatic Cancer	Pancreas	Exocrine
ACH-000783	-1.00941	CAMA1	7.27118	Breast Cancer	Breast	Breast Carcinoma
ACH-000052	-1.02396	A673	7.68131	Bone Cancer	Bone	Ewing Sarcoma
ACH-000361	-1.02804	SKHEP1	5.97476	Liver Cancer	Liver	Hepatocellular Carcinoma
ACH-000672	-1.02848	IALM	5.24755	Lung Cancer	Lung	NSCLC
ACH-000155	-1.03536	SW1990	6.07146	Pancreatic Cancer	Pancreas	Exocrine
ACH-000068	-1.04726	REC1	5.76075	Lymphoma	Lymphocyte	Non Hodgkin Lymphoma
ACH-000652	-1.04773	SUIT2	6.04418	Pancreatic Cancer	Pancreas	Exocrine
ACH-000014	-1.05527	HS294T	4.21645	Skin Cancer	Skin	Melanoma
ACH-000880	-1.07173	AGS	7.06512	Gastric Cancer	Gastric	Gastric Adenocarcinoma
ACH-000235	-1.07406	PANC0403	5.48864	Pancreatic Cancer	Pancreas	Exocrine
ACH-000212	-1.07432	CAL120	4.765	Breast Cancer	Breast	Breast Carcinoma
ACH-000343	-1.08446	NCIH522	3.05485	Lung Cancer	Lung	NSCLC
ACH-000484	-1.09231	VMRCRCW	3.37573	Kidney Cancer	Kidney	Renal Cell Carcinoma
ACH-000192	-1.10863	MFE280	7.6674	Endometrial/Uterine Cancer	Uterus	Endometrial Adenocarcinoma
ACH-000039	-1.11775	SKNMC	7.28281	Bone Cancer	Bone	Ewing Sarcoma
ACH-000935	-1.13062	MDST8	0.575312	Colon/Colorectal Cancer	Colorectal	Colorectal Adenocarcinoma
ACH-000558	-1.13294	A172	6.21218	Brain Cancer	Central Nervous System	Glioma
ACH-000650	-1.15632	IGR37	4.4522	Skin Cancer	Skin	Melanoma
ACH-000209	-1.15646	SNU1079	6.72055	Bile Duct Cancer	Bile Duct	Cholangiocarcinoma
ACH-000050	-1.15979	NCIH929	3.46467	Myeloma	Plasma Cell	Multiple Myeloma
ACH-000425	-1.17232	UACC62	1.12433	Skin Cancer	Skin	Melanoma
ACH-000595	-1.17272	LN229	5.78031	Brain Cancer	Central Nervous System	Glioma
ACH-000380	-1.18795	KMS12BM	3.91361	Myeloma	Plasma Cell	Multiple Myeloma
ACH-000442	-1.19252	RERFLCSQ1	5.84875	Lung Cancer	Lung	NSCLC
ACH-000605	-1.20118	TE6	5.51728	Esophageal Cancer	Esophagus	Esophagus Squamous
ACH-000684	-1.20193	KMRC1	3.30597	Kidney Cancer	Kidney	Renal Cell Carcinoma
ACH-000898	-1.22322	SNU719	6.04374	Gastric Cancer	Gastric	Gastric Adenocarcinoma
ACH-000755	-1.24176	HCC2218	6.27072	Breast Cancer	Breast	Breast Ductal Carcinoma
ACH-000847	-1.24369	HGC27	6.85922	Gastric Cancer	Gastric	Gastric Adenocarcinoma
ACH-000943	-1.28301	RKO	5.50208	Colon/Colorectal Cancer	Colorectal	Colorectal Adenocarcinoma
ACH-000819	-1.28604	LN18	5.68398	Brain Cancer	Central Nervous System	Glioma
ACH-000388	-1.34302	NUDHL1	6.6642	Lymphoma	Lymphocyte	Non Hodgkin Lymphoma
ACH-000390	-1.35904	LUDLU1	7.35799	Lung Cancer	Lung	NSCLC
ACH-000667	-1.36543	HCC44	3.45943	Lung Cancer	Lung	NSCLC
ACH-000794	-1.37944	BICR22	9.19335	Head and Neck Cancer	Upper Aerodigestive	Upper Aerodigestive Squamous
ACH-000932	-1.38185	SNU1	5.29572	Gastric Cancer	Gastric	Gastric Adenocarcinoma
ACH-000900	-1.41416	NCIH23	5.73958	Lung Cancer	Lung	NSCLC
ACH-000407	-1.42202	SNU685	6.7494	Endometrial/Uterine Cancer	Uterus	MMMT
ACH-000518	-1.43138	CAL33	8.28156	Head and Neck Cancer	Upper Aerodigestive	Upper Aerodigestive Squamous
ACH-000376	-1.43356	SF295	3.44361	Brain Cancer	Central Nervous System	Glioma
ACH-001239	-1.43545	WM2664	3.42358	Skin Cancer	Skin	Melanoma
ACH-000502	-1.48555	TCCPAN2	4.20085	Pancreatic Cancer	Pancreas	Exocrine
ACH-000040	-1.51633	U118MG	3.02148	Brain Cancer	Central Nervous System	Glioma
ACH-000754	-1.5564	L428	0.722466	Lymphoma	Lymphocyte	Hodgkin Lymphoma
ACH-000255	-1.57946	LMSU	1.59932	Gastric Cancer	Gastric	Gastric Adenocarcinoma
ACH-000722	-1.58576	SNUC1	1.79909	Colon/Colorectal Cancer	Colorectal	Colorectal Adenocarcinoma
ACH-000853	-1.58874	NCIH661	2.4489	Lung Cancer	Lung	NSCLC
ACH-000008	-1.6196	A101D	5.12516	Skin Cancer	Skin	Melanoma
ACH-000869	-1.6313	NCIH1568	6.89954	Lung Cancer	Lung	NSCLC
ACH-000720	-1.6392	TCCSUP	3.0072	Bladder Cancer	Urinary Tract	Bladder Carcinoma
ACH-000996	-1.63954	HEC251	5.05137	Endometrial/Uterine Cancer	Uterus	Endometrial Adenocarcinoma
ACH-000990	-1.6868	HEC108	4.66221	Endometrial/Uterine Cancer	Uterus	Endometrial Adenocarcinoma
ACH-000615	-1.71366	SKMEL28	3.22651	Skin Cancer	Skin	Melanoma
ACH-000441	-1.72447	SH4	0.871844	Skin Cancer	Skin	Melanoma
ACH-000984	-1.79164	HEC6	5.54226	Endometrial/Uterine Cancer	Uterus	Endometrial Adenocarcinoma
ACH-000614	-1.85625	RVH421	3.75916	Skin Cancer	Skin	Melanoma
ACH-000438	-1.86173	LU65	0.344828	Lung Cancer	Lung	NSCLC
ACH-000601	-1.87071	MIAPACA2	2.16672	Pancreatic Cancer	Pancreas	Exocrine
ACH-001039	-1.87465	COLO205	#N/A	Colon/Colorectal Cancer	Colorectal	Colorectal Adenocarcinoma
ACH-000309	-1.88344	SKLU1	#N/A	Lung Cancer	Lung	NSCLC
ACH-000878	-1.93092	HCC15	1.58496	Lung Cancer	Lung	NSCLC
ACH-000563	-1.94942	EBC1	3.07211	Lung Cancer	Lung	NSCLC
ACH-000188	-1.95473	SCC25	6.16088	Head and Neck Cancer	Upper Aerodigestive	Upper Aerodigestive Squamous
ACH-000916	-1.9548	NCIH1573	5.82883	Lung Cancer	Lung	NSCLC
ACH-000375	-1.99014	G402	1.01436	Kidney Cancer	Kidney
ACH-000247	-2.00264	OCUM1	0.941106	Gastric Cancer	Gastric	Gastric Adenocarcinoma
ACH-000666	-2.00912	NCIH1355	1.03562	Lung Cancer	Lung	NSCLC
ACH-000986	-2.02473	HT115	4.53978	Colon/Colorectal Cancer	Colorectal	Colorectal Adenocarcinoma
ACH-000681	-2.06494	A549	4.66732	Lung Cancer	Lung	NSCLC
ACH-000164	-2.09275	PANC1	5.43429	Pancreatic Cancer	Pancreas	Exocrine
ACH-000555	-2.1677	A498	0.275007	Kidney Cancer	Kidney	Renal Cell Carcinoma
ACH-000393	-2.17921	HLF	4.04002	Liver Cancer	Liver	Hepatocellular Carcinoma
ACH-000350	-2.18937	COLO678	4.38543	Colon/Colorectal Cancer	Colorectal	Colorectal Adenocarcinoma
ACH-000582	-2.21158	COLO741	0.545968	Skin Cancer	Skin	Melanoma
ACH-000649	-2.21569	786O	0.739848	Kidney Cancer	Kidney	Renal Cell Carcinoma
ACH-000430	-2.26283	TYKNU	0.454176	Ovarian Cancer	Ovary	Ovary Adenocarcinoma
ACH-000429	-2.27481	A704	4.0917	Kidney Cancer	Kidney	Renal Cell Carcinoma
ACH-000890	-2.32696	SW1271	4.48091	Lung Cancer	Lung	SCLC
ACH-000827	-2.3554	WM793	1.01436	Skin Cancer	Skin	Melanoma
ACH-000750	-2.41141	LOXIMVI	0.400538	Skin Cancer	Skin	Melanoma
ACH-000315	-2.43281	KARPAS422	0.62293	Lymphoma	Lymphocyte	Non Hodgkin Lymphoma
ACH-000899	-2.55243	WM88	3.83086	Skin Cancer	Skin	Melanoma
ACH-000699	-2.7355	HCC1395	3.75168	Breast Cancer	Breast	Breast Ductal Carcinoma
ACH-000912	-2.76057	NCIH2286	1.75702	Lung Cancer	Lung	SCLC
ACH-000611	-2.76913	SUDHL6	0.831877	Lymphoma	Lymphocyte	Non Hodgkin Lymphoma
ACH-000371	-2.85781	RL	0.443607	Lymphoma	Lymphocyte	Non Hodgkin Lymphoma
ACH-000201	-2.93156	A204	1.774	Rhabdoid	Soft Tissue	Malignant Rhabdoid Tumor
ACH-000364	-2.96227	U2OS	1.40054	Bone Cancer	Bone	Osteosarcoma
ACH-000411	-3.24524	769P	2.69599	Kidney Cancer	Kidney	Renal Cell Carcinoma
ACH-000696	-3.25907	OVCAR8	0.536053	Ovarian Cancer	Ovary	Ovary Adenocarcinoma
ACH-000576	-3.31772	KMS27	0.678072	Myeloma	Plasma Cell	Multiple Myeloma
ACH-000919	-3.33568	IM95	0.321928	Gastric Cancer	Gastric	Gastric Adenocarcinoma
ACH-000607	-3.3972	KYM1	0.536053	Rhabdoid	Soft Tissue	Malignant Rhabdoid Tumor
ACH-000015	-3.49218	NCIH1581	3.47119	Lung Cancer	Lung	NSCLC
ACH-000945	-3.97888	NCIH650	0.739848	Lung Cancer	Lung	NSCLC
ACH-000433	-3.99395	CAKI1	0.378512	Kidney Cancer	Kidney	Renal Cell Carcinoma
ACH-000670	-4.25052	SBC5	0.650765	Lung Cancer	Lung	SCLC

## Sheet: GLUL RNA log2 TPM+1 
Depmap ID	Expression 22Q2 Public	Cell Line Name	Expression 22Q2 Public	Primary Disease	Lineage	Lineage Subtype
ACH-000055	11.4029	D283MED	11.4029	Brain Cancer	Central Nervous System	Medulloblastoma
ACH-000642	10.6099	HMEL	10.6099	Non-Cancerous	Breast
ACH-000785	10.6083	NCIH2126	10.6083	Lung Cancer	Lung	NSCLC
ACH-000641	10.5876	CMK	10.5876	Leukemia	Blood	AML
ACH-000639	10.5068	NCIH211	10.5068	Lung Cancer	Lung	SCLC
ACH-000482	10.4974	RERFLCKJ	10.4974	Lung Cancer	Lung	NSCLC
ACH-000352	10.4035	HCC1428	10.4035	Breast Cancer	Breast	Breast Carcinoma
ACH-000301	10.2874	LAMA84	10.2874	Leukemia	Blood	CML
ACH-000767	10.2523	NCIH526	10.2523	Lung Cancer	Lung	SCLC
ACH-000355	10.2265	NCIH82	10.2265	Lung Cancer	Lung	SCLC
ACH-000065	10.2021	OCIAML5	10.2021	Leukemia	Blood	AML
ACH-000918	10.092	MOLT16	10.092	Leukemia	Blood	ALL
ACH-000072	10.0871	MEG01	10.0871	Leukemia	Blood	CML
ACH-000117	9.95674	EFM192A	9.95674	Breast Cancer	Breast	Breast Adenocarcinoma
ACH-000551	9.94664	K562	9.94664	Leukemia	Blood	CML
ACH-000095	9.9281	D341	9.9281	Brain Cancer	Central Nervous System	Medulloblastoma
ACH-000195	9.9177	SET2	9.9177	Leukemia	Blood	AML
ACH-000105	9.88076	ALLSIL	9.88076	Leukemia	Blood	ALL
ACH-000454	9.88053	HCC95	9.88053	Lung Cancer	Lung	NSCLC
ACH-000270	9.87515	HPAC	9.87515	Pancreatic Cancer	Pancreas	Exocrine
ACH-000724	9.86624	HT1376	9.86624	Bladder Cancer	Urinary Tract	Bladder Carcinoma
ACH-000406	9.86191	U937	9.86191	Leukemia	Blood	AML
ACH-000602	9.85975	M07E	9.85975	Leukemia	Blood	AML
ACH-000633	9.85932	FU97	9.85932	Gastric Cancer	Gastric	Gastric Adenocarcinoma
ACH-001694	9.82818	UPCISCC074	9.82818	Head and Neck Cancer	Upper Aerodigestive	Upper Aerodigestive Squamous
ACH-000004	9.82259	HEL	9.82259	Leukemia	Blood	AML
ACH-000074	9.80305	KU812	9.80305	Leukemia	Blood	CML
ACH-000710	9.75644	NCIH854	9.75644	Lung Cancer	Lung	NSCLC
ACH-000866	9.72528	NCIH1048	9.72528	Lung Cancer	Lung	SCLC
ACH-000034	9.70734	PLB985	9.70734	Leukemia	Blood	AML
ACH-001347	9.69237	H157	9.69237	Head and Neck Cancer	Upper Aerodigestive	Upper Aerodigestive Squamous
ACH-001036	9.65299	CMK115	9.65299	Leukemia	Blood	AML
ACH-000759	9.64776	MDAMB175VII	9.64776	Breast Cancer	Breast	Breast Ductal Carcinoma
ACH-000387	9.62741	TF1	9.62741	Leukemia	Blood	AML
ACH-000594	9.62476	DMS153	9.62476	Lung Cancer	Lung	SCLC
ACH-000104	9.61603	LOUCY	9.61603	Leukemia	Blood	ALL
ACH-000557	9.6094	AML193	9.6094	Leukemia	Blood	AML
ACH-000508	9.58414	CORL88	9.58414	Lung Cancer	Lung	SCLC
ACH-000326	9.56348	JURLMK1	9.56348	Leukemia	Blood	CML
ACH-001737	9.53076	CTV1DM	9.53076	Leukemia	Blood	ALL
ACH-000604	9.53043	KYO1	9.53043	Leukemia	Blood	CML
ACH-000372	9.53	P12ICHIKAWA	9.53	Leukemia	Blood	ALL
ACH-000228	9.52442	BICR31	9.52442	Head and Neck Cancer	Upper Aerodigestive	Upper Aerodigestive Squamous
ACH-000867	9.50426	CHAGOK1	9.50426	Lung Cancer	Lung	NSCLC
ACH-000116	9.46044	OAW28	9.46044	Ovarian Cancer	Ovary	Ovary Adenocarcinoma
ACH-000818	9.449	BT483	9.449	Breast Cancer	Breast	Breast Ductal Carcinoma
ACH-000248	9.4359	AU565	9.4359	Breast Cancer	Breast	Breast Adenocarcinoma
ACH-000789	9.4262	NCIH810	9.4262	Lung Cancer	Lung	NSCLC
ACH-000096	9.42219	G401	9.42219	Rhabdoid	Kidney	Malignant Rhabdoid Tumor
ACH-000685	9.39463	L33	9.39463	Pancreatic Cancer	Pancreas	Exocrine
ACH-000832	9.37332	CAL27	9.37332	Head and Neck Cancer	Upper Aerodigestive	Upper Aerodigestive Squamous
ACH-000937	9.34052	PF382	9.34052	Leukemia	Blood	ALL
ACH-000277	9.33747	HCC1419	9.33747	Breast Cancer	Breast	Breast Ductal Carcinoma
ACH-001454	9.31381	C10	9.31381	Colon/Colorectal Cancer	Colorectal	Colorectal Adenocarcinoma
ACH-000241	9.31041	JK1	9.31041	Leukemia	Blood	CML
ACH-001648	9.30453	SHMAC4	9.30453	Prostate Cancer	Prostate	Prostate Adenocarcinoma
ACH-000668	9.2899	HCC70	9.2899	Breast Cancer	Breast	Breast Ductal Carcinoma
ACH-000535	9.28834	BXPC3	9.28834	Pancreatic Cancer	Pancreas	Exocrine
ACH-000321	9.27798	MOLM6	9.27798	Leukemia	Blood	CML
ACH-000844	9.26983	DMS454	9.26983	Lung Cancer	Lung	SCLC
ACH-000951	9.26299	NCIH2342	9.26299	Lung Cancer	Lung	NSCLC
ACH-000076	9.19749	NCO2	9.19749	Leukemia	Blood	CML
ACH-000369	9.195	MOLM16	9.195	Leukemia	Blood	AML
ACH-000794	9.19335	BICR22	9.19335	Head and Neck Cancer	Upper Aerodigestive	Upper Aerodigestive Squamous
ACH-000101	9.18542	KE37	9.18542	Leukemia	Blood	ALL
ACH-000554	9.18401	UACC893	9.18401	Breast Cancer	Breast	Breast Ductal Carcinoma
ACH-000487	9.18157	F36P	9.18157	Leukemia	Blood	AML
ACH-000608	9.15343	COV644	9.15343	Ovarian Cancer	Ovary	Ovary Adenocarcinoma
ACH-001991	9.15064	NZOV9	9.15064	Ovarian Cancer	Ovary	Ovary Adenocarcinoma
ACH-000166	9.14876	KASUMI6	9.14876	Leukemia	Blood	AML
ACH-000995	9.13509	JURKAT	9.13509	Leukemia	Blood	ALL
ACH-000692	9.13386	SNU899	9.13386	Head and Neck Cancer	Upper Aerodigestive	Upper Aerodigestive Squamous
ACH-000743	9.1085	CORL95	9.1085	Lung Cancer	Lung	SCLC
ACH-000150	9.09843	HCC2935	9.09843	Lung Cancer	Lung	NSCLC
ACH-000800	9.09527	NCIH446	9.09527	Lung Cancer	Lung	SCLC
ACH-000330	9.07623	EFM19	9.07623	Breast Cancer	Breast	Breast Ductal Carcinoma
ACH-000931	9.06496	HMCB	9.06496	Skin Cancer	Skin	Melanoma
ACH-000964	9.06404	MOLT3	9.06404	Leukemia	Blood	ALL
ACH-000128	9.05615	LN319	9.05615	Brain Cancer	Central Nervous System	Glioma
ACH-000770	9.05593	P31FUJ	9.05593	Leukemia	Blood	AML
ACH-000225	9.03419	ECC12	9.03419	Gastric Cancer	Gastric	Gastric Small Cell
ACH-000803	9.02973	COLO668	9.02973	Lung Cancer	Lung	SCLC
ACH-000379	9.02827	NCIH1781	9.02827	Lung Cancer	Lung	NSCLC
ACH-001057	9.01898	DERL2	9.01898	Lymphoma	Lymphocyte	Lymphoma Unspecified
ACH-001524	9.01742	HSC5	9.01742	Skin Cancer	Skin	Skin Squamous
ACH-000373	8.99515	SKM1	8.99515	Leukemia	Blood	AML
ACH-000618	8.99107	SNU1041	8.99107	Head and Neck Cancer	Upper Aerodigestive	Upper Aerodigestive Squamous
ACH-000864	8.99016	COLO684	8.99016	Endometrial/Uterine Cancer	Uterus	Endometrial Adenocarcinoma
ACH-000198	8.9794	EOL1	8.9794	Leukemia	Blood	AML
ACH-000507	8.97754	KE39	8.97754	Gastric Cancer	Gastric	Gastric Adenocarcinoma
ACH-000295	8.97493	EM2	8.97493	Leukemia	Blood	CML
ACH-000751	8.97013	OCIM1	8.97013	Leukemia	Blood	AML
ACH-000032	8.95849	MHHCALL3	8.95849	Leukemia	Blood	ALL
ACH-000147	8.9528	T47D	8.9528	Breast Cancer	Breast	Breast Ductal Carcinoma
ACH-000213	8.9519	HUPT4	8.9519	Pancreatic Cancer	Pancreas	Exocrine
ACH-000142	8.94939	CAL29	8.94939	Bladder Cancer	Urinary Tract	Bladder Carcinoma
ACH-000483	8.93799	SNU182	8.93799	Liver Cancer	Liver	Hepatocellular Carcinoma
ACH-000841	8.93357	NCIH2087	8.93357	Lung Cancer	Lung	NSCLC
ACH-000688	8.92778	OV7	8.92778	Ovarian Cancer	Ovary	Ovary Adenocarcinoma
ACH-000983	8.91812	KCL22	8.91812	Leukemia	Blood	CML
ACH-000686	8.91627	SNU878	8.91627	Liver Cancer	Liver	Hepatocellular Carcinoma
ACH-001229	8.89512	UPCISCC154	8.89512	Head and Neck Cancer	Upper Aerodigestive	Upper Aerodigestive Squamous
ACH-000934	8.88813	MDAMB361	8.88813	Breast Cancer	Breast	Breast Carcinoma
ACH-002647	8.88325	CCC5	8.88325	Gastric Cancer	Gastric
ACH-000761	8.88289	NUGC2	8.88289	Gastric Cancer	Gastric	Gastric Adenocarcinoma
ACH-000177	8.87995	NCIH660	8.87995	Prostate Cancer	Prostate	Prostate Small Cell
ACH-000728	8.87784	KASUMI2	8.87784	Leukemia	Blood	ALL
ACH-002021	8.87563	T3M3	8.87563	Endometrial/Uterine Cancer	Uterus	Choriocarcinoma
ACH-002039	8.87517	PK8	8.87517	Pancreatic Cancer	Pancreas	Exocrine
ACH-001649	8.86864	SHMAC5	8.86864	Prostate Cancer	Prostate	Prostate Adenocarcinoma
ACH-000384	8.86583	SW780	8.86583	Bladder Cancer	Urinary Tract	Bladder Carcinoma
ACH-000622	8.85922	KNS42	8.85922	Brain Cancer	Central Nervous System	Glioma
ACH-000473	8.83286	RT112	8.83286	Bladder Cancer	Urinary Tract	Bladder Carcinoma
ACH-000802	8.83134	BFTC905	8.83134	Bladder Cancer	Urinary Tract	Bladder Carcinoma
ACH-000514	8.80851	NCIH1092	8.80851	Lung Cancer	Lung	SCLC
ACH-001841	8.80316	ICC15	8.80316	Bile Duct Cancer	Bile Duct	Cholangiocarcinoma
ACH-000525	8.79211	NCIH2171	8.79211	Lung Cancer	Lung	SCLC
ACH-000546	8.79071	HSC4	8.79071	Head and Neck Cancer	Upper Aerodigestive	Upper Aerodigestive Squamous
ACH-000358	8.78418	NCIH69	8.78418	Lung Cancer	Lung	SCLC
ACH-000862	8.78149	KMBC2	8.78149	Bladder Cancer	Urinary Tract	Bladder Carcinoma
ACH-001346	8.77344	H103	8.77344	Head and Neck Cancer	Upper Aerodigestive	Upper Aerodigestive Squamous
ACH-000739	8.74039	HEPG2	8.74039	Liver Cancer	Liver	Hepatocellular Carcinoma
ACH-000480	8.73769	HUH7	8.73769	Liver Cancer	Liver	Hepatocellular Carcinoma
ACH-000257	8.7341	CORL279	8.7341	Lung Cancer	Lung	SCLC
ACH-000070	8.71805	697	8.71805	Leukemia	Blood	ALL
ACH-002038	8.71709	HSKTC	8.71709	Ovarian Cancer	Ovary	Krukenberg Tumor
ACH-000828	8.70473	ZR7530	8.70473	Breast Cancer	Breast	Breast Ductal Carcinoma
ACH-000187	8.70217	CORL311	8.70217	Lung Cancer	Lung	SCLC
ACH-000332	8.68801	YAPC	8.68801	Pancreatic Cancer	Pancreas	Exocrine
ACH-001393	8.68482	SUM190PT	8.68482	Breast Cancer	Breast	Breast Carcinoma
ACH-000804	8.68289	NB1	8.68289	Neuroblastoma	Peripheral Nervous System	Neuroblastoma
ACH-000929	8.68282	NCIH2110	8.68282	Lung Cancer	Lung	NSCLC
ACH-000005	8.67758	HEL9217	8.67758	Leukemia	Blood	AML
ACH-000775	8.67716	NCIH727	8.67716	Lung Cancer	Lung	Lung Carcinoid
ACH-000519	8.66853	PEER	8.66853	Leukemia	Blood	ALL
ACH-000218	8.66448	PL21	8.66448	Leukemia	Blood	AML
ACH-000549	8.65589	SNU1076	8.65589	Head and Neck Cancer	Upper Aerodigestive	Upper Aerodigestive Squamous
ACH-000281	8.65424	KP2	8.65424	Pancreatic Cancer	Pancreas	Exocrine
ACH-000044	8.64046	MDAMB134VI	8.64046	Breast Cancer	Breast	Breast Ductal Carcinoma
ACH-000490	8.62928	SF767	8.62928	Cervical Cancer	Cervix	Cervical Squamous
ACH-000093	8.61912	PANC0504	8.61912	Pancreatic Cancer	Pancreas	Exocrine
ACH-000395	8.61828	NCIH520	8.61828	Lung Cancer	Lung	NSCLC
ACH-000848	8.58594	JHH7	8.58594	Liver Cancer	Liver	Hepatocellular Carcinoma
ACH-000981	8.57781	DND41	8.57781	Leukemia	Blood	ALL
ACH-000856	8.57384	CAL51	8.57384	Breast Cancer	Breast	Breast Carcinoma
ACH-001415	8.56731	UMUC7	8.56731	Bladder Cancer	Urinary Tract	Bladder Carcinoma
ACH-001515	8.56278	HCS2	8.56278	Cervical Cancer	Cervix	Cervical Squamous
ACH-000586	8.55892	NCIH1876	8.55892	Lung Cancer	Lung	SCLC
ACH-000310	8.55513	IMR32	8.55513	Neuroblastoma	Peripheral Nervous System	Neuroblastoma
ACH-000097	8.54986	ZR751	8.54986	Breast Cancer	Breast	Breast Ductal Carcinoma
ACH-000431	8.54936	NCIH1694	8.54936	Lung Cancer	Lung	SCLC
ACH-001416	8.54616	UMUC9	8.54616	Bladder Cancer	Urinary Tract	Bladder Carcinoma
ACH-000465	8.54473	SKMEL1	8.54473	Skin Cancer	Skin	Melanoma
ACH-001228	8.53438	UPCISCC152	8.53438	Head and Neck Cancer	Upper Aerodigestive	Upper Aerodigestive Squamous
ACH-000140	8.52783	PFEIFFER	8.52783	Lymphoma	Lymphocyte	Non Hodgkin Lymphoma
ACH-000703	8.51554	DMS79	8.51554	Lung Cancer	Lung	SCLC
ACH-000725	8.51507	HCC202	8.51507	Breast Cancer	Breast	Breast Ductal Carcinoma
ACH-000528	8.51187	ABC1	8.51187	Lung Cancer	Lung	NSCLC
ACH-000994	8.51179	HEC59	8.51179	Endometrial/Uterine Cancer	Uterus	Endometrial Adenocarcinoma
ACH-001394	8.50299	SUM229PE	8.50299	Breast Cancer	Breast	Breast Carcinoma
ACH-000238	8.50208	SCC4	8.50208	Head and Neck Cancer	Upper Aerodigestive	Upper Aerodigestive Squamous
ACH-001852	8.49829	HKGZCC	8.49829	Bile Duct Cancer	Bile Duct	Cholangiocarcinoma
ACH-000273	8.48539	SF539	8.48539	Brain Cancer	Central Nervous System	Glioma
ACH-001295	8.48329	Y79	8.48329	Eye Cancer	Eye	Retinoblastoma
ACH-000683	8.48289	SNU503	8.48289	Colon/Colorectal Cancer	Colorectal	Colorectal Adenocarcinoma
ACH-000636	8.48212	RPMI8402	8.48212	Leukemia	Blood	ALL
ACH-001380	8.46891	PACADD165	8.46891	Pancreatic Cancer	Pancreas	Exocrine
ACH-000584	8.45158	JHOS4	8.45158	Ovarian Cancer	Ovary	Ovary Adenocarcinoma
ACH-000628	8.45039	NCIH596	8.45039	Lung Cancer	Lung	NSCLC
ACH-000744	8.44948	NCIH1623	8.44948	Lung Cancer	Lung	NSCLC
ACH-000146	8.43817	THP1	8.43817	Leukemia	Blood	AML
ACH-000876	8.43592	MDAMB415	8.43592	Breast Cancer	Breast	Breast Carcinoma
ACH-000920	8.43471	CMLT1	8.43471	Leukemia	Blood	CML
ACH-000242	8.4302	RT4	8.4302	Bladder Cancer	Urinary Tract	Bladder Carcinoma
ACH-000144	8.42555	RERFGC1B	8.42555	Gastric Cancer	Gastric	Gastric Adenocarcinoma
ACH-000734	8.42467	JHH5	8.42467	Liver Cancer	Liver	Hepatocellular Carcinoma
ACH-000515	8.41676	HCC33	8.41676	Lung Cancer	Lung	SCLC
ACH-000967	8.4146	SNUC2A	8.4146	Colon/Colorectal Cancer	Colorectal	Colorectal Adenocarcinoma
ACH-001129	8.41274	MONOMAC1	8.41274	Leukemia	Blood	AML
ACH-000922	8.40467	RCHACV	8.40467	Leukemia	Blood	ALL
ACH-000447	8.40054	NCIH2228	8.40054	Lung Cancer	Lung	NSCLC
ACH-000771	8.39099	BICR56	8.39099	Head and Neck Cancer	Upper Aerodigestive	Upper Aerodigestive Squamous
ACH-000603	8.38672	BEN	8.38672	Lung Cancer	Lung	NSCLC
ACH-000859	8.38245	HCC1954	8.38245	Breast Cancer	Breast	Breast Ductal Carcinoma
ACH-000909	8.37829	JHUEM2	8.37829	Endometrial/Uterine Cancer	Uterus	Endometrial Adenocarcinoma
ACH-001613	8.37321	OCIAML4	8.37321	Leukemia	Blood	AML
ACH-000849	8.37051	MDAMB468	8.37051	Breast Cancer	Breast	Breast Carcinoma
ACH-000965	8.35398	RL952	8.35398	Endometrial/Uterine Cancer	Uterus	Endometrial Adenosquamous
ACH-000197	8.35385	TALL1	8.35385	Leukemia	Blood	ALL
ACH-001538	8.32251	KKU213	8.32251	Bile Duct Cancer	Bile Duct	Cholangiocarcinoma
ACH-000006	8.32085	MONOMAC6	8.32085	Leukemia	Blood	AML
ACH-000181	8.31881	SCC9	8.31881	Head and Neck Cancer	Upper Aerodigestive	Upper Aerodigestive Squamous
ACH-000737	8.30711	NCIH1385	8.30711	Lung Cancer	Lung	NSCLC
ACH-000333	8.29264	JHOM2B	8.29264	Ovarian Cancer	Ovary	Ovary Adenocarcinoma
ACH-000503	8.29191	BICR16	8.29191	Head and Neck Cancer	Upper Aerodigestive	Upper Aerodigestive Squamous
ACH-000017	8.29039	SKBR3	8.29039	Breast Cancer	Breast	Breast Carcinoma
ACH-000285	8.29002	TOLEDO	8.29002	Lymphoma	Lymphocyte	Non Hodgkin Lymphoma
ACH-000942	8.28485	HPBALL	8.28485	Leukemia	Blood	ALL
ACH-000518	8.28156	CAL33	8.28156	Head and Neck Cancer	Upper Aerodigestive	Upper Aerodigestive Squamous
ACH-000904	8.28026	NCIH2106	8.28026	Lung Cancer	Lung	NSCLC
ACH-000349	8.27994	HCC1500	8.27994	Breast Cancer	Breast	Breast Ductal Carcinoma
ACH-000560	8.27719	ECC10	8.27719	Gastric Cancer	Gastric	Gastric Small Cell
ACH-000041	8.27668	RDES	8.27668	Bone Cancer	Bone	Ewing Sarcoma
ACH-000659	8.2723	SCLC21H	8.2723	Lung Cancer	Lung	SCLC
ACH-000870	8.26824	NCIH1930	8.26824	Lung Cancer	Lung	SCLC
ACH-000746	8.2546	GSS	8.2546	Gastric Cancer	Gastric	Gastric Adenocarcinoma
ACH-000829	8.24959	HUNS1	8.24959	Myeloma	Plasma Cell	Multiple Myeloma
ACH-000279	8.24608	EWS502	8.24608	Bone Cancer	Bone	Ewing Sarcoma
ACH-000624	8.24608	HCC1806	8.24608	Breast Cancer	Breast	Breast Ductal Carcinoma
ACH-000151	8.24598	JM1	8.24598	Leukemia	Blood	ALL
ACH-000606	8.23888	PECAPJ34CLONEC12	8.23888	Head and Neck Cancer	Upper Aerodigestive	Upper Aerodigestive Squamous
ACH-000808	8.2183	HUH28	8.2183	Bile Duct Cancer	Bile Duct	Cholangiocarcinoma
ACH-000978	8.21208	EN	8.21208	Endometrial/Uterine Cancer	Uterus	Endometrial Adenocarcinoma
ACH-000960	8.21116	REH	8.21116	Leukemia	Blood	ALL
ACH-000276	8.21062	HCC38	8.21062	Breast Cancer	Breast	Breast Ductal Carcinoma
ACH-000113	8.20999	OCIAML2	8.20999	Leukemia	Blood	AML
ACH-000749	8.20765	DMS273	8.20765	Lung Cancer	Lung	SCLC
ACH-000130	8.20247	NALM19	8.20247	Leukemia	Blood	ALL
ACH-000669	8.2008	SW900	8.2008	Lung Cancer	Lung	NSCLC
ACH-000179	8.19343	NCIH1618	8.19343	Lung Cancer	Lung	SCLC
ACH-001712	8.19293	HS860T	8.19293	Bone Cancer	Bone	Osteosarcoma
ACH-000523	8.18928	NCIH1184	8.18928	Lung Cancer	Lung	SCLC
ACH-000780	8.1876	NCIH1105	8.1876	Lung Cancer	Lung	SCLC
ACH-000053	8.1871	KARPAS299	8.1871	Lymphoma	Lymphocyte	Non Hodgkin Lymphoma
ACH-000690	8.18274	HCC2814	8.18274	Lung Cancer	Lung	NSCLC
ACH-002672	8.182	MAPACHS77	8.182	Pancreatic Cancer	Pancreas
ACH-001523	8.18115	HSC1	8.18115	Skin Cancer	Skin	Skin Squamous
ACH-000061	8.17737	HH	8.17737	Lymphoma	Lymphocyte	Non Hodgkin Lymphoma
ACH-001022	8.16987	CBAGPN	8.16987	Bone Cancer	Bone	Ewing Sarcoma
ACH-000643	8.16491	HDQP1	8.16491	Breast Cancer	Breast	Breast Ductal Carcinoma
ACH-001626	8.1634	OSC20	8.1634	Head and Neck Cancer	Upper Aerodigestive	Upper Aerodigestive Squamous
ACH-000947	8.16113	OVK18	8.16113	Ovarian Cancer	Ovary	Ovary Adenocarcinoma
ACH-000081	8.16043	GDM1	8.16043	Leukemia	Blood	AML
ACH-000729	8.15881	NCIH1963	8.15881	Lung Cancer	Lung	SCLC
ACH-000467	8.15472	HCC56	8.15472	Colon/Colorectal Cancer	Colorectal	Colorectal Adenocarcinoma
ACH-000797	8.15411	HLFA	8.15411	Non-Cancerous	Fibroblast	Fibroblast Lung
ACH-000610	8.15081	NCIH2227	8.15081	Lung Cancer	Lung	SCLC
ACH-000386	8.14476	KG1	8.14476	Leukemia	Blood	AML
ACH-000620	8.12459	JHH1	8.12459	Liver Cancer	Liver	Hepatocellular Carcinoma
ACH-002509	8.1069	WM4235	8.1069	Skin Cancer	Skin	Melanoma
ACH-001054	8.10675	D458	8.10675	Brain Cancer	Central Nervous System	Medulloblastoma
ACH-001864	8.1035	YSCCC	8.1035	Bile Duct Cancer	Bile Duct	Cholangiocarcinoma
ACH-000543	8.09761	SNU489	8.09761	Brain Cancer	Central Nervous System	Glioma
ACH-001183	8.09708	RT11284	8.09708	Bladder Cancer	Urinary Tract	Bladder Carcinoma
ACH-000087	8.09122	SKES1	8.09122	Bone Cancer	Bone	Ewing Sarcoma
ACH-000182	8.08746	SNU869	8.08746	Bile Duct Cancer	Bile Duct	Cholangiocarcinoma
ACH-000175	8.08614	TE159T	8.08614	Non-Cancerous	Fibroblast	Fibroblast Soft Tissue
ACH-002061	8.08018	P2URK562	8.08018	Leukemia	Blood	CML
ACH-001642	8.07959	SCC3	8.07959	Lymphoma	Lymphocyte	Non Hodgkin Lymphoma
ACH-000312	8.07162	SKNBE2	8.07162	Neuroblastoma	Peripheral Nervous System	Neuroblastoma
ACH-000777	8.06889	KYSE30	8.06889	Esophageal Cancer	Esophagus	Esophagus Squamous
ACH-000293	8.06415	KLE	8.06415	Endometrial/Uterine Cancer	Uterus	Endometrial Adenocarcinoma
ACH-001403	8.04958	TO14	8.04958	Ovarian Cancer	Ovary	Ovary Adenocarcinoma
ACH-000259	8.04794	KELLY	8.04794	Neuroblastoma	Peripheral Nervous System	Neuroblastoma
ACH-000509	8.0474	HUT78	8.0474	Lymphoma	Lymphocyte	Non Hodgkin Lymphoma
ACH-000085	8.04182	T3M4	8.04182	Pancreatic Cancer	Pancreas	Exocrine
ACH-001715	8.03678	CAL72	8.03678	Bone Cancer	Bone	Osteosarcoma
ACH-000045	8.03496	MV411	8.03496	Leukemia	Blood	AML
ACH-000111	8.00916	HCC1187	8.00916	Breast Cancer	Breast	Breast Ductal Carcinoma
ACH-000415	8.0086	BICR6	8.0086	Head and Neck Cancer	Upper Aerodigestive	Upper Aerodigestive Squamous
ACH-000782	8.00663	SEM	8.00663	Leukemia	Blood	ALL
ACH-000284	7.99961	HS840T	7.99961	Non-Cancerous	Fibroblast	Fibroblast Upper Aerodigestive
ACH-000298	7.99842	NCIH2029	7.99842	Lung Cancer	Lung	SCLC
ACH-000382	7.99316	CORL24	7.99316	Lung Cancer	Lung	SCLC
ACH-000682	7.98214	SNU1066	7.98214	Head and Neck Cancer	Upper Aerodigestive	Upper Aerodigestive Squamous
ACH-000223	7.96821	HCC1937	7.96821	Breast Cancer	Breast	Breast Ductal Carcinoma
ACH-001408	7.96757	UMUC14	7.96757	Bladder Cancer	Urinary Tract	Bladder Carcinoma
ACH-000961	7.95344	ISHIKAWAHERAKLIO02ER	7.95344	Endometrial/Uterine Cancer	Uterus	Endometrial Adenocarcinoma
ACH-001656	7.94726	SKNO1	7.94726	Leukemia	Blood	AML
ACH-000254	7.94152	SCC15	7.94152	Head and Neck Cancer	Upper Aerodigestive	Upper Aerodigestive Squamous
ACH-000443	7.9397	OVKATE	7.9397	Ovarian Cancer	Ovary	Ovary Adenocarcinoma
ACH-000196	7.93852	HCC1599	7.93852	Breast Cancer	Breast	Breast Ductal Carcinoma
ACH-000830	7.93681	NCIH1436	7.93681	Lung Cancer	Lung	SCLC
ACH-000638	7.93575	NCIH441	7.93575	Lung Cancer	Lung	NSCLC
ACH-001032	7.9354	CHLA32	7.9354	Bone Cancer	Bone	Ewing Sarcoma
ACH-001386	7.92991	SCLC22H	7.92991	Lung Cancer	Lung	SCLC
ACH-001421	7.92867	WERIRB1	7.92867	Eye Cancer	Eye	Retinoblastoma
ACH-000559	7.92671	NCIH1836	7.92671	Lung Cancer	Lung	SCLC
ACH-001060	7.92386	DL40	7.92386	Lymphoma	Lymphocyte	Lymphoma Unspecified
ACH-000394	7.9197	NCIH2081	7.9197	Lung Cancer	Lung	SCLC
ACH-000439	7.9188	ME1	7.9188	Leukemia	Blood	AML
ACH-000625	7.91868	HEP3B217	7.91868	Liver Cancer	Liver	Hepatocellular Carcinoma
ACH-001041	7.91707	CHL1DM	7.91707	Skin Cancer	Skin	Melanoma
ACH-000806	7.91295	L540	7.91295	Lymphoma	Lymphocyte	Hodgkin Lymphoma
ACH-000928	7.90189	JHUEM1	7.90189	Endometrial/Uterine Cancer	Uterus	Endometrial Adenocarcinoma
ACH-000855	7.89269	KYSE150	7.89269	Esophageal Cancer	Esophagus	Esophagus Squamous
ACH-001411	7.88996	UMUC5	7.88996	Bladder Cancer	Urinary Tract	Bladder Carcinoma
ACH-000769	7.88368	LK2	7.88368	Lung Cancer	Lung	NSCLC
ACH-000030	7.87977	PC14	7.87977	Lung Cancer	Lung	NSCLC
ACH-001699	7.87351	UPCISCC131	7.87351	Head and Neck Cancer	Upper Aerodigestive	Upper Aerodigestive Squamous
ACH-001341	7.86962	DOTC24510	7.86962	Cervical Cancer	Cervix	Cervical Adenocarcinoma
ACH-002800	7.86443	NCCMPNST2C1	7.86443	Unknown	Peripheral Nervous System	MPNST
ACH-001038	7.86381	COGE352	7.86381	Bone Cancer	Bone	Ewing Sarcoma
ACH-000009	7.86028	C2BBE1	7.86028	Colon/Colorectal Cancer	Colorectal	Colorectal Adenocarcinoma
ACH-000694	7.849	TE9	7.849	Esophageal Cancer	Esophagus	Esophagus Squamous
ACH-000263	7.84197	KASUMI1	7.84197	Leukemia	Blood	AML
ACH-000013	7.84116	ONCODG1	7.84116	Ovarian Cancer	Ovary	Ovary Adenocarcinoma
ACH-002045	7.83782	HO1U1	7.83782	Head and Neck Cancer	Upper Aerodigestive	Upper Aerodigestive Squamous
ACH-001549	7.83251	LU135	7.83251	Lung Cancer	Lung	SCLC
ACH-001820	7.83061	COLO824	7.83061	Breast Cancer	Breast
ACH-000471	7.82966	LI7	7.82966	Liver Cancer	Liver
ACH-000082	7.82566	G292CLONEA141B1	7.82566	Bone Cancer	Bone	Osteosarcoma
ACH-000344	7.82337	SNU668	7.82337	Gastric Cancer	Gastric	Gastric Adenocarcinoma
ACH-000207	7.82299	DETROIT562	7.82299	Head and Neck Cancer	Upper Aerodigestive	Upper Aerodigestive Squamous
ACH-000698	7.81782	DMS53	7.81782	Lung Cancer	Lung	SCLC
ACH-001422	7.81705	WPE1NA22	7.81705	Prostate Cancer	Prostate	Prostate Adenocarcinoma
ACH-000851	7.81628	MORCPR	7.81628	Lung Cancer	Lung	NSCLC
ACH-000399	7.8159	NCIH2196	7.8159	Lung Cancer	Lung	SCLC
ACH-001495	7.81474	EMTOKA	7.81474	Endometrial/Uterine Cancer	Uterus	Uterine Carcinosarcoma
ACH-000020	7.80587	MHHCALL2	7.80587	Leukemia	Blood	ALL
ACH-001391	7.802	SUM159PT	7.802	Breast Cancer	Breast	Breast Carcinoma
ACH-000129	7.78908	NCIH1341	7.78908	Lung Cancer	Lung	SCLC
ACH-000871	7.78816	NCIH510	7.78816	Lung Cancer	Lung	SCLC
ACH-001106	7.78718	KOPN8	7.78718	Leukemia	Blood	ALL
ACH-000194	7.78562	HS934T	7.78562	Non-Cancerous	Fibroblast	Fibroblast Skin
ACH-000938	7.78516	NALM6	7.78516	Leukemia	Blood	ALL
ACH-000236	7.78378	SW1417	7.78378	Colon/Colorectal Cancer	Colorectal	Colorectal Adenocarcinoma
ACH-000124	7.77939	OCILY19	7.77939	Lymphoma	Lymphocyte	Non Hodgkin Lymphoma
ACH-000408	7.77373	TE5	7.77373	Esophageal Cancer	Esophagus	Esophagus Squamous
ACH-000227	7.76082	KPNYN	7.76082	Neuroblastoma	Peripheral Nervous System	Neuroblastoma
ACH-000274	7.76002	HS852T	7.76002	Skin Cancer	Skin	Melanoma
ACH-000980	7.75936	NCIH1155	7.75936	Lung Cancer	Lung	NSCLC
ACH-000966	7.75829	IGROV1	7.75829	Ovarian Cancer	Ovary	Ovary Adenocarcinoma
ACH-001373	7.75662	OV17R	7.75662	Ovarian Cancer	Ovary	Ovary Adenocarcinoma
ACH-000562	7.75368	HCC78	7.75368	Lung Cancer	Lung	NSCLC
ACH-000506	7.74631	NCIH146	7.74631	Lung Cancer	Lung	SCLC
ACH-000169	7.74376	RD	7.74376	Sarcoma	Soft Tissue	Rhabdomyosarcoma
ACH-001548	7.74356	LS	7.74356	Neuroblastoma	Peripheral Nervous System	Neuroblastoma
ACH-001321	7.74039	TT	7.74039	Thyroid Cancer	Thyroid	Thyroid Squamous
ACH-000307	7.73978	PK1	7.73978	Pancreatic Cancer	Pancreas	Exocrine
ACH-000671	7.73715	HUH6	7.73715	Liver Cancer	Liver	Hepatoblastoma
ACH-000879	7.73295	MFE296	7.73295	Endometrial/Uterine Cancer	Uterus	Endometrial Adenocarcinoma
ACH-000120	7.72704	CHP212	7.72704	Neuroblastoma	Peripheral Nervous System	Neuroblastoma
ACH-000619	7.7269	PECAPJ15	7.7269	Head and Neck Cancer	Upper Aerodigestive	Upper Aerodigestive Squamous
ACH-001736	7.72438	HB1119	7.72438	Leukemia	Blood	ALL
ACH-000297	7.72383	NCIH889	7.72383	Lung Cancer	Lung	SCLC
ACH-000391	7.72185	MHHES1	7.72185	Bone Cancer	Bone	Ewing Sarcoma
ACH-000498	7.72171	KO52	7.72171	Leukemia	Blood	AML
ACH-000784	7.71582	KYSE70	7.71582	Esophageal Cancer	Esophagus	Esophagus Squamous
ACH-000294	7.71383	NB4	7.71383	Leukemia	Blood	AML
ACH-000112	7.71218	SIGM5	7.71218	Leukemia	Blood	AML
ACH-000180	7.70798	HS839T	7.70798	Non-Cancerous	Fibroblast	Fibroblast Skin
ACH-000366	7.70556	SKNDZ	7.70556	Neuroblastoma	Peripheral Nervous System	Neuroblastoma
ACH-001164	7.70183	CCLFPEDS0003T	7.70183	Sarcoma	Soft Tissue	Undifferentiated Sarcoma
ACH-000963	7.69342	CCK81	7.69342	Colon/Colorectal Cancer	Colorectal	Colorectal Adenocarcinoma
ACH-000345	7.69265	KPNRTBM1	7.69265	Neuroblastoma	Peripheral Nervous System	Neuroblastoma
ACH-000561	7.69216	TDOTT	7.69216	Esophageal Cancer	Esophagus	Esophagus Squamous
ACH-000695	7.68426	CORL47	7.68426	Lung Cancer	Lung	SCLC
ACH-000058	7.68377	ML1	7.68377	Thyroid Cancer	Thyroid	Thyroid Carcinoma
ACH-000378	7.68229	NCIH647	7.68229	Lung Cancer	Lung	NSCLC
ACH-000052	7.68131	A673	7.68131	Bone Cancer	Bone	Ewing Sarcoma
ACH-000103	7.68011	CAOV4	7.68011	Ovarian Cancer	Ovary	Ovary Adenocarcinoma
ACH-000337	7.67271	NCIH3122	7.67271	Lung Cancer	Lung	NSCLC
ACH-001328	7.67158	A431	7.67158	Skin Cancer	Skin	Skin Squamous
ACH-000192	7.6674	MFE280	7.6674	Endometrial/Uterine Cancer	Uterus	Endometrial Adenocarcinoma
ACH-001751	7.66292	RH36	7.66292	Sarcoma	Soft Tissue	Rhabdomyosarcoma
ACH-000341	7.65514	SKNFI	7.65514	Neuroblastoma	Peripheral Nervous System	Neuroblastoma
ACH-000134	7.64695	HS274T	7.64695	Non-Cancerous	Fibroblast	Fibroblast Breast
ACH-001098	7.64479	KCIMOH1	7.64479	Pancreatic Cancer	Pancreas	Exocrine
ACH-000905	7.63967	5637	7.63967	Bladder Cancer	Urinary Tract	Bladder Carcinoma
ACH-000342	7.63938	CL14	7.63938	Colon/Colorectal Cancer	Colorectal	Colorectal Adenocarcinoma
ACH-001618	7.63604	OCIM2	7.63604	Leukemia	Blood	AML
ACH-001354	7.63016	LAN2	7.63016	Neuroblastoma	Peripheral Nervous System	Neuroblastoma
ACH-000437	7.62936	SW1088	7.62936	Brain Cancer	Central Nervous System	Glioma
ACH-000266	7.62381	SNU213	7.62381	Pancreatic Cancer	Pancreas	Exocrine
ACH-000398	7.62381	RI1	7.62381	Lymphoma	Lymphocyte	Non Hodgkin Lymphoma
ACH-000214	7.62073	HS675T	7.62073	Non-Cancerous	Fibroblast	Fibroblast Colorectal
ACH-000240	7.61875	HS600T	7.61875	Non-Cancerous	Fibroblast	Fibroblast Skin
ACH-000329	7.61677	CCFSTTG1	7.61677	Brain Cancer	Central Nervous System	Glioma
ACH-000873	7.61456	KYSE270	7.61456	Esophageal Cancer	Esophagus	Esophagus Squamous
ACH-000066	7.61302	HCC4006	7.61302	Lung Cancer	Lung	NSCLC
ACH-000136	7.6094	CHP126	7.6094	Neuroblastoma	Peripheral Nervous System	Neuroblastoma
ACH-000359	7.60792	MG63	7.60792	Bone Cancer	Bone	Osteosarcoma
ACH-000154	7.60496	HS888T	7.60496	Non-Cancerous	Fibroblast	Fibroblast Bone
ACH-000865	7.60415	KYSE450	7.60415	Esophageal Cancer	Esophagus	Esophagus Squamous
ACH-000203	7.59969	NH6	7.59969	Neuroblastoma	Peripheral Nervous System	Neuroblastoma
ACH-000267	7.59604	HDLM2	7.59604	Lymphoma	Lymphocyte	Hodgkin Lymphoma
ACH-000035	7.59582	NCIH1650	7.59582	Lung Cancer	Lung	NSCLC
ACH-000481	7.59201	NCIH2170	7.59201	Lung Cancer	Lung	NSCLC
ACH-000232	7.58256	U251MG	7.58256	Brain Cancer	Central Nervous System	Glioma
ACH-000414	7.58067	NCIH1944	7.58067	Lung Cancer	Lung	NSCLC
ACH-000320	7.57425	PSN1	7.57425	Pancreatic Cancer	Pancreas	Exocrine
ACH-000362	7.57001	MOLM13	7.57001	Leukemia	Blood	AML
ACH-000766	7.56674	NCIH1648	7.56674	Lung Cancer	Lung	NSCLC
ACH-000462	7.56659	NALM1	7.56659	Leukemia	Blood	CML
ACH-001765	7.56605	RH4	7.56605	Sarcoma	Soft Tissue	Rhabdomyosarcoma
ACH-000311	7.56133	NCIH2122	7.56133	Lung Cancer	Lung	NSCLC
ACH-001172	7.55727	U251MGDM	7.55727	Brain Cancer	Central Nervous System	Glioma
ACH-000377	7.55697	SNU478	7.55697	Bile Duct Cancer	Bile Duct	Cholangiocarcinoma
ACH-001430	7.55681	TC138	7.55681	Bone Cancer	Bone	Ewing Sarcoma
ACH-000989	7.55421	SNU175	7.55421	Colon/Colorectal Cancer	Colorectal	Colorectal Adenocarcinoma
ACH-001034	7.55244	CHLA9	7.55244	Bone Cancer	Bone	Ewing Sarcoma
ACH-000530	7.55067	DMS114	7.55067	Lung Cancer	Lung	SCLC
ACH-000067	7.55013	HS683	7.55013	Brain Cancer	Central Nervous System	Glioma
ACH-001029	7.53846	CHLA10	7.53846	Bone Cancer	Bone	Ewing Sarcoma
ACH-000504	7.53068	SNB75	7.53068	Brain Cancer	Central Nervous System	Glioma
ACH-000216	7.52982	JHESOAD1	7.52982	Esophageal Cancer	Esophagus	Esophagus Adenocarcinoma
ACH-002048	7.51877	RMSYM	7.51877	Sarcoma	Soft Tissue	Rhabdomyosarcoma
ACH-000078	7.51562	MHHNB11	7.51562	Neuroblastoma	Peripheral Nervous System	Neuroblastoma
ACH-000100	7.51215	RH41	7.51215	Sarcoma	Soft Tissue	Rhabdomyosarcoma
ACH-001395	7.51144	SUM44PE	7.51144	Breast Cancer	Breast	Breast Carcinoma
ACH-000957	7.51136	LS180	7.51136	Colon/Colorectal Cancer	Colorectal	Colorectal Adenocarcinoma
ACH-002059	7.50859	P30OHK	7.50859	Leukemia	Blood	ALL
ACH-002024	7.50772	ECC4	7.50772	Colon/Colorectal Cancer	Colorectal	Colorectal Adenocarcinoma
ACH-000286	7.50518	SNU1033	7.50518	Colon/Colorectal Cancer	Colorectal	Colorectal Adenocarcinoma
ACH-000319	7.49937	MPP89	7.49937	Lung Cancer	Lung	Mesothelioma
ACH-000215	7.48374	LN382	7.48374	Brain Cancer	Central Nervous System	Glioma
ACH-001086	7.47727	HELA	7.47727	Cervical Cancer	Cervix	Cervical Carcinoma
ACH-000956	7.47411	22RV1	7.47411	Prostate Cancer	Prostate	Prostate Adenocarcinoma
ACH-001196	7.47208	SMSCTR	7.47208	Sarcoma	Soft Tissue	Rhabdomyosarcoma
ACH-000018	7.47135	T24	7.47135	Bladder Cancer	Urinary Tract	Bladder Carcinoma
ACH-000492	7.46948	MUTZ5	7.46948	Leukemia	Blood	ALL
ACH-001184	7.46801	SCMCRM2	7.46801	Sarcoma	Soft Tissue	Rhabdomyosarcoma
ACH-000846	7.46164	FADU	7.46164	Head and Neck Cancer	Upper Aerodigestive	Upper Aerodigestive Squamous
ACH-000735	7.46074	PECAPJ49	7.46074	Head and Neck Cancer	Upper Aerodigestive	Upper Aerodigestive Squamous
ACH-000446	7.45984	KPNSI9S	7.45984	Neuroblastoma	Peripheral Nervous System	Neuroblastoma
ACH-001410	7.45664	UMUC4	7.45664	Bladder Cancer	Urinary Tract	Bladder Carcinoma
ACH-000700	7.45582	NCIH2882	7.45582	Lung Cancer	Lung	NSCLC
ACH-001992	7.45467	ONE58	7.45467	Lung Cancer	Lung	Mesothelioma
ACH-000635	7.45187	SNU119	7.45187	Ovarian Cancer	Ovary	Ovary Adenocarcinoma
ACH-001970	7.45154	MM253	7.45154	Skin Cancer	Skin	Melanoma
ACH-001677	7.44667	U2904	7.44667	Lymphoma	Lymphocyte	Lymphoma Unspecified
ACH-000031	7.44543	PANC0213	7.44543	Pancreatic Cancer	Pancreas	Exocrine
ACH-000243	7.44253	DANG	7.44253	Pancreatic Cancer	Pancreas	Exocrine
ACH-000705	7.43962	LC1F	7.43962	Lung Cancer	Lung	NSCLC
ACH-000336	7.43704	OCIAML3	7.43704	Leukemia	Blood	AML
ACH-001740	7.43704	RH28	7.43704	Sarcoma	Soft Tissue	Rhabdomyosarcoma
ACH-000552	7.43605	HT29	7.43605	Colon/Colorectal Cancer	Colorectal	Colorectal Adenocarcinoma
ACH-000173	7.43571	JHUEM3	7.43571	Endometrial/Uterine Cancer	Uterus	Endometrial Adenocarcinoma
ACH-001119	7.43471	MAC2A	7.43471	Lymphoma	Lymphocyte	Lymphoma Unspecified
ACH-001053	7.43321	D425	7.43321	Brain Cancer	Central Nervous System	Medulloblastoma
ACH-000141	7.42198	SNU308	7.42198	Gallbladder Cancer	Bile Duct	Gallbladder Adenocarcinoma
ACH-001096	7.42122	JR	7.42122	Sarcoma	Soft Tissue	Rhabdomyosarcoma
ACH-001716	7.42114	GOTO	7.42114	Neuroblastoma	Peripheral Nervous System	Neuroblastoma
ACH-001516	7.41726	HCSC1	7.41726	Cervical Cancer	Cervix	Cervical Carcinoma
ACH-000977	7.41371	LNCAPCLONEFGC	7.41371	Prostate Cancer	Prostate	Prostate Adenocarcinoma
ACH-001075	7.41329	NCIH292	7.41329	Lung Cancer	Lung	NSCLC
ACH-000872	7.40489	HCC515	7.40489	Lung Cancer	Lung	NSCLC
ACH-000955	7.40429	SNU407	7.40429	Colon/Colorectal Cancer	Colorectal	Colorectal Adenocarcinoma
ACH-000305	7.40088	ECGI10	7.40088	Esophageal Cancer	Esophagus	Esophagus Squamous
ACH-001577	7.39891	MUTZ8	7.39891	Leukemia	Blood	AML
ACH-001151	7.39481	OVCAR5	7.39481	Ovarian Cancer	Ovary	Ovary Adenocarcinoma
ACH-002005	7.39172	SKMEL19	7.39172	Skin Cancer	Skin	Melanoma
ACH-000409	7.385	OVSAHO	7.385	Ovarian Cancer	Ovary	Ovary Adenocarcinoma
ACH-000902	7.37981	CAL148	7.37981	Breast Cancer	Breast	Breast Ductal Carcinoma
ACH-000084	7.37938	MUTZ3	7.37938	Leukemia	Blood	AML
ACH-000985	7.37756	LS411N	7.37756	Colon/Colorectal Cancer	Colorectal	Colorectal Adenocarcinoma
ACH-001552	7.37669	MCC26	7.37669	Skin Cancer	Skin	Merkel Cell Carcinoma
ACH-001674	7.37408	TGW	7.37408	Neuroblastoma	Peripheral Nervous System	Neuroblastoma
ACH-000816	7.3726	NCIH524	7.3726	Lung Cancer	Lung	SCLC
ACH-000132	7.37226	JHOS2	7.37226	Ovarian Cancer	Ovary	Ovary Adenocarcinoma
ACH-000717	7.36606	COLO680N	7.36606	Esophageal Cancer	Esophagus	Esophagus Squamous
ACH-000693	7.3644	KYSE180	7.3644	Esophageal Cancer	Esophagus	Esophagus Squamous
ACH-000356	7.36405	MKN45	7.36405	Gastric Cancer	Gastric	Gastric Adenocarcinoma
ACH-000390	7.35799	LUDLU1	7.35799	Lung Cancer	Lung	NSCLC
ACH-000114	7.35588	SU8686	7.35588	Pancreatic Cancer	Pancreas	Exocrine
ACH-002016	7.35394	MEL290	7.35394	Eye Cancer	Eye	Uveal Melanoma
ACH-000731	7.35067	HCC2279	7.35067	Lung Cancer	Lung	NSCLC
ACH-000278	7.34944	COV362	7.34944	Ovarian Cancer	Ovary	Ovary Adenocarcinoma
ACH-001529	7.34207	JAR	7.34207	Endometrial/Uterine Cancer	Uterus	Choriocarcinoma
ACH-002017	7.34056	OMM1	7.34056	Eye Cancer	Eye	Uveal Melanoma
ACH-001578	7.33851	NCCIT	7.33851	Embryonal Cancer	Embryo	Embryo Carcinoma
ACH-000952	7.33396	MDAPCA2B	7.33396	Prostate Cancer	Prostate	Prostate Adenocarcinoma
ACH-000539	7.33056	HS618T	7.33056	Non-Cancerous	Fibroblast	Fibroblast Lung
ACH-001494	7.32948	EGI1	7.32948	Bile Duct Cancer	Bile Duct	Cholangiocarcinoma
ACH-000478	7.32939	SNU387	7.32939	Liver Cancer	Liver	Hepatocellular Carcinoma
ACH-000752	7.32921	NCIH196	7.32921	Lung Cancer	Lung	SCLC
ACH-000048	7.32832	TOV112D	7.32832	Ovarian Cancer	Ovary	Ovary Adenocarcinoma
ACH-000156	7.32742	MHHCALL4	7.32742	Leukemia	Blood	ALL
ACH-000591	7.32346	LN235	7.32346	Brain Cancer	Central Nervous System	Glioma
ACH-000524	7.31179	KURAMOCHI	7.31179	Ovarian Cancer	Ovary	Ovary Adenocarcinoma
ACH-001793	7.3107	LPS27	7.3107	Liposarcoma	Soft Tissue	Liposarcoma
ACH-001201	7.30998	SUMB002	7.30998	Brain Cancer	Central Nervous System	Medulloblastoma
ACH-002847	7.30688	YUHOIN0650	7.30688	Unknown	Unknown
ACH-000003	7.30305	CACO2	7.30305	Colon/Colorectal Cancer	Colorectal	Colorectal Adenocarcinoma
ACH-000184	7.2971	HS343T	7.2971	Non-Cancerous	Fibroblast	Fibroblast Breast
ACH-001192	7.29177	SKNEP1	7.29177	Bone Cancer	Bone	Ewing Sarcoma
ACH-000858	7.29094	KNS62	7.29094	Lung Cancer	Lung	NSCLC
ACH-000617	7.28475	OVCAR4	7.28475	Ovarian Cancer	Ovary	Ovary Adenocarcinoma
ACH-000039	7.28281	SKNMC	7.28281	Bone Cancer	Bone	Ewing Sarcoma
ACH-000424	7.27659	TC71	7.27659	Bone Cancer	Bone	Ewing Sarcoma
ACH-000221	7.27585	SNU398	7.27585	Liver Cancer	Liver	Hepatocellular Carcinoma
ACH-000783	7.27118	CAMA1	7.27118	Breast Cancer	Breast	Breast Carcinoma
ACH-001453	7.26847	BPH1	7.26847	Prostate Cancer	Prostate	Prostate Hyperplasia
ACH-000264	7.26838	CALU6	7.26838	Lung Cancer	Lung	NSCLC
ACH-000432	7.26622	BV173	7.26622	Leukemia	Blood	CML
ACH-000260	7.26322	SKNAS	7.26322	Neuroblastoma	Peripheral Nervous System	Neuroblastoma
ACH-000805	7.26303	COLO679	7.26303	Skin Cancer	Skin	Melanoma
ACH-000704	7.26059	OAW42	7.26059	Ovarian Cancer	Ovary	Ovary Carcinoma
ACH-001035	7.25965	CHLA99	7.25965	Bone Cancer	Bone	Ewing Sarcoma
ACH-000939	7.25852	SKUT1	7.25852	Sarcoma	Soft Tissue	Leiomyosarcoma
ACH-002067	7.2521	NOS1	7.2521	Bone Cancer	Bone	Osteosarcoma
ACH-002659	7.24945	JVE127	7.24945	Colon/Colorectal Cancer	Colorectal	Colorectal Adenocarcinoma
ACH-000125	7.24355	TO175T	7.24355	Non-Cancerous	Fibroblast	Fibroblast Lymphocyte
ACH-000589	7.23926	NCIH1437	7.23926	Lung Cancer	Lung	NSCLC
ACH-001807	7.2386	LPS067	7.2386	Liposarcoma	Soft Tissue	Liposarcoma
ACH-001356	7.23754	MB1	7.23754	Thyroid Cancer	Thyroid	Thyroid Carcinoma
ACH-000290	7.23726	NCIH209	7.23726	Lung Cancer	Lung	SCLC
ACH-000427	7.23611	NCIN87	7.23611	Gastric Cancer	Gastric	Gastric Adenocarcinoma
ACH-000023	7.23592	PATU8988T	7.23592	Pancreatic Cancer	Pancreas	Exocrine
ACH-000357	7.23525	JEKO1	7.23525	Lymphoma	Lymphocyte	Non Hodgkin Lymphoma
ACH-000158	7.23496	OCILY3	7.23496	Lymphoma	Lymphocyte	Non Hodgkin Lymphoma
ACH-000949	7.23429	TGBC11TKB	7.23429	Gastric Cancer	Gastric	Gastric Adenocarcinoma
ACH-000494	7.23103	OELE	7.23103	Non-Cancerous	Ovary
ACH-000999	7.22949	SNU1040	7.22949	Colon/Colorectal Cancer	Colorectal	Colorectal Adenocarcinoma
ACH-001999	7.22718	9505BIK	7.22718	Pancreatic Cancer	Pancreas	Exocrine
ACH-000308	7.22458	EFO21	7.22458	Ovarian Cancer	Ovary	Ovary Adenocarcinoma
ACH-000540	7.22458	HS606T	7.22458	Non-Cancerous	Fibroblast	Fibroblast Breast
ACH-000137	7.22352	8MGBA	7.22352	Brain Cancer	Central Nervous System	Glioma
ACH-000306	7.22304	HS688AT	7.22304	Non-Cancerous	Fibroblast	Fibroblast Skin
ACH-000712	7.22246	HCC1833	7.22246	Lung Cancer	Lung	NSCLC
ACH-000930	7.22159	HCC1569	7.22159	Breast Cancer	Breast	Breast Carcinoma
ACH-000741	7.21762	UBLC1	7.21762	Bladder Cancer	Urinary Tract	Bladder Carcinoma
ACH-002069	7.20887	HSOS1	7.20887	Bone Cancer	Bone	Osteosarcoma
ACH-000740	7.20877	A253	7.20877	Head and Neck Cancer	Upper Aerodigestive	Upper Aerodigestive Squamous
ACH-000623	7.20222	SNU201	7.20222	Brain Cancer	Central Nervous System	Glioma
ACH-000131	7.20046	HS229T	7.20046	Non-Cancerous	Fibroblast	Fibroblast Lung
ACH-000511	7.19928	CALU1	7.19928	Lung Cancer	Lung	NSCLC
ACH-000971	7.19908	HCT116	7.19908	Colon/Colorectal Cancer	Colorectal	Colorectal Adenocarcinoma
ACH-000300	7.19633	SLR25	7.19633	Kidney Cancer	Kidney	Renal Cell Carcinoma
ACH-000353	7.18626	TE15	7.18626	Esophageal Cancer	Esophagus	Esophagus Squamous
ACH-000953	7.18041	SUPT1	7.18041	Leukemia	Blood	ALL
ACH-000062	7.17293	RERFLCMS	7.17293	Lung Cancer	Lung	NSCLC
ACH-001641	7.17293	SAT	7.17293	Head and Neck Cancer	Upper Aerodigestive	Upper Aerodigestive Squamous
ACH-000444	7.16722	LU99	7.16722	Lung Cancer	Lung	NSCLC
ACH-001280	7.16712	SCS214	7.16712	Sarcoma	Soft Tissue	Synovial Sarcoma
ACH-002015	7.1632	MEL285	7.1632	Eye Cancer	Eye	Uveal Melanoma
ACH-000680	7.15664	SW948	7.15664	Colon/Colorectal Cancer	Colorectal	Colorectal Adenocarcinoma
ACH-000109	7.15482	NCIH3255	7.15482	Lung Cancer	Lung	NSCLC
ACH-000488	7.14822	TE11	7.14822	Esophageal Cancer	Esophagus	Esophagus Squamous
ACH-000568	7.14822	UACC812	7.14822	Breast Cancer	Breast	Breast Ductal Carcinoma
ACH-000834	7.147	UMUC1	7.147	Bladder Cancer	Urinary Tract	Bladder Carcinoma
ACH-000400	7.1469	SKCO1	7.1469	Colon/Colorectal Cancer	Colorectal	Colorectal Adenocarcinoma
ACH-000256	7.14507	COV318	7.14507	Ovarian Cancer	Ovary	Ovary Adenocarcinoma
ACH-001367	7.13965	NMB	7.13965	Neuroblastoma	Peripheral Nervous System	Neuroblastoma
ACH-000324	7.13832	JHOC5	7.13832	Ovarian Cancer	Ovary	Ovary Adenocarcinoma
ACH-000063	7.13597	HS616T	7.13597	Non-Cancerous	Fibroblast	Fibroblast Lymphocyte
ACH-002693	7.13268	S462	7.13268	Sarcoma	Peripheral Nervous System	MPNST
ACH-000347	7.12701	QGP1	7.12701	Pancreatic Cancer	Pancreas	Endocrine
ACH-000748	7.12619	SJSA1	7.12619	Bone Cancer	Bone	Osteosarcoma
ACH-001142	7.11645	NHAHTDD	7.11645	Non-Cancerous	Central Nervous System
ACH-001113	7.11489	LC1SQSF	7.11489	Lung Cancer	Lung	NSCLC
ACH-001442	7.11082	A388	7.11082	Skin Cancer	Epidermoid Carcinoma	Skin Squamous
ACH-000191	7.10045	BHT101	7.10045	Thyroid Cancer	Thyroid	Thyroid Carcinoma
ACH-000115	7.09645	VCAP	7.09645	Prostate Cancer	Prostate	Prostate Adenocarcinoma
ACH-000581	7.09233	SNU16	7.09233	Gastric Cancer	Gastric	Gastric Adenocarcinoma
ACH-000790	7.08566	SHP77	7.08566	Lung Cancer	Lung	SCLC
ACH-001530	7.08151	JEG3	7.08151	Endometrial/Uterine Cancer	Uterus	Choriocarcinoma
ACH-001412	7.07714	UMUC10	7.07714	Bladder Cancer	Urinary Tract	Bladder Carcinoma
ACH-000799	7.07436	HS695T	7.07436	Skin Cancer	Skin	Melanoma
ACH-000448	7.06652	NCIH1666	7.06652	Lung Cancer	Lung	NSCLC
ACH-000988	7.06577	MFE319	7.06577	Endometrial/Uterine Cancer	Uterus	Endometrial Adenocarcinoma
ACH-000880	7.06512	AGS	7.06512	Gastric Cancer	Gastric	Gastric Adenocarcinoma
ACH-000968	7.06469	COLO792	7.06469	Skin Cancer	Skin	Melanoma
ACH-000653	7.06437	JJN3	7.06437	Myeloma	Plasma Cell	Multiple Myeloma
ACH-002065	7.05409	HSPSS	7.05409	Sarcoma	Central Nervous System	MPNST
ACH-002019	7.05137	HOKUG	7.05137	Cervical Cancer	Cervix	Glassy Cell Carcinoma
ACH-000283	7.0505	A1207	7.0505	Brain Cancer	Central Nervous System	Glioma
ACH-000421	7.04952	SW837	7.04952	Colon/Colorectal Cancer	Colorectal	Colorectal Adenocarcinoma
ACH-001301	7.03573	COGN278	7.03573	Neuroblastoma	Peripheral Nervous System	Neuroblastoma
ACH-000664	7.03474	SUDHL1	7.03474	Lymphoma	Lymphocyte	Non Hodgkin Lymphoma
ACH-000302	7.031	SNU1077	7.031	Endometrial/Uterine Cancer	Uterus	Mullerian Carcinoma
ACH-000798	7.02912	CL40	7.02912	Colon/Colorectal Cancer	Colorectal	Colorectal Adenocarcinoma
ACH-000118	7.0289	HUPT3	7.0289	Pancreatic Cancer	Pancreas	Exocrine
ACH-001400	7.0278	SW954	7.0278	Cervical Cancer	Cervix	Cervical Squamous
ACH-001745	7.02536	RHJT	7.02536	Sarcoma	Soft Tissue	Rhabdomyosarcoma
ACH-000647	7.02259	TE1	7.02259	Esophageal Cancer	Esophagus	Esophagus Squamous
ACH-001993	7.02148	NALM16	7.02148	Leukemia	Blood	ALL
ACH-001375	7.02059	PACADD119	7.02059	Pancreatic Cancer	Pancreas	Exocrine
ACH-001303	7.02048	NB1643	7.02048	Neuroblastoma	Peripheral Nervous System	Neuroblastoma
ACH-001622	7.01992	ONDA7	7.01992	Brain Cancer	Central Nervous System	Glioma
ACH-000574	7.01859	FUOV1	7.01859	Ovarian Cancer	Ovary	Ovary Adenocarcinoma
ACH-000348	7.01581	RPMI7951	7.01581	Skin Cancer	Skin	Melanoma
ACH-002510	6.9982	M040416	6.9982	Skin Cancer	Skin	Melanoma
ACH-000199	6.99729	HS255T	6.99729	Non-Cancerous	Fibroblast	Fibroblast Colorectal
ACH-000001	6.9965	NIHOVCAR3	6.9965	Ovarian Cancer	Ovary	Ovary Adenocarcinoma
ACH-000287	6.99311	NUDUL1	6.99311	Lymphoma	Lymphocyte	Non Hodgkin Lymphoma
ACH-000651	6.9922	SW620	6.9922	Colon/Colorectal Cancer	Colorectal	Colorectal Adenocarcinoma
ACH-000249	6.98971	CL11	6.98971	Colon/Colorectal Cancer	Colorectal	Colorectal Adenocarcinoma
ACH-001374	6.98812	PA1	6.98812	Ovarian Cancer	Ovary	Mixed Germ Cell
ACH-000089	6.98641	NCIH684	6.98641	Colon/Colorectal Cancer	Colorectal	Colorectal Adenocarcinoma
ACH-000367	6.98607	NCIH226	6.98607	Lung Cancer	Lung	NSCLC
ACH-001306	6.98482	8305C	6.98482	Thyroid Cancer	Thyroid	Thyroid Carcinoma
ACH-000962	6.97842	OC314	6.97842	Ovarian Cancer	Ovary	Ovary Adenocarcinoma
ACH-001353	6.9751	JOPACA1	6.9751	Pancreatic Cancer	Pancreas	Exocrine
ACH-001842	6.9751	ICC2	6.9751	Bile Duct Cancer	Bile Duct	Cholangiocarcinoma
ACH-001418	6.97487	UWB1289	6.97487	Ovarian Cancer	Ovary	Ovary Adenocarcinoma
ACH-000275	6.97315	HS834T	6.97315	Non-Cancerous	Fibroblast	Fibroblast Skin
ACH-000893	6.97039	NCIH1651	6.97039	Lung Cancer	Lung	NSCLC
ACH-000250	6.9674	KMRC20	6.9674	Kidney Cancer	Kidney	Renal Cell Carcinoma
ACH-001573	6.9629	MOLM1	6.9629	Leukemia	Blood	CML
ACH-001858	6.95965	SSP25	6.95965	Bile Duct Cancer	Bile Duct	Cholangiocarcinoma
ACH-000571	6.95919	T98G	6.95919	Brain Cancer	Central Nervous System	Glioma
ACH-000385	6.95594	SKRC20	6.95594	Kidney Cancer	Kidney	Renal Cell Carcinoma
ACH-001982	6.9535	NZM3	6.9535	Skin Cancer	Skin	Melanoma
ACH-000634	6.9521	LN340	6.9521	Brain Cancer	Central Nervous System	Glioma
ACH-000573	6.9465	MDAMB436	6.9465	Breast Cancer	Breast	Breast Carcinoma
ACH-000726	6.94439	TE14	6.94439	Esophageal Cancer	Esophagus	Esophagus Squamous
ACH-002066	6.93852	HSSCH2	6.93852	Sarcoma	Central Nervous System	MPNST
ACH-000596	6.93605	LCLC97TM1	6.93605	Lung Cancer	Lung	NSCLC
ACH-001399	6.93428	SW626	6.93428	Colon/Colorectal Cancer	Colorectal	Colorectal Adenocarcinoma
ACH-000368	6.92991	SNU1105	6.92991	Brain Cancer	Central Nervous System	Glioma
ACH-001277	6.92979	YAMATO	6.92979	Sarcoma	Soft Tissue	Synovial Sarcoma
ACH-000165	6.92813	HS751T	6.92813	Non-Cancerous	Fibroblast	Fibroblast Lymphocyte
ACH-001030	6.92469	CHLA218	6.92469	Bone Cancer	Bone	Ewing Sarcoma
ACH-001610	6.92386	NP5	6.92386	Brain Cancer	Central Nervous System	Glioma
ACH-000891	6.92089	HCC1438	6.92089	Lung Cancer	Lung	NSCLC
ACH-001274	6.92077	SW982	6.92077	Sarcoma	Soft Tissue	Synovial Sarcoma
ACH-000791	6.9166	RERFLCAD1	6.9166	Lung Cancer	Lung	NSCLC
ACH-000417	6.91492	PANC0813	6.91492	Pancreatic Cancer	Pancreas	Exocrine
ACH-000861	6.90809	HOP62	6.90809	Lung Cancer	Lung	NSCLC
ACH-000265	6.90641	KP4	6.90641	Pancreatic Cancer	Pancreas	Exocrine
ACH-000660	6.90629	SUDHL5	6.90629	Lymphoma	Lymphocyte	Non Hodgkin Lymphoma
ACH-001360	6.90593	MS751	6.90593	Cervical Cancer	Cervix	Cervical Squamous
ACH-001839	6.90533	ICC137	6.90533	Bile Duct Cancer	Bile Duct	Cholangiocarcinoma
ACH-000869	6.89954	NCIH1568	6.89954	Lung Cancer	Lung	NSCLC
ACH-000823	6.89833	KYSE140	6.89833	Esophageal Cancer	Esophagus	Esophagus Squamous
ACH-000632	6.89542	HS944T	6.89542	Skin Cancer	Skin	Melanoma
ACH-000621	6.89482	MDAMB157	6.89482	Breast Cancer	Breast	Breast Ductal Carcinoma
ACH-000987	6.89397	MEWO	6.89397	Skin Cancer	Skin	Melanoma
ACH-000820	6.89008	SW403	6.89008	Colon/Colorectal Cancer	Colorectal	Colorectal Adenocarcinoma
ACH-000149	6.88862	SKNSH	6.88862	Neuroblastoma	Peripheral Nervous System	Neuroblastoma
ACH-001419	6.8835	VP229	6.8835	Breast Cancer	Breast	Breast Ductal Carcinoma
ACH-000475	6.87873	HUH1	6.87873	Liver Cancer	Liver	Hepatocellular Carcinoma
ACH-001561	6.8775	MERO84	6.8775	Lung Cancer	Lung	Mesothelioma
ACH-001340	6.86962	COV413A	6.86962	Ovarian Cancer	Ovary	Ovary Carcinoma
ACH-000824	6.8653	KYSE510	6.8653	Esophageal Cancer	Esophagus	Esophagus Squamous
ACH-000420	6.86245	SNU449	6.86245	Liver Cancer	Liver	Hepatocellular Carcinoma
ACH-000138	6.86171	CFPAC1	6.86171	Pancreatic Cancer	Pancreas	Exocrine
ACH-000092	6.86146	NCIH2452	6.86146	Lung Cancer	Lung	Mesothelioma
ACH-001556	6.86047	MERO25	6.86047	Lung Cancer	Lung	Mesothelioma
ACH-000239	6.85972	HUG1N	6.85972	Gastric Cancer	Gastric	Gastric Adenocarcinoma
ACH-000847	6.85922	HGC27	6.85922	Gastric Cancer	Gastric	Gastric Adenocarcinoma
ACH-001522	6.85922	HMY1	6.85922	Skin Cancer	Skin	Melanoma
ACH-000460	6.85786	SNU8	6.85786	Ovarian Cancer	Ovary	Ovary Adenocarcinoma
ACH-000133	6.84361	HS729	6.84361	Unknown	Soft Tissue	Rhabdomyosarcoma, Embryonal
ACH-000496	6.8421	NCIH1792	6.8421	Lung Cancer	Lung	NSCLC
ACH-000925	6.83036	DV90	6.83036	Lung Cancer	Lung	NSCLC
ACH-000578	6.8282	HCC1171	6.8282	Lung Cancer	Lung	NSCLC
ACH-000714	6.82731	KMS11	6.82731	Myeloma	Plasma Cell	Multiple Myeloma
ACH-001377	6.82413	PACADD137	6.82413	Pancreatic Cancer	Pancreas	Exocrine
ACH-001525	6.82286	HT3	6.82286	Cervical Cancer	Cervix	Cervical Carcinoma
ACH-000405	6.82273	MEC1	6.82273	Leukemia	Blood	CLL
ACH-000451	6.82133	NCIH2085	6.82133	Lung Cancer	Lung	NSCLC
ACH-001207	6.81954	TIG3TD	6.81954	Non-Cancerous	Fibroblast	Fibroblast Lung
ACH-000972	6.81686	HEC151	6.81686	Endometrial/Uterine Cancer	Uterus	Endometrial Adenocarcinoma
ACH-000665	6.81519	SKMES1	6.81519	Lung Cancer	Lung	NSCLC
ACH-000323	6.8125	42MGBA	6.8125	Brain Cancer	Central Nervous System	Glioma
ACH-000174	6.80993	CAL62	6.80993	Thyroid Cancer	Thyroid	Thyroid Carcinoma
ACH-000718	6.804	NCIH2291	6.804	Lung Cancer	Lung	NSCLC
ACH-001409	6.80387	UMUC16	6.80387	Bladder Cancer	Urinary Tract	Bladder Carcinoma
ACH-001145	6.79688	OC316	6.79688	Ovarian Cancer	Ovary	Ovary Adenocarcinoma
ACH-000895	6.79597	CL34	6.79597	Colon/Colorectal Cancer	Colorectal	Colorectal Adenocarcinoma
ACH-001799	6.79403	LPS141	6.79403	Liposarcoma	Soft Tissue	Liposarcoma
ACH-000500	6.78162	SNU46	6.78162	Head and Neck Cancer	Upper Aerodigestive	Upper Aerodigestive Squamous
ACH-001366	6.76858	NGP	6.76858	Neuroblastoma	Peripheral Nervous System	Neuroblastoma
ACH-000202	6.765	COLO320	6.765	Colon/Colorectal Cancer	Colorectal	Colorectal Adenocarcinoma
ACH-000730	6.76301	SKMEL5	6.76301	Skin Cancer	Skin	Melanoma
ACH-000655	6.76129	SF268	6.76129	Brain Cancer	Central Nervous System	Glioma
ACH-000756	6.76089	GI1	6.76089	Brain Cancer	Central Nervous System	Glioma
ACH-000913	6.76089	ESS1	6.76089	Endometrial/Uterine Cancer	Uterus	Endometrial Stromal Sarcoma
ACH-001550	6.76089	MCC13	6.76089	Skin Cancer	Skin	Merkel Cell Carcinoma
ACH-002011	6.75782	MP46	6.75782	Eye Cancer	Eye	Uveal Melanoma
ACH-002834	6.75342	PSS131R	6.75342	Bone Cancer	Bone	Osteosarcoma
ACH-000002	6.75195	HL60	6.75195	Leukemia	Blood	AML
ACH-000407	6.7494	SNU685	6.7494	Endometrial/Uterine Cancer	Uterus	MMMT
ACH-001193	6.74725	SKPNDW	6.74725	Bone Cancer	Bone	Ewing Sarcoma
ACH-002080	6.74685	TN2	6.74685	Neuroblastoma	Peripheral Nervous System	Neuroblastoma
ACH-001670	6.74255	TASK1	6.74255	Brain Cancer	Peripheral Nervous System	PNET
ACH-000340	6.74187	HS870T	6.74187	Non-Cancerous	Fibroblast	Fibroblast Bone
ACH-000493	6.73796	SNU423	6.73796	Liver Cancer	Liver	Hepatocellular Carcinoma
ACH-000331	6.72928	ISTMES2	6.72928	Lung Cancer	Lung	Mesothelioma
ACH-001302	6.72724	COGN305	6.72724	Neuroblastoma	Peripheral Nervous System	Neuroblastoma
ACH-001200	6.7267	STM9101	6.7267	Rhabdoid	Soft Tissue	Malignant Rhabdoid Tumor
ACH-000083	6.72533	HS281T	6.72533	Non-Cancerous	Fibroblast	Fibroblast Breast
ACH-000209	6.72055	SNU1079	6.72055	Bile Duct Cancer	Bile Duct	Cholangiocarcinoma
ACH-000648	6.72014	NCIH28	6.72014	Lung Cancer	Lung	Mesothelioma
ACH-000261	6.71905	RERFLCAI	6.71905	Lung Cancer	Lung	NSCLC
ACH-000422	6.71617	SNU475	6.71617	Liver Cancer	Liver	Hepatocellular Carcinoma
ACH-000099	6.71438	SIMA	6.71438	Neuroblastoma	Peripheral Nervous System	Neuroblastoma
ACH-000397	6.7126	TEN	6.7126	Endometrial/Uterine Cancer	Uterus	Clear Cell Carcinoma
ACH-001625	6.70957	OSC19	6.70957	Head and Neck Cancer	Upper Aerodigestive	Upper Aerodigestive Squamous
ACH-000892	6.70915	NCIH1563	6.70915	Lung Cancer	Lung	NSCLC
ACH-001318	6.70888	PLCPRF5	6.70888	Liver Cancer	Liver	Hepatocellular Carcinoma
ACH-000779	6.70708	PC9	6.70708	Lung Cancer	Lung	NSCLC
ACH-001628	6.69864	PEA1	6.69864	Ovarian Cancer	Ovary	Ovary Adenocarcinoma
ACH-000186	6.69363	NCIH2444	6.69363	Lung Cancer	Lung	NSCLC
ACH-000885	6.69363	TOV21G	6.69363	Ovarian Cancer	Ovary	Ovary Adenocarcinoma
ACH-001743	6.69125	RC2	6.69125	Sarcoma	Soft Tissue	Rhabdomyosarcoma
ACH-000839	6.68678	SCABER	6.68678	Bladder Cancer	Urinary Tract	Bladder Carcinoma
ACH-002512	6.68664	MM160113	6.68664	Skin Cancer	Skin	Melanoma
ACH-002084	6.68538	MMAC	6.68538	Skin Cancer	Skin	Melanoma
ACH-000211	6.68412	DAOY	6.68412	Brain Cancer	Central Nervous System	Medulloblastoma
ACH-000423	6.68285	SKMEL3	6.68285	Skin Cancer	Skin	Melanoma
ACH-002511	6.68257	M140325	6.68257	Skin Cancer	Skin	Melanoma
ACH-000691	6.68159	HCC2157	6.68159	Breast Cancer	Breast	Breast Ductal Carcinoma
ACH-000677	6.67962	SW1573	6.67962	Lung Cancer	Lung	NSCLC
ACH-000527	6.67483	OVISE	6.67483	Ovarian Cancer	Ovary	Ovary Adenocarcinoma
ACH-002926	6.67243	UPMD1	6.67243	Unknown	Unknown	Melanoma
ACH-000388	6.6642	NUDHL1	6.6642	Lymphoma	Lymphocyte	Non Hodgkin Lymphoma
ACH-000272	6.65607	SLR24	6.65607	Kidney Cancer	Kidney	Renal Cell Carcinoma
ACH-000499	6.65392	EW8	6.65392	Bone Cancer	Bone	Ewing Sarcoma
ACH-000950	6.65263	LOVO	6.65263	Colon/Colorectal Cancer	Colorectal	Colorectal Adenocarcinoma
ACH-001818	6.65177	C396	6.65177	Bone Cancer	Bone	Osteosarcoma
ACH-001543	6.65105	KOSC2	6.65105	Head and Neck Cancer	Upper Aerodigestive	Upper Aerodigestive Squamous
ACH-000742	6.64082	DM3	6.64082	Non-Cancerous	Fibroblast	Fibroblast Lung
ACH-000768	6.62176	MDAMB231	6.62176	Breast Cancer	Breast	Breast Carcinoma
ACH-000656	6.61985	SUDHL8	6.61985	Lymphoma	Lymphocyte	Non Hodgkin Lymphoma
ACH-000910	6.61868	MDAMB453	6.61868	Breast Cancer	Breast	Breast Carcinoma
ACH-000027	6.61721	GOS3	6.61721	Brain Cancer	Central Nervous System	Glioma
ACH-002463	6.59723	RPE1SS77	6.59723	Non-Cancerous	Eye
ACH-002023	6.59574	TGBC18TKB	6.59574	Colon/Colorectal Cancer	Colorectal	Colorectal Adenocarcinoma
ACH-000185	6.59156	HS737T	6.59156	Non-Cancerous	Fibroblast	Fibroblast Bone
ACH-000917	6.58331	TE4	6.58331	Esophageal Cancer	Esophagus	Esophagus Squamous
ACH-000007	6.57833	LS513	6.57833	Colon/Colorectal Cancer	Colorectal	Colorectal Adenocarcinoma
ACH-000545	6.57531	VMCUB1	6.57531	Bladder Cancer	Urinary Tract	Bladder Carcinoma
ACH-000875	6.57531	NCIH2347	6.57531	Lung Cancer	Lung	NSCLC
ACH-000911	6.57092	NUGC3	6.57092	Gastric Cancer	Gastric	Gastric Adenocarcinoma
ACH-001300	6.5691	CHLA15	6.5691	Neuroblastoma	Peripheral Nervous System	Neuroblastoma
ACH-000019	6.56879	MCF7	6.56879	Breast Cancer	Breast	Breast Carcinoma
ACH-000403	6.56636	NCIH747	6.56636	Colon/Colorectal Cancer	Colorectal	Colorectal Adenocarcinoma
ACH-000630	6.56514	YD8	6.56514	Head and Neck Cancer	Upper Aerodigestive	Upper Aerodigestive Squamous
ACH-000572	6.56362	G361	6.56362	Skin Cancer	Skin	Melanoma
ACH-000208	6.55934	U178	6.55934	Brain Cancer	Central Nervous System	Glioma
ACH-000135	6.55474	HS940T	6.55474	Non-Cancerous	Fibroblast	Fibroblast Skin
ACH-000452	6.55459	TE8	6.55459	Esophageal Cancer	Esophagus	Esophagus Squamous
ACH-001188	6.55336	SHSY5Y	6.55336	Neuroblastoma	Peripheral Nervous System	Neuroblastoma
ACH-000064	6.54797	SALE	6.54797	Non-Cancerous	Lung
ACH-001283	6.54148	TC106	6.54148	Bone Cancer	Bone	Ewing Sarcoma
ACH-000645	6.53699	JL1	6.53699	Lung Cancer	Lung	Mesothelioma
ACH-000982	6.53683	GP2D	6.53683	Colon/Colorectal Cancer	Colorectal	Colorectal Adenocarcinoma
ACH-000299	6.53387	HNT34	6.53387	Leukemia	Blood	AML
ACH-000080	6.53372	BDCM	6.53372	Leukemia	Blood	AML
ACH-000716	6.53372	TT2609C02	6.53372	Thyroid Cancer	Thyroid	Thyroid Carcinoma
ACH-000599	6.53247	PATU8902	6.53247	Pancreatic Cancer	Pancreas	Exocrine
ACH-000296	6.5306	OUMS23	6.5306	Colon/Colorectal Cancer	Colorectal	Colorectal Adenocarcinoma
ACH-001338	6.52982	CHP134	6.52982	Neuroblastoma	Peripheral Nervous System	Neuroblastoma
ACH-001796	6.52089	95T1000	6.52089	Liposarcoma	Soft Tissue	Liposarcoma
ACH-000472	6.51979	HSC2	6.51979	Head and Neck Cancer	Upper Aerodigestive	Upper Aerodigestive Squamous
ACH-000485	6.51822	GSU	6.51822	Gastric Cancer	Gastric	Gastric Adenocarcinoma
ACH-000374	6.51775	HCC1143	6.51775	Breast Cancer	Breast	Breast Ductal Carcinoma
ACH-000501	6.51286	LS123	6.51286	Colon/Colorectal Cancer	Colorectal	Colorectal Adenocarcinoma
ACH-001197	6.51207	SMZ1	6.51207	Lymphoma	Lymphocyte	Lymphoma Unspecified
ACH-000719	6.50843	RMGI	6.50843	Ovarian Cancer	Ovary	Ovary Adenocarcinoma
ACH-000757	6.50478	A427	6.50478	Lung Cancer	Lung	NSCLC
ACH-001368	6.50414	OACM51	6.50414	Esophageal Cancer	Esophagus	Esophagus Adenocarcinoma
ACH-000689	6.50351	RH18	6.50351	Sarcoma	Soft Tissue	Rhabdomyosarcoma
ACH-000616	6.50303	HS746T	6.50303	Gastric Cancer	Gastric	Gastric Adenocarcinoma
ACH-002680	6.50224	170MGBA	6.50224	Brain Cancer	Central Nervous System	Glioma
ACH-000736	6.49633	SNU601	6.49633	Gastric Cancer	Gastric	Gastric Adenocarcinoma
ACH-000282	6.49265	NCIH1755	6.49265	Lung Cancer	Lung	NSCLC
ACH-000107	6.48365	CAPAN2	6.48365	Pancreatic Cancer	Pancreas	Exocrine
ACH-000410	6.47897	SAOS2	6.47897	Bone Cancer	Bone	Osteosarcoma
ACH-000613	6.47249	HOS	6.47249	Bone Cancer	Bone	Osteosarcoma
ACH-001048	6.46025	COV504	6.46025	Ovarian Cancer	Ovary	Ovary Adenocarcinoma
ACH-002475	6.46009	HAP1	6.46009	Leukemia	Blood	CML
ACH-000778	6.45549	HSC3	6.45549	Head and Neck Cancer	Upper Aerodigestive	Upper Aerodigestive Squamous
ACH-000520	6.45335	59M	6.45335	Ovarian Cancer	Ovary	Ovary Adenocarcinoma
ACH-001719	6.45105	OCIC4P	6.45105	Ovarian Cancer	Ovary	Ovary Adenocarcinoma
ACH-000516	6.43846	CAL78	6.43846	Bone Cancer	Bone	Chondrosarcoma
ACH-000464	6.4358	CAS1	6.4358	Brain Cancer	Central Nervous System	Glioma
ACH-000548	6.43513	BHY	6.43513	Head and Neck Cancer	Upper Aerodigestive	Upper Aerodigestive Squamous
ACH-001307	6.43029	8505C	6.43029	Thyroid Cancer	Thyroid	Thyroid Carcinoma
ACH-001376	6.42995	PACADD135	6.42995	Pancreatic Cancer	Pancreas	Exocrine
ACH-001627	6.42962	P4E6	6.42962	Prostate Cancer	Prostate	Prostate Adenocarcinoma
ACH-001623	6.42576	ONDA8	6.42576	Brain Cancer	Central Nervous System	Glioma
ACH-001570	6.42526	MM426	6.42526	Skin Cancer	Skin	Melanoma
ACH-000883	6.42089	SW1783	6.42089	Brain Cancer	Central Nervous System	Glioma
ACH-000229	6.41768	HS822T	6.41768	Non-Cancerous	Fibroblast	Fibroblast Bone
ACH-001558	6.41768	MERO48A	6.41768	Lung Cancer	Lung	Mesothelioma
ACH-000413	6.41244	HS739T	6.41244	Non-Cancerous	Fibroblast	Fibroblast Breast
ACH-000715	6.40939	SNU1214	6.40939	Head and Neck Cancer	Upper Aerodigestive	Upper Aerodigestive Squamous
ACH-000529	6.40616	T173	6.40616	Non-Cancerous	Fibroblast	Fibroblast Bone
ACH-000171	6.40582	VMRCRCZ	6.40582	Kidney Cancer	Kidney	Renal Cell Carcinoma
ACH-000585	6.40293	EPLC272H	6.40293	Lung Cancer	Lung	NSCLC
ACH-000106	6.40105	JVM2	6.40105	Lymphoma	Lymphocyte	Non Hodgkin Lymphoma
ACH-001562	6.399	MERO95	6.399	Lung Cancer	Lung	Mesothelioma
ACH-000781	6.39746	NCIH2023	6.39746	Lung Cancer	Lung	NSCLC
ACH-000505	6.39111	RKN	6.39111	Sarcoma	Soft Tissue	Leiomyosarcoma
ACH-000059	6.39094	SUPB15	6.39094	Leukemia	Blood	ALL
ACH-000579	6.38957	UACC257	6.38957	Skin Cancer	Skin	Melanoma
ACH-002029	6.38491	SAS	6.38491	Head and Neck Cancer	Upper Aerodigestive	Upper Aerodigestive Squamous
ACH-001836	6.38198	ICC108	6.38198	Bile Duct Cancer	Bile Duct	Cholangiocarcinoma
ACH-000708	6.37069	SNU283	6.37069	Colon/Colorectal Cancer	Colorectal	Colorectal Adenocarcinoma
ACH-001750	6.37069	TTC442	6.37069	Sarcoma	Soft Tissue	Rhabdomyosarcoma
ACH-000637	6.36562	KYSE520	6.36562	Esophageal Cancer	Esophagus	Esophagus Squamous
ACH-000401	6.36405	COLO800	6.36405	Skin Cancer	Skin	Melanoma
ACH-001701	6.36335	UPCISCC200	6.36335	Head and Neck Cancer	Upper Aerodigestive	Upper Aerodigestive Squamous
ACH-001289	6.36194	COGAR359	6.36194	Rhabdoid	Soft Tissue	ATRT
ACH-000237	6.36019	JHOM1	6.36019	Ovarian Cancer	Ovary	Ovary Adenocarcinoma
ACH-000049	6.35685	HEKTE	6.35685	Non-Cancerous	Kidney
ACH-000098	6.34767	GAMG	6.34767	Brain Cancer	Central Nervous System	Glioma
ACH-000517	6.34305	SNU410	6.34305	Pancreatic Cancer	Pancreas	Exocrine
ACH-000536	6.34305	BT20	6.34305	Breast Cancer	Breast	Breast Ductal Carcinoma
ACH-000028	6.3411	KPL1	6.3411	Breast Cancer	Breast	Breast Carcinoma
ACH-001333	6.33967	C33A	6.33967	Cervical Cancer	Cervix	Cervical Carcinoma
ACH-000676	6.33914	LN464	6.33914	Brain Cancer	Central Nervous System	Glioma
ACH-001033	6.33235	CHLA57	6.33235	Unknown	Central Nervous System	PNET
ACH-000944	6.32805	NAMALWA	6.32805	Lymphoma	Lymphocyte	Non Hodgkin Lymphoma
ACH-001647	6.32373	SHI1	6.32373	Leukemia	Blood	AML
ACH-000224	6.32012	HS819T	6.32012	Non-Cancerous	Fibroblast	Fibroblast Bone
ACH-000970	6.3194	SNUC5	6.3194	Colon/Colorectal Cancer	Colorectal	Colorectal Adenocarcinoma
ACH-000933	6.31288	SNU324	6.31288	Pancreatic Cancer	Pancreas	Exocrine
ACH-000269	6.3087	AM38	6.3087	Brain Cancer	Central Nervous System	Glioma
ACH-001559	6.30323	MERO82	6.30323	Lung Cancer	Lung	Mesothelioma
ACH-000200	6.3014	NMCG1	6.3014	Brain Cancer	Central Nervous System	Glioma
ACH-001735	6.29774	SEMK2	6.29774	Leukemia	Blood	ALL
ACH-000661	6.29278	WM1799	6.29278	Skin Cancer	Skin	Melanoma
ACH-000997	6.28965	HCT15	6.28965	Colon/Colorectal Cancer	Colorectal	Colorectal Adenocarcinoma
ACH-000833	6.28836	RH30	6.28836	Sarcoma	Soft Tissue	Rhabdomyosarcoma
ACH-000958	6.28114	SW48	6.28114	Colon/Colorectal Cancer	Colorectal	Colorectal Adenocarcinoma
ACH-001511	6.28096	H413	6.28096	Head and Neck Cancer	Upper Aerodigestive	Upper Aerodigestive Squamous
ACH-000043	6.27631	HS895T	6.27631	Non-Cancerous	Fibroblast	Fibroblast Skin
ACH-000755	6.27072	HCC2218	6.27072	Breast Cancer	Breast	Breast Ductal Carcinoma
ACH-000531	6.26604	RS5	6.26604	Non-Cancerous	Fibroblast	Fibroblast Lung
ACH-000090	6.26454	PC3	6.26454	Prostate Cancer	Prostate	Prostate Adenocarcinoma
ACH-000159	6.26397	OSRC2	6.26397	Kidney Cancer	Kidney	Renal Cell Carcinoma
ACH-000675	6.26303	NCIH1734	6.26303	Lung Cancer	Lung	NSCLC
ACH-002018	6.26303	OMM25	6.26303	Eye Cancer	Eye	Uveal Melanoma
ACH-000526	6.26247	HS821T	6.26247	Non-Cancerous	Fibroblast	Fibroblast Bone
ACH-001431	6.26021	TC205	6.26021	Bone Cancer	Bone	Ewing Sarcoma
ACH-000926	6.25871	HT55	6.25871	Colon/Colorectal Cancer	Colorectal	Colorectal Adenocarcinoma
ACH-000886	6.25758	NCIH2009	6.25758	Lung Cancer	Lung	NSCLC
ACH-000747	6.25134	NCIH1703	6.25134	Lung Cancer	Lung	NSCLC
ACH-000888	6.24945	NCIH1793	6.24945	Lung Cancer	Lung	NSCLC
ACH-000392	6.24793	CALU3	6.24793	Lung Cancer	Lung	NSCLC
ACH-002466	6.24755	RPE1SS111	6.24755	Non-Cancerous	Eye
ACH-000915	6.24603	IPC298	6.24603	Skin Cancer	Skin	Melanoma
ACH-000079	6.24279	TE125T	6.24279	Non-Cancerous	Fibroblast	Fibroblast Soft Tissue
ACH-000577	6.24222	JHH2	6.24222	Liver Cancer	Liver	Hepatocellular Carcinoma
ACH-001862	6.23458	TGBC52TKB	6.23458	Bile Duct Cancer	Bile Duct	Cholangiocarcinoma
ACH-000075	6.23381	U87MG	6.23381	Brain Cancer	Central Nervous System	Glioma
ACH-000776	6.22901	ONS76	6.22901	Brain Cancer	Central Nervous System	Medulloblastoma
ACH-000762	6.22863	YD38	6.22863	Head and Neck Cancer	Upper Aerodigestive	Upper Aerodigestive Squamous
ACH-000042	6.22689	PANC0203	6.22689	Pancreatic Cancer	Pancreas	Exocrine
ACH-002462	6.22362	RPE1SS48	6.22362	Non-Cancerous	Eye
ACH-000456	6.21645	BCPAP	6.21645	Thyroid Cancer	Thyroid	Thyroid Carcinoma
ACH-000210	6.21471	CADOES1	6.21471	Bone Cancer	Bone	Ewing Sarcoma
ACH-000558	6.21218	A172	6.21218	Brain Cancer	Central Nervous System	Glioma
ACH-000383	6.21082	OE33	6.21082	Esophageal Cancer	Esophagus	Esophagus Adenocarcinoma
ACH-000476	6.21023	JHH4	6.21023	Liver Cancer	Liver	Hepatocellular Carcinoma
ACH-000351	6.21004	MKN1	6.21004	Gastric Cancer	Gastric	Gastric Adenocarcinoma
ACH-001496	6.20614	ESO26	6.20614	Esophageal Cancer	Esophagus	Esophagus Adenocarcinoma
ACH-000763	6.1981	MM1S	6.1981	Myeloma	Plasma Cell	Multiple Myeloma
ACH-000012	6.19751	HCC827	6.19751	Lung Cancer	Lung	NSCLC
ACH-000354	6.19653	CAPAN1	6.19653	Pancreatic Cancer	Pancreas	Exocrine
ACH-000168	6.19259	NOMO1	6.19259	Leukemia	Blood	AML
ACH-000325	6.1918	SNU620	6.1918	Gastric Cancer	Gastric	Gastric Adenocarcinoma
ACH-001557	6.18884	MERO41	6.18884	Lung Cancer	Lung	Mesothelioma
ACH-000396	6.18844	J82	6.18844	Bladder Cancer	Urinary Tract	Bladder Carcinoma
ACH-001001	6.18587	143B	6.18587	Bone Cancer	Bone	Osteosarcoma
ACH-000588	6.1815	KMS26	6.1815	Myeloma	Plasma Cell	Multiple Myeloma
ACH-001654	6.18051	SKGT4	6.18051	Esophageal Cancer	Esophagus	Esophagus Adenocarcinoma
ACH-000629	6.18011	IOMMLEE	6.18011	Brain Cancer	Central Nervous System	Meningioma
ACH-000542	6.17951	HEYA8	6.17951	Ovarian Cancer	Ovary	Ovary Adenocarcinoma
ACH-000732	6.16932	PECAPJ41CLONED2	6.16932	Head and Neck Cancer	Upper Aerodigestive	Upper Aerodigestive Squamous
ACH-000674	6.16631	NUGC4	6.16631	Gastric Cancer	Gastric	Gastric Adenocarcinoma
ACH-000521	6.1637	NCIH2030	6.1637	Lung Cancer	Lung	NSCLC
ACH-000188	6.16088	SCC25	6.16088	Head and Neck Cancer	Upper Aerodigestive	Upper Aerodigestive Squamous
ACH-001413	6.15906	UMUC11	6.15906	Bladder Cancer	Urinary Tract	Bladder Carcinoma
ACH-000468	6.15886	PK45H	6.15886	Pancreatic Cancer	Pancreas	Exocrine
ACH-000713	6.14527	CAOV3	6.14527	Ovarian Cancer	Ovary	Ovary Adenocarcinoma
ACH-000119	6.14262	HS863T	6.14262	Non-Cancerous	Fibroblast	Fibroblast Bone
ACH-000711	6.142	JIMT1	6.142	Breast Cancer	Breast	Breast Ductal Carcinoma
ACH-001603	6.13771	NH12	6.13771	Neuroblastoma	Peripheral Nervous System	Neuroblastoma
ACH-001382	6.1266	PACADD188	6.1266	Pancreatic Cancer	Pancreas	Exocrine
ACH-001344	6.12453	GIMEN	6.12453	Neuroblastoma	Peripheral Nervous System	Neuroblastoma
ACH-000836	6.12102	YD15	6.12102	Head and Neck Cancer	Upper Aerodigestive	Upper Aerodigestive Squamous
ACH-000102	6.11749	GMS10	6.11749	Brain Cancer	Central Nervous System	Glioma
ACH-001845	6.11707	ICC5	6.11707	Bile Duct Cancer	Bile Duct	Cholangiocarcinoma
ACH-000404	6.11603	K029AX	6.11603	Skin Cancer	Skin	Melanoma
ACH-000812	6.11499	COLO783	6.11499	Skin Cancer	Skin	Melanoma
ACH-000592	6.11312	TM31	6.11312	Brain Cancer	Central Nervous System	Glioma
ACH-001848	6.11082	ICC8	6.11082	Bile Duct Cancer	Bile Duct	Cholangiocarcinoma
ACH-002710	6.10643	MPNST724	6.10643	Sarcoma	Peripheral Nervous System	MPNST
ACH-000335	6.09908	MSTO211H	6.09908	Lung Cancer	Lung	Mesothelioma
ACH-001031	6.0974	CHLA266	6.0974	Rhabdoid	Soft Tissue	ATRT
ACH-000412	6.0955	SNU1197	6.0955	Colon/Colorectal Cancer	Colorectal	Colorectal Adenocarcinoma
ACH-000973	6.09529	639V	6.09529	Bladder Cancer	Urinary Tract	Bladder Carcinoma
ACH-001696	6.09255	UPCISCC111	6.09255	Head and Neck Cancer	Upper Aerodigestive	Upper Aerodigestive Squamous
ACH-001819	6.09212	MFM223	6.09212	Breast Cancer	Breast	Breast Ductal Carcinoma
ACH-001335	6.09085	C4II	6.09085	Cervical Cancer	Cervix	Cervical Carcinoma
ACH-000852	6.08725	NCIH1435	6.08725	Lung Cancer	Lung	NSCLC
ACH-000673	6.08491	LN443	6.08491	Brain Cancer	Central Nervous System	Glioma
ACH-000835	6.07831	GCT	6.07831	Sarcoma	Soft Tissue	Pleomorphic Sarcoma
ACH-000914	6.07425	HT	6.07425	Lymphoma	Lymphocyte	Non Hodgkin Lymphoma
ACH-001513	6.07382	HCA1	6.07382	Cervical Cancer	Cervix	Cervical Adenocarcinoma
ACH-000787	6.07318	LXF289	6.07318	Lung Cancer	Lung	NSCLC
ACH-000155	6.07146	SW1990	6.07146	Pancreatic Cancer	Pancreas	Exocrine
ACH-000868	6.06803	HCC1195	6.06803	Lung Cancer	Lung	NSCLC
ACH-001709	6.06652	WSUNHL	6.06652	Lymphoma	Lymphocyte	Lymphoma Unspecified
ACH-001275	6.06544	SYO1	6.06544	Sarcoma	Soft Tissue	Synovial Sarcoma
ACH-000139	6.05853	PANC0327	6.05853	Pancreatic Cancer	Pancreas	Exocrine
ACH-000959	6.05615	SNUC4	6.05615	Colon/Colorectal Cancer	Colorectal	Colorectal Adenocarcinoma
ACH-000569	6.05376	ISTMES1	6.05376	Lung Cancer	Lung	Mesothelioma
ACH-000370	6.05094	SNU626	6.05094	Brain Cancer	Central Nervous System	Glioma
ACH-001555	6.04745	MERO14	6.04745	Lung Cancer	Lung	Mesothelioma
ACH-000190	6.04701	HDMYZ	6.04701	Unknown	Unknown
ACH-001673	6.04614	TFK1	6.04614	Bile Duct Cancer	Bile Duct	Cholangiocarcinoma
ACH-000772	6.04592	TE441T	6.04592	Sarcoma	Soft Tissue	Rhabdomyosarcoma
ACH-001560	6.04527	MERO83	6.04527	Lung Cancer	Lung	Mesothelioma
ACH-000652	6.04418	SUIT2	6.04418	Pancreatic Cancer	Pancreas	Exocrine
ACH-000898	6.04374	SNU719	6.04374	Gastric Cancer	Gastric	Gastric Adenocarcinoma
ACH-000733	6.0387	NCIH1838	6.0387	Lung Cancer	Lung	NSCLC
ACH-001569	6.03782	MM415	6.03782	Skin Cancer	Skin	Melanoma
ACH-000537	6.03606	SNU761	6.03606	Liver Cancer	Liver	Hepatocellular Carcinoma
ACH-001692	6.03606	UPCISCC040	6.03606	Head and Neck Cancer	Upper Aerodigestive	Upper Aerodigestive Squamous
ACH-000435	6.03188	EFE184	6.03188	Endometrial/Uterine Cancer	Uterus	Endometrial Adenocarcinoma
ACH-000316	6.03034	SNU886	6.03034	Liver Cancer	Liver	Hepatocellular Carcinoma
ACH-000262	6.02392	UOK101	6.02392	Kidney Cancer	Kidney	Renal Cell Carcinoma
ACH-000993	6.02215	JHUEM7	6.02215	Endometrial/Uterine Cancer	Uterus	Endometrial Adenocarcinoma
ACH-000882	6.02015	IGR1	6.02015	Skin Cancer	Skin	Melanoma
ACH-000566	6.01592	SW1710	6.01592	Bladder Cancer	Urinary Tract	Bladder Carcinoma
ACH-002465	6.01257	RPE1SS119	6.01257	Non-Cancerous	Eye
ACH-001997	6.00809	ECC2	6.00809	Bile Duct Cancer	Bile Duct	Cholangiocarcinoma
ACH-001835	6.00495	ICC106	6.00495	Bile Duct Cancer	Bile Duct	Cholangiocarcinoma
ACH-001977	6.0036	NO36	6.0036	Lung Cancer	Lung	Mesothelioma
ACH-000860	5.99639	NCIH358	5.99639	Lung Cancer	Lung	NSCLC
ACH-001838	5.99232	ICC12	5.99232	Bile Duct Cancer	Bile Duct	Cholangiocarcinoma
ACH-000513	5.99073	SNU1272	5.99073	Kidney Cancer	Kidney	Renal Cell Carcinoma
ACH-000145	5.98891	SKLMS1	5.98891	Sarcoma	Soft Tissue	Leiomyosarcoma
ACH-001814	5.98071	OS252	5.98071	Bone Cancer	Bone	Osteosarcoma
ACH-001385	5.98003	RPMI2650	5.98003	Head and Neck Cancer	Upper Aerodigestive	Upper Aerodigestive Squamous
ACH-000609	5.97659	SF126	5.97659	Brain Cancer	Central Nervous System	Glioma
ACH-000941	5.97636	HEC1B	5.97636	Endometrial/Uterine Cancer	Uterus	Endometrial Adenocarcinoma
ACH-000361	5.97476	SKHEP1	5.97476	Liver Cancer	Liver	Hepatocellular Carcinoma
ACH-000328	5.97361	LN215	5.97361	Brain Cancer	Central Nervous System	Glioma
ACH-000811	5.972	SKOV3	5.972	Ovarian Cancer	Ovary	Ovary Adenocarcinoma
ACH-000600	5.96116	SLR26	5.96116	Kidney Cancer	Kidney	Renal Cell Carcinoma
ACH-001795	5.94953	94T778	5.94953	Liposarcoma	Soft Tissue	Liposarcoma
ACH-000627	5.94509	LCLC103H	5.94509	Lung Cancer	Lung	NSCLC
ACH-000946	5.9397	HEC265	5.9397	Endometrial/Uterine Cancer	Uterus	Endometrial Adenocarcinoma
ACH-000954	5.93546	HEC1A	5.93546	Endometrial/Uterine Cancer	Uterus	Endometrial Adenocarcinoma
ACH-000470	5.92552	SW1463	5.92552	Colon/Colorectal Cancer	Colorectal	Colorectal Adenocarcinoma
ACH-002014	5.92481	MEL270	5.92481	Eye Cancer	Eye	Uveal Melanoma
ACH-001630	5.91265	PEO1	5.91265	Ovarian Cancer	Ovary	Ovary Adenocarcinoma
ACH-000593	5.91049	BC3C	5.91049	Bladder Cancer	Urinary Tract	Bladder Carcinoma
ACH-000477	5.90761	MALME3M	5.90761	Skin Cancer	Skin	Melanoma
ACH-001509	5.90641	H357	5.90641	Head and Neck Cancer	Upper Aerodigestive	Upper Aerodigestive Squamous
ACH-000457	5.90135	CAL54	5.90135	Kidney Cancer	Kidney	Renal Cell Carcinoma
ACH-001050	5.89918	CW9019	5.89918	Sarcoma	Soft Tissue	Rhabdomyosarcoma
ACH-000327	5.89724	NCIH1395	5.89724	Lung Cancer	Lung	NSCLC
ACH-000126	5.88899	KG1C	5.88899	Brain Cancer	Central Nervous System	Glioma
ACH-000170	5.88801	PRECLH	5.88801	Non-Cancerous	Prostate
ACH-000418	5.88411	SW1353	5.88411	Bone Cancer	Bone	Chondrosarcoma
ACH-000416	5.88289	NCIH838	5.88289	Lung Cancer	Lung	NSCLC
ACH-000205	5.87701	PK59	5.87701	Pancreatic Cancer	Pancreas	Exocrine
ACH-000906	5.87652	ES2	5.87652	Ovarian Cancer	Ovary	Ovary Adenocarcinoma
ACH-000701	5.86617	RMUGS	5.86617	Ovarian Cancer	Ovary	Ovary Adenocarcinoma
ACH-000850	5.85798	HS698T	5.85798	Non-Cancerous	Fibroblast	Fibroblast Colorectal
ACH-000442	5.84875	RERFLCSQ1	5.84875	Lung Cancer	Lung	NSCLC
ACH-001068	5.848	FEPD	5.848	Lymphoma	Lymphocyte	Lymphoma Unspecified
ACH-000843	5.84699	HARA	5.84699	Lung Cancer	Lung	NSCLC
ACH-000163	5.83996	SW579	5.83996	Thyroid Cancer	Thyroid	Thyroid Squamous
ACH-000738	5.83517	GB1	5.83517	Brain Cancer	Central Nervous System	Glioma
ACH-000896	5.83086	647V	5.83086	Bladder Cancer	Urinary Tract	Bladder Carcinoma
ACH-001322	5.83036	CME1	5.83036	Sarcoma	Soft Tissue	Synovial Sarcoma
ACH-000916	5.82883	NCIH1573	5.82883	Lung Cancer	Lung	NSCLC
ACH-000313	5.82833	KMRC3	5.82833	Kidney Cancer	Kidney	Renal Cell Carcinoma
ACH-000556	5.81992	SIHA	5.81992	Cervical Cancer	Cervix	Cervical Carcinoma
ACH-001332	5.80967	BICR78	5.80967	Head and Neck Cancer	Upper Aerodigestive	Upper Aerodigestive Squamous
ACH-001111	5.80581	L82	5.80581	Lymphoma	Lymphocyte	Lymphoma Unspecified
ACH-001407	5.80426	UMUC13	5.80426	Bladder Cancer	Urinary Tract	Bladder Carcinoma
ACH-001702	5.79649	VAESBJ	5.79649	Sarcoma	Soft Tissue	Epithelioid Sarcoma
ACH-000595	5.78031	LN229	5.78031	Brain Cancer	Central Nervous System	Glioma
ACH-001190	5.77795	SKMEL2	5.77795	Skin Cancer	Skin	Melanoma
ACH-000842	5.77531	SW480	5.77531	Colon/Colorectal Cancer	Colorectal	Colorectal Adenocarcinoma
ACH-001609	5.77241	NP3	5.77241	Brain Cancer	Central Nervous System	Glioma
ACH-001310	5.77136	HA1E	5.77136	Non-Cancerous	Kidney
ACH-000863	5.7658	DBTRG05MG	5.7658	Brain Cancer	Central Nervous System	Glioma
ACH-000108	5.76288	KP3	5.76288	Pancreatic Cancer	Pancreas	Exocrine
ACH-000068	5.76075	REC1	5.76075	Lymphoma	Lymphocyte	Non Hodgkin Lymphoma
ACH-001526	5.75435	HUO9	5.75435	Bone Cancer	Bone	Osteosarcoma
ACH-000461	5.75355	SNU1196	5.75355	Bile Duct Cancer	Bile Duct	Cholangiocarcinoma
ACH-000178	5.75168	HS766T	5.75168	Pancreatic Cancer	Pancreas	Exocrine
ACH-002464	5.74335	RPE1SS6	5.74335	Non-Cancerous	Eye
ACH-000837	5.74147	NCIH322	5.74147	Lung Cancer	Lung	NSCLC
ACH-002041	5.74039	HOTHC	5.74039	Thyroid Cancer	Thyroid	Thyroid Carcinoma
ACH-000900	5.73958	NCIH23	5.73958	Lung Cancer	Lung	NSCLC
ACH-001500	5.73796	FLO1	5.73796	Esophageal Cancer	Esophagus	Esophagus Adenocarcinoma
ACH-000244	5.73552	DKMG	5.73552	Brain Cancer	Central Nervous System	Glioma
ACH-000346	5.732	JVM3	5.732	Leukemia	Blood	CLL
ACH-000280	5.73091	SNU840	5.73091	Ovarian Cancer	Ovary	Brenner Tumor
ACH-001551	5.72547	MCC142	5.72547	Skin Cancer	Skin	Merkel Cell Carcinoma
ACH-002669	5.71589	KP363T	5.71589	Colon/Colorectal Cancer	Colorectal	Colorectal Adenocarcinoma
ACH-000923	5.71534	BCP1	5.71534	Lymphoma	Lymphocyte	Non Hodgkin Lymphoma
ACH-001379	5.71315	PACADD161	5.71315	Pancreatic Cancer	Pancreas	Exocrine
ACH-001270	5.70791	127399	5.70791	Sarcoma	Soft Tissue	Synovial Sarcoma
ACH-000884	5.70487	MDAMB435S	5.70487	Skin Cancer	Skin	Melanoma
ACH-000491	5.70293	NCIH716	5.70293	Colon/Colorectal Cancer	Colorectal	Colorectal Adenocarcinoma
ACH-000887	5.70127	SF172	5.70127	Brain Cancer	Central Nervous System	Glioma
ACH-000288	5.70099	BT549	5.70099	Breast Cancer	Breast	Breast Ductal Carcinoma
ACH-000217	5.69321	JHH6	5.69321	Liver Cancer	Liver	Hepatocellular Carcinoma
ACH-000817	5.68762	RPMI8226	5.68762	Myeloma	Plasma Cell	Multiple Myeloma
ACH-000765	5.68622	WM983B	5.68622	Skin Cancer	Skin	Melanoma
ACH-000819	5.68398	LN18	5.68398	Brain Cancer	Central Nervous System	Glioma
ACH-000479	5.68229	KNS81	5.68229	Brain Cancer	Central Nervous System	Glioma
ACH-001607	5.66306	NOZ	5.66306	Gallbladder Cancer	Bile Duct	Gallbladder Adenocarcinoma
ACH-000463	5.65306	NCIH460	5.65306	Lung Cancer	Lung	NSCLC
ACH-001554	5.64904	MEL202	5.64904	Eye Cancer	Eye	Uveal Melanoma
ACH-000450	5.64818	MELHO	5.64818	Skin Cancer	Skin	Melanoma
ACH-000449	5.64097	MESSA	5.64097	Sarcoma	Soft Tissue	Uterine Sarcoma
ACH-001459	5.62176	C80	5.62176	Colon/Colorectal Cancer	Colorectal	Colorectal Adenocarcinoma
ACH-001521	5.62176	HKA1	5.62176	Skin Cancer	Skin	Skin Squamous
ACH-000897	5.61206	FTC238	5.61206	Thyroid Cancer	Thyroid	Thyroid Carcinoma
ACH-000845	5.60466	NCIH1373	5.60466	Lung Cancer	Lung	NSCLC
ACH-001402	5.6014	SW756	5.6014	Cervical Cancer	Cervix	Cervical Squamous
ACH-000033	5.59902	NCIH1819	5.59902	Lung Cancer	Lung	NSCLC
ACH-000532	5.59694	SNU61	5.59694	Colon/Colorectal Cancer	Colorectal	Colorectal Adenocarcinoma
ACH-000679	5.59395	OE19	5.59395	Esophageal Cancer	Esophagus	Esophagus Squamous
ACH-000565	5.59216	RCM1	5.59216	Colon/Colorectal Cancer	Colorectal	Colorectal Adenocarcinoma
ACH-001132	5.59156	MTA	5.59156	Lymphoma	Lymphocyte	Lymphoma Unspecified
ACH-001510	5.58316	H376	5.58316	Head and Neck Cancer	Upper Aerodigestive	Upper Aerodigestive Squamous
ACH-000046	5.58105	ACHN	5.58105	Kidney Cancer	Kidney	Renal Cell Carcinoma
ACH-000495	5.57954	TUHR4TKB	5.57954	Kidney Cancer	Kidney	Renal Cell Carcinoma
ACH-002062	5.57924	SLVL	5.57924	Lymphoma	Lymphocyte	Lymphoma Unspecified
ACH-001574	5.56346	MOLM14	5.56346	Leukemia	Blood	AML
ACH-001961	5.55888	GB2	5.55888	Gallbladder Cancer	Bile Duct	Gallbladder Adenocarcinoma
ACH-000152	5.55857	M059K	5.55857	Brain Cancer	Central Nervous System	Glioma
ACH-000025	5.55305	CH157MN	5.55305	Brain Cancer	Central Nervous System	Meningioma
ACH-001804	5.54998	LPS510	5.54998	Liposarcoma	Soft Tissue	Liposarcoma
ACH-000984	5.54226	HEC6	5.54226	Endometrial/Uterine Cancer	Uterus	Endometrial Adenocarcinoma
ACH-000826	5.53636	CAL12T	5.53636	Lung Cancer	Lung	NSCLC
ACH-000453	5.53201	MOLP2	5.53201	Myeloma	Plasma Cell	Multiple Myeloma
ACH-000220	5.52857	MINO	5.52857	Lymphoma	Lymphocyte	Non Hodgkin Lymphoma
ACH-000318	5.52857	TE10	5.52857	Esophageal Cancer	Esophagus	Esophagus Squamous
ACH-000486	5.52763	KU1919	5.52763	Bladder Cancer	Urinary Tract	Bladder Carcinoma
ACH-000605	5.51728	TE6	5.51728	Esophageal Cancer	Esophagus	Esophagus Squamous
ACH-000943	5.50208	RKO	5.50208	Colon/Colorectal Cancer	Colorectal	Colorectal Adenocarcinoma
ACH-000874	5.5008	RS411	5.5008	Leukemia	Blood	ALL
ACH-001664	5.49921	SNU638	5.49921	Gastric Cancer	Gastric	Gastric Adenocarcinoma
ACH-000927	5.4941	BT474	5.4941	Breast Cancer	Breast	Breast Ductal Carcinoma
ACH-000235	5.48864	PANC0403	5.48864	Pancreatic Cancer	Pancreas	Exocrine
ACH-001802	5.48414	LPS853	5.48414	Liposarcoma	Soft Tissue	Liposarcoma
ACH-000814	5.47249	HS939T	5.47249	Skin Cancer	Skin	Melanoma
ACH-000822	5.46434	SKMEL24	5.46434	Skin Cancer	Skin	Melanoma
ACH-000590	5.45976	NCIH2073	5.45976	Lung Cancer	Lung	NSCLC
ACH-000796	5.45615	MCAS	5.45615	Ovarian Cancer	Ovary	Ovary Adenocarcinoma
ACH-000644	5.44725	COLO829	5.44725	Skin Cancer	Skin	Melanoma
ACH-000143	5.44626	HCC2429	5.44626	Lung Cancer	Lung	NSCLC
ACH-000810	5.44294	SKMEL30	5.44294	Skin Cancer	Skin	Melanoma
ACH-000164	5.43429	PANC1	5.43429	Pancreatic Cancer	Pancreas	Exocrine
ACH-000773	5.43329	KIJK	5.43329	Lymphoma	Lymphocyte	Non Hodgkin Lymphoma
ACH-001345	5.43229	GP5D	5.43229	Colon/Colorectal Cancer	Colorectal	Colorectal Adenocarcinoma
ACH-002025	5.43229	TT1TKB	5.43229	Colon/Colorectal Cancer	Colorectal	Colorectal Adenocarcinoma
ACH-002446	5.42727	CCLFUPGI0005T	5.42727	Gastric Cancer	Gastric	Gastric Adenocarcinoma
ACH-001061	5.41718	DLD1	5.41718	Colon/Colorectal Cancer	Colorectal	Colorectal Adenocarcinoma
ACH-001608	5.41549	NP2	5.41549	Brain Cancer	Central Nervous System	Glioma
ACH-000786	5.41481	DAUDI	5.41481	Lymphoma	Lymphocyte	Non Hodgkin Lymphoma
ACH-001566	5.40973	MM370	5.40973	Skin Cancer	Skin	Melanoma
ACH-001441	5.40769	921	5.40769	Eye Cancer	Eye	Uveal Melanoma
ACH-001541	5.40463	KMS28PE	5.40463	Myeloma	Plasma Cell	Multiple Myeloma
ACH-001334	5.4019	C4I	5.4019	Cervical Cancer	Cervix	Cervical Carcinoma
ACH-000360	5.40122	NCIH508	5.40122	Colon/Colorectal Cancer	Colorectal	Caecum Adenocarcinoma
ACH-000291	5.39712	OV90	5.39712	Ovarian Cancer	Ovary	Ovary Adenocarcinoma
ACH-001690	5.39678	UPCISCC026	5.39678	Head and Neck Cancer	Upper Aerodigestive	Upper Aerodigestive Squamous
ACH-001794	5.39472	93T449	5.39472	Liposarcoma	Soft Tissue	Liposarcoma
ACH-000428	5.39403	UO31	5.39403	Kidney Cancer	Kidney	Renal Cell Carcinoma
ACH-001611	5.39197	NP8	5.39197	Brain Cancer	Central Nervous System	Glioma
ACH-002664	5.38198	JVE253	5.38198	Colon/Colorectal Cancer	Colorectal	Colorectal Adenocarcinoma
ACH-000809	5.36562	KYSE410	5.36562	Esophageal Cancer	Esophagus	Esophagus Squamous
ACH-000678	5.3579	MKN7	5.3579	Gastric Cancer	Gastric	Gastric Adenocarcinoma
ACH-000153	5.35438	NCIH2052	5.35438	Lung Cancer	Lung	Mesothelioma
ACH-001329	5.34056	ANGMCSS	5.34056	Brain Cancer	Central Nervous System	Glioma
ACH-001458	5.32229	C75	5.32229	Colon/Colorectal Cancer	Colorectal	Colorectal Adenocarcinoma
ACH-001370	5.3147	OCIP5X	5.3147	Ovarian Cancer	Ovary	Ovary Adenocarcinoma
ACH-000127	5.31288	SLR20	5.31288	Bladder Cancer	Urinary Tract	Bladder Carcinoma
ACH-000339	5.3067	HCC461	5.3067	Lung Cancer	Lung	NSCLC
ACH-001668	5.29976	SUSA	5.29976	Teratoma	Embryo	Teratoma
ACH-001843	5.29829	ICC3	5.29829	Bile Duct Cancer	Bile Duct	Cholangiocarcinoma
ACH-001414	5.29719	UMUC6	5.29719	Bladder Cancer	Urinary Tract	Bladder Carcinoma
ACH-000932	5.29572	SNU1	5.29572	Gastric Cancer	Gastric	Gastric Adenocarcinoma
ACH-000073	5.29205	GRANTA519	5.29205	Lymphoma	Lymphocyte	Non Hodgkin Lymphoma
ACH-000469	5.28318	YH13	5.28318	Brain Cancer	Central Nervous System	Glioma
ACH-000094	5.26454	HPAFII	5.26454	Pancreatic Cancer	Pancreas	Exocrine
ACH-001451	5.26416	BOKU	5.26416	Cervical Cancer	Cervix	Cervical Squamous
ACH-000672	5.24755	IALM	5.24755	Lung Cancer	Lung	NSCLC
ACH-000745	5.24108	MOLP8	5.24108	Myeloma	Plasma Cell	Multiple Myeloma
ACH-001339	5.23228	COLO794	5.23228	Skin Cancer	Skin	Melanoma
ACH-000381	5.23074	T84	5.23074	Colon/Colorectal Cancer	Colorectal	Colorectal Adenocarcinoma
ACH-001638	5.23036	RCK8	5.23036	Lymphoma	Lymphocyte	Lymphoma Unspecified
ACH-000570	5.22997	YKG1	5.22997	Brain Cancer	Central Nervous System	Glioma
ACH-001016	5.21723	BECKER	5.21723	Brain Cancer	Central Nervous System	Glioma
ACH-000723	5.21684	YD10B	5.21684	Head and Neck Cancer	Upper Aerodigestive	Upper Aerodigestive Squamous
ACH-000793	5.18982	KATOIII	5.18982	Gastric Cancer	Gastric	Gastric Adenocarcinoma
ACH-001616	5.1823	OCILY18	5.1823	Lymphoma	Lymphocyte	Non Hodgkin Lymphoma
ACH-000258	5.17991	DU4475	5.17991	Breast Cancer	Breast	Breast Carcinoma
ACH-002467	5.17193	RPE1SS51	5.17193	Non-Cancerous	Eye
ACH-000230	5.16068	HS742T	5.16068	Non-Cancerous	Fibroblast	Fibroblast Breast
ACH-001652	5.16068	SKGII	5.16068	Endometrial/Uterine Cancer	Uterus	Endometrial Squamous
ACH-001396	5.14649	SUM52PE	5.14649	Breast Cancer	Breast	Breast Carcinoma
ACH-000167	5.1297	KE97	5.1297	Myeloma	Plasma Cell	Multiple Myeloma
ACH-000458	5.12928	CJM	5.12928	Skin Cancer	Skin	Melanoma
ACH-000541	5.12763	KMS34	5.12763	Myeloma	Plasma Cell	Multiple Myeloma
ACH-000008	5.12516	A101D	5.12516	Skin Cancer	Skin	Melanoma
ACH-000292	5.11853	NCIH841	5.11853	Lung Cancer	Lung	SCLC
ACH-001960	5.11853	CCSW1	5.11853	Bile Duct Cancer	Bile Duct	Cholangiocarcinoma
ACH-000088	5.09466	HS172T	5.09466	Non-Cancerous	Fibroblast	Fibroblast Urinary Tract
ACH-001097	5.09001	KARPAS384	5.09001	Lymphoma	Lymphocyte	Lymphoma Unspecified
ACH-000975	5.07339	HCC2450	5.07339	Lung Cancer	Lung	NSCLC
ACH-001456	5.06048	C125PM	5.06048	Colon/Colorectal Cancer	Colorectal	Colorectal Adenocarcinoma
ACH-000544	5.05224	OE21	5.05224	Esophageal Cancer	Esophagus	Esophagus Squamous
ACH-000996	5.05137	HEC251	5.05137	Endometrial/Uterine Cancer	Uterus	Endometrial Adenocarcinoma
ACH-000854	5.04002	OCIMY5	5.04002	Myeloma	Plasma Cell	Multiple Myeloma
ACH-000161	5.02059	CORL105	5.02059	Lung Cancer	Lung	NSCLC
ACH-000021	5.0036	NCIH1693	5.0036	Lung Cancer	Lung	NSCLC
ACH-001461	4.98413	C99	4.98413	Colon/Colorectal Cancer	Colorectal	Colorectal Adenocarcinoma
ACH-000580	4.96947	C32	4.96947	Skin Cancer	Skin	Melanoma
ACH-002027	4.96023	HOUAI	4.96023	Endometrial/Uterine Cancer	Uterus	Endometrial Adenocarcinoma
ACH-000907	4.93452	SNU349	4.93452	Kidney Cancer	Kidney	Renal Cell Carcinoma
ACH-000091	4.91982	OV56	4.91982	Ovarian Cancer	Ovary	Ovary Adenocarcinoma
ACH-000706	4.91552	EKVX	4.91552	Lung Cancer	Lung	NSCLC
ACH-002687	4.87431	WM3772F	4.87431	Eye Cancer	Eye	Uveal Melanoma
ACH-001844	4.87283	ICC4	4.87283	Bile Duct Cancer	Bile Duct	Cholangiocarcinoma
ACH-002471	4.849	PSS008	4.849	Bone Cancer	Bone	Osteosarcoma
ACH-001378	4.848	PACADD159	4.848	Pancreatic Cancer	Pancreas	Exocrine
ACH-000657	4.83592	A2780	4.83592	Ovarian Cancer	Ovary	Ovary Adenocarcinoma
ACH-001791	4.82934	LPS6	4.82934	Liposarcoma	Soft Tissue	Liposarcoma
ACH-000011	4.82273	253J	4.82273	Bladder Cancer	Urinary Tract	Bladder Carcinoma
ACH-000253	4.81967	COLO201	4.81967	Colon/Colorectal Cancer	Colorectal	Colorectal Adenocarcinoma
ACH-000831	4.81967	HEC50B	4.81967	Endometrial/Uterine Cancer	Uterus	Endometrial Adenocarcinoma
ACH-000322	4.81762	HT144	4.81762	Skin Cancer	Skin	Melanoma
ACH-000510	4.81711	NCIH1299	4.81711	Lung Cancer	Lung	NSCLC
ACH-001533	4.81301	KARPAS1718	4.81301	Lymphoma	Lymphocyte	Non Hodgkin Lymphoma
ACH-000575	4.81044	HCC364	4.81044	Lung Cancer	Lung	NSCLC
ACH-001834	4.81044	ICC10	4.81044	Bile Duct Cancer	Bile Duct	Cholangiocarcinoma
ACH-000587	4.80064	NCIH1975	4.80064	Lung Cancer	Lung	NSCLC
ACH-000069	4.78503	HS611T	4.78503	Lymphoma	Lymphocyte	Hodgkin Lymphoma
ACH-000389	4.78398	H4	4.78398	Brain Cancer	Central Nervous System	Glioma
ACH-001398	4.78398	SW156	4.78398	Kidney Cancer	Kidney	Renal Cell Carcinoma
ACH-001632	4.78188	PEO4	4.78188	Ovarian Cancer	Ovary	Ovary Adenocarcinoma
ACH-000252	4.76818	LS1034	4.76818	Colon/Colorectal Cancer	Colorectal	Colorectal Adenocarcinoma
ACH-000212	4.765	CAL120	4.765	Breast Cancer	Breast	Breast Carcinoma
ACH-001485	4.74093	CII	4.74093	Leukemia	Blood	Unspecified Leukemia
ACH-002461	4.73715	RVH421SKINFV1	4.73715	Skin Cancer	Skin	Melanoma
ACH-000881	4.7366	MELJUSO	4.7366	Skin Cancer	Skin	Melanoma
ACH-001711	4.7366	PFSK1	4.7366	Brain Cancer	Central Nervous System	PNET
ACH-000022	4.73444	PATU8988S	4.73444	Pancreatic Cancer	Pancreas	Exocrine
ACH-000815	4.72901	KMH2	4.72901	Lymphoma	Lymphocyte	Hodgkin Lymphoma
ACH-000246	4.7126	SLR23	4.7126	Kidney Cancer	Kidney	Renal Cell Carcinoma
ACH-001542	4.69098	KON	4.69098	Head and Neck Cancer	Upper Aerodigestive	Upper Aerodigestive Squamous
ACH-000026	4.68762	253JBV	4.68762	Bladder Cancer	Urinary Tract	Bladder Carcinoma
ACH-002785	4.67864	NCCLMS1C1	4.67864	Unknown	Soft Tissue	Leiomyosarcoma
ACH-002042	4.67638	T3M5	4.67638	Thyroid Cancer	Thyroid	Thyroid Squamous
ACH-001384	4.67243	RO82W1	4.67243	Thyroid Cancer	Thyroid	Thyroid Carcinoma
ACH-000077	4.67073	MJ	4.67073	Lymphoma	Lymphocyte	Non Hodgkin Lymphoma
ACH-000681	4.66732	A549	4.66732	Lung Cancer	Lung	NSCLC
ACH-001388	4.66619	SUM102PT	4.66619	Breast Cancer	Breast	Breast Carcinoma
ACH-000189	4.66448	RCC10RGB	4.66448	Kidney Cancer	Kidney	Renal Cell Carcinoma
ACH-000990	4.66221	HEC108	4.66221	Endometrial/Uterine Cancer	Uterus	Endometrial Adenocarcinoma
ACH-002508	4.6605	WM3211	4.6605	Skin Cancer	Skin	Melanoma
ACH-001392	4.65306	SUM185PE	4.65306	Breast Cancer	Breast	Breast Carcinoma
ACH-000445	4.64097	KNS60	4.64097	Brain Cancer	Central Nervous System	Glioma
ACH-000838	4.63807	AMO1	4.63807	Myeloma	Plasma Cell	Multiple Myeloma
ACH-000121	4.60526	NCIH2405	4.60526	Lung Cancer	Lung	NSCLC
ACH-000234	4.60348	CAKI2	4.60348	Kidney Cancer	Kidney	Renal Cell Carcinoma
ACH-001528	4.59753	IHH4	4.59753	Thyroid Cancer	Thyroid	Thyroid Carcinoma
ACH-001863	4.59335	TKKK	4.59335	Bile Duct Cancer	Bile Duct	Cholangiocarcinoma
ACH-000998	4.58135	CW2	4.58135	Colon/Colorectal Cancer	Colorectal	Colorectal Adenocarcinoma
ACH-000251	4.57833	NCIH2887	4.57833	Lung Cancer	Lung	NSCLC
ACH-000455	4.55643	LN428	4.55643	Brain Cancer	Central Nervous System	Glioma
ACH-000986	4.53978	HT115	4.53978	Colon/Colorectal Cancer	Colorectal	Colorectal Adenocarcinoma
ACH-001194	4.5373	SKRC31	4.5373	Kidney Cancer	Kidney	Renal Cell Carcinoma
ACH-000193	4.51979	KARPAS620	4.51979	Myeloma	Plasma Cell	Multiple Myeloma
ACH-000840	4.51349	HCC366	4.51349	Lung Cancer	Lung	NSCLC
ACH-000924	4.49761	NCIH2172	4.49761	Lung Cancer	Lung	NSCLC
ACH-001563	4.48736	MM127	4.48736	Skin Cancer	Skin	Melanoma
ACH-001547	4.48543	LO68	4.48543	Lung Cancer	Lung	Mesothelioma
ACH-000890	4.48091	SW1271	4.48091	Lung Cancer	Lung	SCLC
ACH-000419	4.47832	KMS28BM	4.47832	Myeloma	Plasma Cell	Multiple Myeloma
ACH-000466	4.47379	SNU216	4.47379	Gastric Cancer	Gastric	Gastric Adenocarcinoma
ACH-000650	4.4522	IGR37	4.4522	Skin Cancer	Skin	Melanoma
ACH-000969	4.44692	KM12	4.44692	Colon/Colorectal Cancer	Colorectal	Colorectal Adenocarcinoma
ACH-000231	4.41886	KALS1	4.41886	Brain Cancer	Central Nervous System	Glioma
ACH-000204	4.40939	LP1	4.40939	Myeloma	Plasma Cell	Multiple Myeloma
ACH-000489	4.40735	SW1116	4.40735	Colon/Colorectal Cancer	Colorectal	Colorectal Adenocarcinoma
ACH-000760	4.39643	LNZ308	4.39643	Brain Cancer	Central Nervous System	Glioma
ACH-001369	4.393	OCIC5X	4.393	Ovarian Cancer	Ovary	Ovary Adenocarcinoma
ACH-000350	4.38543	COLO678	4.38543	Colon/Colorectal Cancer	Colorectal	Colorectal Adenocarcinoma
ACH-000991	4.3427	SNU81	4.3427	Colon/Colorectal Cancer	Colorectal	Colorectal Adenocarcinoma
ACH-000901	4.30816	HCC1359	4.30816	Lung Cancer	Lung	NSCLC
ACH-000597	4.29719	TTC709	4.29719	Rhabdoid	Soft Tissue	Malignant Rhabdoid Tumor
ACH-000626	4.25852	U266B1	4.25852	Myeloma	Plasma Cell	Multiple Myeloma
ACH-000014	4.21645	HS294T	4.21645	Skin Cancer	Skin	Melanoma
ACH-000502	4.20085	TCCPAN2	4.20085	Pancreatic Cancer	Pancreas	Exocrine
ACH-000219	4.15623	A375	4.15623	Skin Cancer	Skin	Melanoma
ACH-001707	4.15543	WAOSEL	4.15543	Leukemia	Blood	CLL
ACH-000522	4.10601	UMUC3	4.10601	Bladder Cancer	Urinary Tract	Bladder Carcinoma
ACH-000157	4.10014	A4FUK	4.10014	Lymphoma	Lymphocyte	Non Hodgkin Lymphoma
ACH-000429	4.0917	A704	4.0917	Kidney Cancer	Kidney	Renal Cell Carcinoma
ACH-001517	4.08236	HEC1	4.08236	Endometrial/Uterine Cancer	Uterus	Endometrial Adenocarcinoma
ACH-002458	4.07382	HT144SKINFV1	4.07382	Skin Cancer	Skin	Melanoma
ACH-000054	4.07296	HT1080	4.07296	Sarcoma	Soft Tissue	Fibrosarcoma
ACH-000393	4.04002	HLF	4.04002	Liver Cancer	Liver	Hepatocellular Carcinoma
ACH-000304	3.99639	WM115	3.99639	Skin Cancer	Skin	Melanoma
ACH-000553	3.97269	SQ1	3.97269	Lung Cancer	Lung	NSCLC
ACH-000974	3.97085	SNGM	3.97085	Endometrial/Uterine Cancer	Uterus	Endometrial Adenocarcinoma
ACH-000654	3.9644	RAJI	3.9644	Lymphoma	Lymphocyte	Non Hodgkin Lymphoma
ACH-001100	3.95513	KHYG	3.95513	Lymphoma	Lymphocyte	Lymphoma Unspecified
ACH-000550	3.92315	IGR39	3.92315	Skin Cancer	Skin	Melanoma
ACH-000380	3.91361	KMS12BM	3.91361	Myeloma	Plasma Cell	Multiple Myeloma
ACH-000038	3.90304	EHEB	3.90304	Lymphoma	Lymphocyte	Lymphoma Unspecified
ACH-000899	3.83086	WM88	3.83086	Skin Cancer	Skin	Melanoma
ACH-001390	3.81762	SUM149PT	3.81762	Breast Cancer	Breast	Breast Ductal Carcinoma
ACH-001853	3.79701	KMCH1	3.79701	Bile Duct Cancer	Bile Duct	Cholangiocarcinoma
ACH-002044	3.78764	HSQ89	3.78764	Head and Neck Cancer	Upper Aerodigestive	Upper Aerodigestive Squamous
ACH-000060	3.7761	PANC1005	3.7761	Pancreatic Cancer	Pancreas	Exocrine
ACH-002002	3.76553	A375SKINCJ2	3.76553	Skin Cancer	Skin	Melanoma
ACH-000614	3.75916	RVH421	3.75916	Skin Cancer	Skin	Melanoma
ACH-000699	3.75168	HCC1395	3.75168	Breast Cancer	Breast	Breast Ductal Carcinoma
ACH-001336	3.74846	CASKI	3.74846	Cervical Cancer	Cervix	Cervical Squamous
ACH-000037	3.70929	S117	3.70929	Sarcoma	Soft Tissue	Thyroid Sarcoma
ACH-002003	3.69599	A375SKINCJ3	3.69599	Skin Cancer	Skin	Melanoma
ACH-000646	3.66903	OVMANA	3.66903	Ovarian Cancer	Ovary	Ovary Adenocarcinoma
ACH-000709	3.65535	KMRC2	3.65535	Kidney Cancer	Kidney	Renal Cell Carcinoma
ACH-000662	3.63923	CORL23	3.63923	Lung Cancer	Lung	NSCLC
ACH-000753	3.61941	JMSU1	3.61941	Bladder Cancer	Urinary Tract	Bladder Carcinoma
ACH-001539	3.60644	KML1	3.60644	Lymphoma	Lymphocyte	Non Hodgkin Lymphoma
ACH-002459	3.60407	HT144SKINFV3	3.60407	Skin Cancer	Skin	Melanoma
ACH-001651	3.58736	SKGI	3.58736	Endometrial/Uterine Cancer	Uterus	Endometrial Squamous
ACH-001518	3.57289	HEC116	3.57289	Endometrial/Uterine Cancer	Uterus	Endometrial Adenocarcinoma
ACH-001567	3.5435	MM383	3.5435	Skin Cancer	Skin	Melanoma
ACH-000110	3.54102	NCCSTCK140	3.54102	Gastric Cancer	Gastric	Gastric Adenocarcinoma
ACH-001460	3.50716	C84	3.50716	Colon/Colorectal Cancer	Colorectal	Colorectal Adenocarcinoma
ACH-000363	3.50208	SKMM2	3.50208	Myeloma	Plasma Cell	Multiple Myeloma
ACH-002001	3.48027	A375SKINCJ1	3.48027	Skin Cancer	Skin	Melanoma
ACH-000015	3.47119	NCIH1581	3.47119	Lung Cancer	Lung	NSCLC
ACH-000050	3.46467	NCIH929	3.46467	Myeloma	Plasma Cell	Multiple Myeloma
ACH-000667	3.45943	HCC44	3.45943	Lung Cancer	Lung	NSCLC
ACH-000376	3.44361	SF295	3.44361	Brain Cancer	Central Nervous System	Glioma
ACH-000948	3.43829	2313287	3.43829	Gastric Cancer	Gastric	Gastric Adenocarcinoma
ACH-001850	3.43162	G415	3.43162	Gallbladder Cancer	Bile Duct	Gallbladder Adenocarcinoma
ACH-001973	3.43029	MM485	3.43029	Skin Cancer	Skin	Melanoma
ACH-001239	3.42358	WM2664	3.42358	Skin Cancer	Skin	Melanoma
ACH-000016	3.41007	SLR21	3.41007	Kidney Cancer	Kidney	Renal Cell Carcinoma
ACH-001232	3.39506	UW228	3.39506	Brain Cancer	Central Nervous System	Medulloblastoma
ACH-000903	3.38957	FTC133	3.38957	Thyroid Cancer	Thyroid	Thyroid Carcinoma
ACH-000484	3.37573	VMRCRCW	3.37573	Kidney Cancer	Kidney	Renal Cell Carcinoma
ACH-001861	3.35473	TGBC1TKB	3.35473	Gallbladder Cancer	Bile Duct	Gallbladder Adenocarcinoma
ACH-000684	3.30597	KMRC1	3.30597	Kidney Cancer	Kidney	Renal Cell Carcinoma
ACH-000148	3.28096	HS578T	3.28096	Breast Cancer	Breast	Breast Carcinoma
ACH-002460	3.27352	HT144SKINFV2	3.27352	Skin Cancer	Skin	Melanoma
ACH-000894	3.23726	NCIH1869	3.23726	Lung Cancer	Lung	NSCLC
ACH-000615	3.22651	SKMEL28	3.22651	Skin Cancer	Skin	Melanoma
ACH-000612	3.22497	HUT102	3.22497	Lymphoma	Lymphocyte	Lymphoma Unspecified
ACH-001849	3.19692	ICC9	3.19692	Bile Duct Cancer	Bile Duct	Cholangiocarcinoma
ACH-002026	3.12598	HHUA	3.12598	Endometrial/Uterine Cancer	Uterus	Endometrial Adenocarcinoma
ACH-001959	3.09255	CCLP1	3.09255	Bile Duct Cancer	Bile Duct	Cholangiocarcinoma
ACH-000563	3.07211	EBC1	3.07211	Lung Cancer	Lung	NSCLC
ACH-000788	3.06867	A2058	3.06867	Skin Cancer	Skin	Melanoma
ACH-000547	3.05658	HT1197	3.05658	Bladder Cancer	Urinary Tract	Bladder Carcinoma
ACH-000343	3.05485	NCIH522	3.05485	Lung Cancer	Lung	NSCLC
ACH-001698	3.0321	UPCISCC116	3.0321	Head and Neck Cancer	Upper Aerodigestive	Upper Aerodigestive Squamous
ACH-000040	3.02148	U118MG	3.02148	Brain Cancer	Central Nervous System	Glioma
ACH-000720	3.0072	TCCSUP	3.0072	Bladder Cancer	Urinary Tract	Bladder Carcinoma
ACH-000317	2.91839	TUHR14TKB	2.91839	Kidney Cancer	Kidney	Renal Cell Carcinoma
ACH-000663	2.85997	OVTOKO	2.85997	Ovarian Cancer	Ovary	Ovary Adenocarcinoma
ACH-001856	2.83592	RBE	2.83592	Bile Duct Cancer	Bile Duct	Cholangiocarcinoma
ACH-000123	2.76977	COV434	2.76977	Ovarian Cancer	Ovary	Ovary Adenocarcinoma
ACH-000459	2.73985	TUHR10TKB	2.73985	Kidney Cancer	Kidney	Renal Cell Carcinoma
ACH-001568	2.73335	MM386	2.73335	Skin Cancer	Skin	Melanoma
ACH-001443	2.73118	ASH3	2.73118	Thyroid Cancer	Thyroid	Thyroid Carcinoma
ACH-000411	2.69599	769P	2.69599	Kidney Cancer	Kidney	Renal Cell Carcinoma
ACH-000821	2.66676	EJM	2.66676	Myeloma	Plasma Cell	Multiple Myeloma
ACH-001624	2.63459	ONDA9	2.63459	Brain Cancer	Central Nervous System	Glioma
ACH-000853	2.4489	NCIH661	2.4489	Lung Cancer	Lung	NSCLC
ACH-000122	2.40871	SUPT11	2.40871	Leukemia	Blood	ALL
ACH-001536	2.3978	KKU100	2.3978	Bile Duct Cancer	Bile Duct	Cholangiocarcinoma
ACH-000538	2.28688	HUTU80	2.28688	Gastric Cancer	Gastric	Duodenal Adenocarcinoma
ACH-000176	2.26003	LOUNH91	2.26003	Lung Cancer	Lung	NSCLC
ACH-000268	2.25096	SNU245	2.25096	Bile Duct Cancer	Bile Duct	Cholangiocarcinoma
ACH-001067	2.21723	F5	2.21723	Brain Cancer	Central Nervous System	Meningioma
ACH-002046	2.18903	HTMMT	2.18903	Endometrial/Uterine Cancer	Uterus	MMMT
ACH-001148	2.18269	OCILY132	2.18269	Lymphoma	Lymphocyte	Lymphoma Unspecified
ACH-000601	2.16672	MIAPACA2	2.16672	Pancreatic Cancer	Pancreas	Exocrine
ACH-001497	1.99639	ESO51	1.99639	Esophageal Cancer	Esophagus	Esophagus Adenocarcinoma
ACH-000233	1.9782	DEL	1.9782	Lymphoma	Lymphocyte	Non Hodgkin Lymphoma
ACH-000921	1.95606	NCIH157DM	1.95606	Lung Cancer	Lung	NSCLC
ACH-000774	1.91839	RERFLCAD2	1.91839	Lung Cancer	Lung	NSCLC
ACH-000813	1.81147	T3M10	1.81147	Lung Cancer	Lung	NSCLC
ACH-000722	1.79909	SNUC1	1.79909	Colon/Colorectal Cancer	Colorectal	Colorectal Adenocarcinoma
ACH-000201	1.774	A204	1.774	Rhabdoid	Soft Tissue	Malignant Rhabdoid Tumor
ACH-001687	1.774	UMRC3	1.774	Kidney Cancer	Kidney
ACH-000912	1.75702	NCIH2286	1.75702	Lung Cancer	Lung	SCLC
ACH-000640	1.73552	SKMEL31	1.73552	Skin Cancer	Skin	Melanoma
ACH-000567	1.63227	ST486	1.63227	Lymphoma	Lymphocyte	Non Hodgkin Lymphoma
ACH-000255	1.59932	LMSU	1.59932	Gastric Cancer	Gastric	Gastric Adenocarcinoma
ACH-000878	1.58496	HCC15	1.58496	Lung Cancer	Lung	NSCLC
ACH-000801	1.53107	HS936T	1.53107	Skin Cancer	Skin	Melanoma
ACH-000857	1.51096	CAL851	1.51096	Breast Cancer	Breast	Breast Carcinoma
ACH-000086	1.48543	ACCMESO1	1.48543	Lung Cancer	Lung	Mesothelioma
ACH-000534	1.44361	WSUDLCL2	1.44361	Lymphoma	Lymphocyte	Non Hodgkin Lymphoma
ACH-000364	1.40054	U2OS	1.40054	Bone Cancer	Bone	Osteosarcoma
ACH-000160	1.39506	BT12	1.39506	Rhabdoid	Soft Tissue	ATRT
ACH-000792	1.38405	BFTC909	1.38405	Kidney Cancer	Kidney	Renal Cell Carcinoma
ACH-000434	1.36177	NCIH1915	1.36177	Lung Cancer	Lung	NSCLC
ACH-001605	1.29278	NO10	1.29278	Brain Cancer	Central Nervous System	Glioma
ACH-001846	1.26303	ICC6	1.26303	Bile Duct Cancer	Bile Duct	Cholangiocarcinoma
ACH-001650	1.23879	SISO	1.23879	Cervical Cancer	Cervix	Cervical Adenocarcinoma
ACH-000936	1.17632	EFO27	1.17632	Ovarian Cancer	Ovary	Ovary Adenocarcinoma
ACH-000976	1.1635	HUCCT1	1.1635	Bile Duct Cancer	Bile Duct	Cholangiocarcinoma
ACH-000631	1.13093	KS1	1.13093	Brain Cancer	Central Nervous System	Glioma
ACH-000425	1.12433	UACC62	1.12433	Skin Cancer	Skin	Melanoma
ACH-000289	1.10434	SNU466	1.10434	Brain Cancer	Central Nervous System	Glioma
ACH-000303	1.10434	SNU5	1.10434	Gastric Cancer	Gastric	Gastric Adenocarcinoma
ACH-000314	1.08406	HCC2108	1.08406	Lung Cancer	Lung	NSCLC
ACH-001655	1.07039	SKN	1.07039	Endometrial/Uterine Cancer	Uterus	Endometrial Squamous
ACH-000666	1.03562	NCIH1355	1.03562	Lung Cancer	Lung	NSCLC
ACH-000375	1.01436	G402	1.01436	Kidney Cancer	Kidney
ACH-000827	1.01436	WM793	1.01436	Skin Cancer	Skin	Melanoma
ACH-001279	1.0072	SCCOHT1	1.0072	Ovarian Cancer	Ovary	SCCOHT
ACH-000247	0.941106	OCUM1	0.941106	Gastric Cancer	Gastric	Gastric Adenocarcinoma
ACH-000440	0.887525	CA46	0.887525	Lymphoma	Lymphocyte	Non Hodgkin Lymphoma
ACH-000441	0.871844	SH4	0.871844	Skin Cancer	Skin	Melanoma
ACH-000056	0.847997	DOHH2	0.847997	Lymphoma	Lymphocyte	Non Hodgkin Lymphoma
ACH-000687	0.847997	CI1	0.847997	Lymphoma	Lymphocyte	Non Hodgkin Lymphoma
ACH-000707	0.847997	P3HR1	0.847997	Lymphoma	Lymphocyte	Non Hodgkin Lymphoma
ACH-000611	0.831877	SUDHL6	0.831877	Lymphoma	Lymphocyte	Non Hodgkin Lymphoma
ACH-000758	0.799087	MKN74	0.799087	Gastric Cancer	Gastric	Gastric Adenocarcinoma
ACH-000940	0.790772	AN3CA	0.790772	Endometrial/Uterine Cancer	Uterus	Endometrial Adenocarcinoma
ACH-000183	0.757023	L363	0.757023	Myeloma	Plasma Cell	Multiple Myeloma
ACH-000649	0.739848	786O	0.739848	Kidney Cancer	Kidney	Renal Cell Carcinoma
ACH-000945	0.739848	NCIH650	0.739848	Lung Cancer	Lung	NSCLC
ACH-000598	0.731183	KMS21BM	0.731183	Myeloma	Plasma Cell	Multiple Myeloma
ACH-000754	0.722466	L428	0.722466	Lymphoma	Lymphocyte	Hodgkin Lymphoma
ACH-000071	0.713696	HS706T	0.713696	Non-Cancerous	Fibroblast	Fibroblast Bone
ACH-000245	0.695994	BL41	0.695994	Lymphoma	Lymphocyte	Non Hodgkin Lymphoma
ACH-000036	0.687061	U343	0.687061	Brain Cancer	Central Nervous System	Glioma
ACH-000576	0.678072	KMS27	0.678072	Myeloma	Plasma Cell	Multiple Myeloma
ACH-000222	0.669027	ASPC1	0.669027	Pancreatic Cancer	Pancreas	Exocrine
ACH-000670	0.650765	SBC5	0.650765	Lung Cancer	Lung	SCLC
ACH-000702	0.632268	L1236	0.632268	Lymphoma	Lymphocyte	Hodgkin Lymphoma
ACH-000315	0.62293	KARPAS422	0.62293	Lymphoma	Lymphocyte	Non Hodgkin Lymphoma
ACH-000057	0.613532	OPM1	0.613532	Myeloma	Plasma Cell	Multiple Myeloma
ACH-000512	0.604071	INA6	0.604071	Myeloma	Plasma Cell	Multiple Myeloma
ACH-000162	0.594549	GA10	0.594549	Lymphoma	Lymphocyte	Non Hodgkin Lymphoma
ACH-000402	0.594549	BL70	0.594549	Lymphoma	Lymphocyte	Non Hodgkin Lymphoma
ACH-000172	0.584963	TM87	0.584963	Rhabdoid	Soft Tissue	Malignant Rhabdoid Tumor
ACH-000338	0.575312	SR786	0.575312	Lymphoma	Lymphocyte	Non Hodgkin Lymphoma
ACH-000807	0.575312	SNU738	0.575312	Brain Cancer	Central Nervous System	Glioma
ACH-000935	0.575312	MDST8	0.575312	Colon/Colorectal Cancer	Colorectal	Colorectal Adenocarcinoma
ACH-000271	0.565597	SUDHL10	0.565597	Lymphoma	Lymphocyte	Non Hodgkin Lymphoma
ACH-000051	0.545968	TE617T	0.545968	Sarcoma	Soft Tissue	Rhabdomyosarcoma
ACH-000582	0.545968	COLO741	0.545968	Skin Cancer	Skin	Melanoma
ACH-000697	0.545968	A3KAW	0.545968	Lymphoma	Lymphocyte	Non Hodgkin Lymphoma
ACH-000908	0.545968	SNU520	0.545968	Gastric Cancer	Gastric	Gastric Adenocarcinoma
ACH-000533	0.536053	NCIH2004RT	0.536053	Rhabdoid	Soft Tissue	Malignant Rhabdoid Tumor
ACH-000564	0.536053	KHM1B	0.536053	Myeloma	Plasma Cell	Multiple Myeloma
ACH-000607	0.536053	KYM1	0.536053	Rhabdoid	Soft Tissue	Malignant Rhabdoid Tumor
ACH-000696	0.536053	OVCAR8	0.536053	Ovarian Cancer	Ovary	Ovary Adenocarcinoma
ACH-000877	0.536053	EB1	0.536053	Lymphoma	Lymphocyte	Non Hodgkin Lymphoma
ACH-000334	0.516015	DB	0.516015	Lymphoma	Lymphocyte	Non Hodgkin Lymphoma
ACH-000889	0.495695	KMM1	0.495695	Myeloma	Plasma Cell	Multiple Myeloma
ACH-000365	0.475085	SUDHL4	0.475085	Lymphoma	Lymphocyte	Non Hodgkin Lymphoma
ACH-000430	0.454176	TYKNU	0.454176	Ovarian Cancer	Ovary	Ovary Adenocarcinoma
ACH-001619	0.454176	OCUG1	0.454176	Gallbladder Cancer	Bile Duct	Gallbladder Adenocarcinoma
ACH-000371	0.443607	RL	0.443607	Lymphoma	Lymphocyte	Non Hodgkin Lymphoma
ACH-000024	0.432959	OPM2	0.432959	Myeloma	Plasma Cell	Multiple Myeloma
ACH-000583	0.432959	MC116	0.432959	Lymphoma	Lymphocyte	Non Hodgkin Lymphoma
ACH-001028	0.432959	CHLA06ATRT	0.432959	Rhabdoid	Soft Tissue	ATRT
ACH-001389	0.432959	SUM1315MO2	0.432959	Breast Cancer	Breast	Breast Ductal Carcinoma
ACH-001211	0.422233	TTC549	0.422233	Rhabdoid	Soft Tissue	Malignant Rhabdoid Tumor
ACH-001109	0.411426	KPMRTRY	0.411426	Rhabdoid	Soft Tissue	Malignant Rhabdoid Tumor
ACH-001401	0.411426	SW13	0.411426	Adrenal Cancer	Adrenal Cortex	Adrenal Carcinoma
ACH-000750	0.400538	LOXIMVI	0.400538	Skin Cancer	Skin	Melanoma
ACH-000433	0.378512	CAKI1	0.378512	Kidney Cancer	Kidney	Renal Cell Carcinoma
ACH-000438	0.344828	LU65	0.344828	Lung Cancer	Lung	NSCLC
ACH-000721	0.344828	HMC18	0.344828	Breast Cancer	Breast	Breast Carcinoma
ACH-000825	0.321928	HOP92	0.321928	Lung Cancer	Lung	NSCLC
ACH-000919	0.321928	IM95	0.321928	Gastric Cancer	Gastric	Gastric Adenocarcinoma
ACH-000436	0.298658	OCIMY7	0.298658	Myeloma	Plasma Cell	Multiple Myeloma
ACH-001645	0.298658	SEKI	0.298658	Skin Cancer	Skin	Melanoma
ACH-000555	0.275007	A498	0.275007	Kidney Cancer	Kidney	Renal Cell Carcinoma
ACH-000764	0.250962	SH10TC	0.250962	Gastric Cancer	Gastric	Gastric Adenocarcinoma
ACH-001128	0.250962	MON	0.250962	Rhabdoid	Soft Tissue	Malignant Rhabdoid Tumor
ACH-001433	0.238787	CCLFPEDS0008T	0.238787	Sarcoma	Soft Tissue	Epithelioid Sarcoma
ACH-000226	0.226509	SUPM2	0.226509	Lymphoma	Lymphocyte	Non Hodgkin Lymphoma
ACH-001099	0.226509	KD	0.226509	Rhabdoid	Soft Tissue	Malignant Rhabdoid Tumor
ACH-000029	0.201634	HCC827GR5	0.201634	Lung Cancer	Lung	NSCLC
ACH-001278	0.176323	BIN67	0.176323	Ovarian Cancer	Ovary	SCCOHT
ACH-001498	0.176323	FARAGE	0.176323	Lymphoma	Lymphocyte	Non Hodgkin Lymphoma
ACH-001520	0.176323	HG3	0.176323	Leukemia	Blood	Unspecified Leukemia
ACH-001147	0.163499	OCILY12	0.163499	Lymphoma	Lymphocyte	Lymphoma Unspecified
ACH-001786	0.163499	SNU1544	0.163499	Colon/Colorectal Cancer	Colorectal	Colorectal Adenocarcinoma
ACH-001484	0.15056	CI	0.15056	Leukemia	Blood	Unspecified Leukemia
ACH-001134	0.111031	MYLA	0.111031	Lymphoma	Lymphocyte	Lymphoma Unspecified
ACH-000206	0.0976108	C8166	0.0976108	Lymphoma	Lymphocyte	ATL
ACH-001210	0.0976108	TTC1240	0.0976108	Rhabdoid	Soft Tissue	Malignant Rhabdoid Tumor
ACH-001020	0.0840643	BT16	0.0840643	Rhabdoid	Soft Tissue	ATRT
ACH-001163	0.0703893	CCLFPEDS0001T	0.0703893	Kidney Cancer	Kidney	Renal Cell Carcinoma
ACH-001519	0.0703893	HEMCSS	0.0703893	Bone Cancer	Bone	Chondrosarcoma
ACH-001532	0.0426443	JMURTK2	0.0426443	Rhabdoid	Kidney	Malignant Rhabdoid Tumor
ACH-001059	0.0285692	DL	0.0285692	Rhabdoid	Soft Tissue	Malignant Rhabdoid Tumor
ACH-001540	0.0285692	KMLS1	0.0285692	Liposarcoma	Soft Tissue	Liposarcoma
ACH-001450	0	BLUE1	0	Lymphoma	Lymphocyte	Non Hodgkin Lymphoma
ACH-001617	0	OCILY7	0	Lymphoma	Lymphocyte	Non Hodgkin Lymphoma
ACH-001634	0	PGA1	0	Leukemia	Blood	CLL
ACH-001636	0	RAMOS	0	Lymphoma	Lymphocyte	Non Hodgkin Lymphoma
ACH-001653	0	SKGT2	0	Gastric Cancer	Gastric	Gastric Adenocarcinoma
ACH-001669	0	TANOUE	0	Leukemia	Blood	ALL
ACH-001685	0	UHO1	0	Lymphoma	Lymphocyte	Hodgkin Lymphoma
ACH-001688	0	UMRC7	0	Kidney Cancer	Kidney
ACH-001703	0	VAL	0	Lymphoma	Lymphocyte	Non Hodgkin Lymphoma
ACH-001857	0	SG231	0	Bile Duct Cancer	Bile Duct	Cholangiocarcinoma
ACH-002004	0	UACC62SKINCJ1	0	Skin Cancer	Skin	Melanoma
ACH-002055	0	TL1	0	Lymphoma	Lymphocyte	Non Hodgkin Lymphoma
