# Supplementary material for: Glutamine sensing licenses cholesterol synthesis
Source: EMBO J. 2024 Oct 21;43(23):5837–56. doi: 10.1038/s44318-024-00269-0 (PMC11612431; doi:10.1038/s44318-024-00269-0)
Supplement: Supplementary file 5 — Dataset EV2 [file 44318_2024_269_MOESM5_ESM.xlsx]

## Sheet: Dataset EV2
ensembl_gene_id	gene_name	logFC	AveExpr	t	P.Value	adj.P.Val	B	m_glutamine_8h.Rep_1	m_glutamine_8h.Rep_2	m_glutamine_8h.Rep_3	p_aKG_8h.Rep_1	p_aKG_8h.Rep_2	p_aKG_8h.Rep_3	p_glutamine_8h.Rep_1	p_glutamine_8h.Rep_2	p_glutamine_8h.Rep_3	m_glutamine_8h.Rep_4	m_glutamine_8h.Rep_5	m_glutamine_8h.Rep_6	p_aKG_8h.Rep_4	p_aKG_8h.Rep_5	p_aKG_8h.Rep_6	p_glutamine_8h.Rep_4	p_glutamine_8h.Rep_5	p_glutamine_8h.Rep_6
ENSG00000106948	AKNA	2.02497	10.519	27.1312	7.64013e-18	2.01188e-13	30.3007	11.5259	11.3266	11.1386	11.0759	11.0769	11.2126	9.15706	9.1304	9.02725	11.0618	11.0579	11.1599	11.3403	11.1432	11.2085	9.14849	9.30937	9.24171
ENSG00000255717	SNHG1	1.84677	12.9423	26.4819	1.25374e-17	2.01188e-13	29.868	13.906	13.6357	13.4836	13.5123	13.2871	13.4216	11.7504	11.7158	11.768	13.6295	13.6019	13.5807	13.5443	13.5127	13.5788	11.7501	11.7029	11.5794
ENSG00000113161	HMGCR	-2.58855	11.548	-25.3222	3.12643e-17	3.34465e-13	29.0614	10.2434	10.5962	10.5823	10.8801	11.0928	10.9234	13.2638	13.2233	13.127	10.8594	10.7448	10.7918	10.6033	10.4568	10.4478	13.3588	13.224	13.4456
ENSG00000169710	FASN	-1.83782	13.8379	-24.9409	4.25884e-17	3.41708e-13	28.7861	13.3782	13.1528	13.3376	13.3497	13.275	12.8486	15.1149	15.0949	14.9897	13.2233	12.9964	13.3628	13.2825	13.384	13.1129	15.1228	15.0413	15.0153
ENSG00000186480	INSIG1	-2.25571	10.8207	-24.3713	6.81415e-17	4.37387e-13	28.3652	10.1165	9.96976	10.1759	10.1038	10.1434	9.9921	12.3495	12.2864	12.2487	10.2273	10.3993	10.3258	9.89474	9.64603	9.83051	12.2798	12.348	12.4345
ENSG00000104549	SQLE	-1.71477	13.0971	-23.3858	1.57531e-16	8.42634e-13	27.6084	12.2776	12.3787	12.5237	12.7764	12.7864	12.5362	14.2497	14.1585	14.1871	12.5929	12.5668	12.6475	12.4686	12.3622	12.3896	14.2264	14.2637	14.3565
ENSG00000116717	GADD45A	2.64911	12.0907	22.8816	2.44974e-16	1.12317e-12	27.2064	13.5765	12.8058	12.5742	12.9531	12.5684	12.8955	10.4838	10.4584	10.501	13.1379	13.0901	13.1188	13.0525	12.9091	13.0034	10.2711	10.1339	10.0999
ENSG00000136997	MYC	2.79414	13.2635	22.5275	3.3585e-16	1.34735e-12	26.9179	14.8825	14.2322	13.9795	14.2865	13.8924	14.1857	11.3077	11.3147	11.2899	14.4325	14.3922	14.423	13.8881	13.8378	13.9056	11.6198	11.4202	11.452
ENSG00000087074	PPP1R15A	2.70788	12.1586	21.7779	6.65143e-16	2.3719e-12	26.2894	13.8137	13.0713	12.8845	12.8675	12.5948	12.7327	10.4529	10.4626	10.5471	13.1495	13.1146	13.1539	13.1545	13.0462	13.151	10.3418	10.1771	10.1385
ENSG00000163393	SLC22A15	2.45224	10.8347	21.523	8.43314e-16	2.60101e-12	26.07	12.3058	11.874	11.818	11.5372	11.1475	11.4694	9.03571	9.10712	9.21756	11.5776	11.5925	11.5667	11.6676	11.6027	11.6664	9.27935	9.18786	9.37161
ENSG00000104856	RELB	2.08054	10.242	21.4637	8.91478e-16	2.60101e-12	26.0186	11.4612	10.9064	10.8244	10.858	10.65	10.7474	8.82022	8.91749	8.993	11.1642	10.9909	10.8548	10.9529	10.8907	10.9254	9.02034	8.66735	8.71155
ENSG00000159399	HK2	2.31075	11.6868	21.3129	1.0275e-15	2.74805e-12	25.887	12.9409	12.479	12.3051	12.6958	12.3332	12.6488	9.97662	9.86446	9.9374	12.402	12.4045	12.4771	12.2918	12.2377	12.2689	10.5029	10.2647	10.3319
ENSG00000176971	FIBIN	1.88613	7.71352	21.114	1.2408e-15	3.0281e-12	25.7118	8.85758	8.22397	8.08325	8.25483	8.32701	8.45757	6.47491	6.29426	6.44827	8.16882	8.38518	8.42284	8.29972	8.28414	8.34179	6.5026	6.46303	6.55352
ENSG00000147383	NSDHL	-1.66962	10.628	-21.0484	1.32091e-15	3.0281e-12	25.6536	10.0194	9.91591	9.92871	10.3079	10.3793	10.1828	11.6771	11.6546	11.5867	10.0146	9.95166	9.9468	10.1086	9.97294	10.1294	11.883	11.783	11.8625
ENSG00000109084	TMEM97	-1.76976	11.7776	-20.781	1.70784e-15	3.6541e-12	25.4144	11.063	11.4088	11.42	11.0809	11.2683	11.0726	12.9712	12.8974	12.8166	11.3173	11.3273	11.3323	11.1413	10.8258	10.9949	12.9663	12.9517	13.1417
ENSG00000102384	CENPI	-1.79355	9.91589	-20.3965	2.48432e-15	4.98324e-12	25.0643	9.11704	9.5356	9.42636	9.36803	9.50171	9.36213	11.0091	10.9523	10.9707	9.13689	9.22634	9.00246	9.4838	9.37514	9.28096	11.2051	11.1762	11.3561
ENSG00000079459	FDFT1	-1.75352	12.6283	-20.0182	3.61509e-15	5.8693e-12	24.7126	11.6371	11.8196	11.9131	12.3717	12.3923	12.1599	13.8247	13.8135	13.7228	12.0377	11.9909	12.0484	12.0814	12.0268	12.0465	13.7808	13.7902	13.8519
ENSG00000125657	TNFSF9	-1.55327	8.49602	-20.0229	3.59799e-15	5.8693e-12	24.7171	7.85774	7.83116	8.03356	8.09176	8.20687	8.19255	9.4607	9.43233	9.35748	7.86494	7.93633	8.00458	7.82658	7.92179	7.97126	9.61422	9.62624	9.69821
ENSG00000167552	TUBA1A	-1.58076	12.86	-19.9595	3.83371e-15	5.8693e-12	24.6575	12.4136	12.2323	12.2025	12.5743	12.6177	12.362	13.7962	13.7946	13.7472	12.2299	12.3695	12.3698	12.2477	12.1238	12.2544	13.9803	13.9935	14.1715
ENSG00000134548	SPX	3.07548	9.94055	20.1489	3.17334e-15	5.8693e-12	24.835	11.963	11.1296	10.9061	10.859	10.5214	10.9513	7.37119	7.87126	7.892	10.8	10.7952	10.6886	11.0515	10.95	10.9727	8.00274	8.08134	8.12283
ENSG00000116133	DHCR24	-1.49043	14.0607	-19.9578	3.84045e-15	5.8693e-12	24.6558	13.6956	13.6563	13.6621	13.751	13.6484	13.482	14.915	14.8976	14.8379	13.4577	13.5563	13.562	13.4898	13.3327	13.4721	15.2196	15.1789	15.2767
ENSG00000130766	SESN2	2.5949	12.6014	19.5226	5.96683e-15	8.70452e-12	24.2409	14.2347	13.5442	13.3119	13.6491	13.3879	13.523	10.632	10.6163	10.5131	13.3735	13.4254	13.4203	13.2735	13.1861	13.2663	11.1922	11.1751	11.0998
ENSG00000100814	CCNB1IP1	1.36733	11.6433	19.358	7.06594e-15	9.32962e-12	24.0812	12.3308	12.104	12.0012	11.948	11.8926	12.0238	10.8185	10.8003	10.8705	12.0651	12.1968	12.0842	12.2688	12.1017	12.1719	10.6139	10.6198	10.6675
ENSG00000134061	CD180	-2.15074	7.03078	-19.3307	7.26742e-15	9.32962e-12	24.0546	6.47732	6.25773	6.54338	6.56182	6.52185	6.33338	8.23823	8.15117	8.19214	6.12152	6.14603	6.31566	6.09618	6.27404	6.11749	8.62287	8.6479	8.93532
ENSG00000175197	DDIT3	2.53383	11.0932	19.3514	7.11403e-15	9.32962e-12	24.0748	12.5794	12.2287	12.1102	11.8889	11.8292	11.7925	9.2323	9.06704	9.11021	11.9311	11.9477	11.9623	11.7108	11.5595	11.7128	9.69073	9.65606	9.66724
ENSG00000183775	KCTD16	1.78466	8.55903	19.119	9.05107e-15	1.11725e-11	23.847	9.51895	9.39413	9.33979	8.94357	8.76954	8.9781	7.27925	7.36049	7.44743	9.17882	9.21821	9.29061	9.08255	9.0593	9.07338	7.38983	7.35544	7.38309
ENSG00000251432	LINC02615	-1.82335	9.24459	-18.6918	1.41922e-14	1.68698e-11	23.4202	8.24712	8.52997	8.56112	8.74459	9.02196	8.86614	10.4206	10.3813	10.4285	8.37698	8.45669	8.65367	8.59519	8.8128	8.77544	10.4718	10.4109	10.6478
ENSG00000196756	SNHG17	2.20374	10.4374	18.5232	1.69898e-14	1.88024e-11	23.249	11.7523	11.0746	10.6865	11.2647	10.8934	11.1474	9.01468	9.11184	8.99133	11.0488	10.9959	10.9965	11.3692	11.3757	11.4589	9.06103	8.8032	8.82744
ENSG00000140534	TICRR	-1.02747	10.8821	-18.5499	1.65107e-14	1.88024e-11	23.2762	10.5635	10.5834	10.5789	10.3937	10.5247	10.5191	11.6123	11.6608	11.5022	10.555	10.5257	10.6186	10.559	10.5072	10.5461	11.4682	11.5312	11.6275
ENSG00000177410	ZFAS1	1.51749	12.2092	18.3521	2.04271e-14	2.18529e-11	23.0734	12.9855	12.7498	12.5918	12.6062	12.4541	12.6035	11.3632	11.2548	11.2739	12.6784	12.6203	12.5671	12.9873	12.8275	12.9087	11.145	11.1015	11.0468
ENSG00000145777	TSLP	2.98596	9.09751	18.2144	2.37167e-14	2.45537e-11	22.931	10.9105	10.192	9.8596	9.82408	9.41528	9.9272	7.26024	7.2373	7.25137	10.4665	10.5312	10.4259	9.91044	9.78707	9.86412	6.95066	7.00191	6.93974
ENSG00000114268	PFKFB4	-1.45079	8.92695	-18.1591	2.51896e-14	2.52636e-11	22.8735	8.6904	8.36155	8.19466	8.48154	8.70044	8.34623	9.83083	9.92268	9.81421	8.42297	8.22478	8.54917	8.41031	8.50307	8.43512	10.047	9.81192	9.93823
ENSG00000145050	MANF	-1.33909	10.9847	-17.7955	3.75874e-14	3.65554e-11	22.4906	10.7903	10.3824	10.2391	10.6488	10.5677	10.4913	11.942	11.8999	11.9007	10.6836	10.6568	10.6316	10.5133	10.3876	10.4674	11.917	11.7781	11.8267
ENSG00000006459	KDM7A	2.45984	10.6945	17.7474	3.96533e-14	3.74304e-11	22.4393	11.661	11.9457	11.8894	11.3341	11.1786	11.7088	9.01897	8.72522	8.78836	11.698	11.6654	11.4529	11.0731	11.4231	11.1427	9.54129	9.29521	8.95834
ENSG00000131473	ACLY	-0.821468	13.623	-17.7028	4.16735e-14	3.82134e-11	22.3917	13.3286	13.2597	13.3339	13.4179	13.4562	13.3042	14.2042	14.1814	14.1214	13.3511	13.3226	13.3651	13.4295	13.2656	13.3564	14.1663	14.1335	14.2173
ENSG00000151883	PARP8	1.06779	10.0672	17.4756	5.37768e-14	4.66463e-11	22.147	10.5417	10.4541	10.4474	10.3998	10.2568	10.4867	9.41128	9.24037	9.36693	10.4148	10.3423	10.3057	10.4976	10.3949	10.5362	9.37114	9.35552	9.387
ENSG00000175868	CALCB	1.33324	6.80967	17.484	5.32701e-14	4.66463e-11	22.1561	7.31641	7.28295	7.0691	7.34792	7.25329	7.31646	5.76253	5.8689	6.06943	7.07254	7.01959	7.158	7.32325	7.33798	7.55145	5.8805	5.97406	5.96963
ENSG00000137801	THBS1	-2.02543	14.2335	-17.4214	5.71725e-14	4.82867e-11	22.0882	13.6988	13.1409	13.0766	13.9426	13.8503	13.806	15.5318	15.5393	15.5151	13.3563	13.3187	13.3535	13.7655	13.6572	13.7339	15.7752	15.4543	15.687
ENSG00000147155	EBP	-1.10004	11.0875	-17.38	5.9919e-14	4.93087e-11	22.0431	10.8854	10.7631	10.6543	10.6869	10.7818	10.6761	11.8672	11.7653	11.7074	10.7686	10.8382	10.7997	10.6592	10.5026	10.6339	11.8669	11.825	11.8935
ENSG00000204389	HSPA1A	-3.73819	11.9716	-17.2092	7.27886e-14	5.84019e-11	21.8559	10.5616	11.0834	11.2523	11.0256	11.3263	10.8262	13.9135	13.9034	13.8522	10.7339	10.5831	10.7594	10.182	10.0906	10.2821	15.0947	14.9788	15.0399
ENSG00000049249	TNFRSF9	2.25439	9.29749	16.9991	9.26802e-14	7.25482e-11	21.6231	10.7951	10.0183	9.78576	10.0079	9.90687	9.77481	7.90104	7.81506	7.67257	9.98096	9.96064	9.78104	10.2527	10.2149	10.1084	7.80502	8.20624	7.36747
ENSG00000177494	ZBED2	-2.16698	6.60728	-16.7905	1.1811e-13	9.02532e-11	21.3891	5.94971	6.05998	6.01672	6.24289	6.03487	6.04517	7.76891	7.77873	7.56859	5.64875	5.65144	5.91279	5.57983	5.77973	5.69761	8.42688	8.42144	8.34708
ENSG00000152782	PANK1	-1.36483	8.22138	-16.6928	1.32438e-13	9.88479e-11	21.2785	7.4708	7.78003	7.90305	7.71	8.03853	7.84133	9.14535	9.08986	9.01345	7.70943	7.76549	7.66271	7.80856	7.91835	7.58893	9.05369	9.36526	9.11998
ENSG00000155961	RAB39B	2.72433	10.7944	16.6492	1.39413e-13	1.00299e-10	21.2288	12.6931	12.0652	11.8101	11.6784	11.3054	11.5325	8.57027	8.76149	8.73314	11.6796	11.6534	11.6685	11.4668	11.3599	11.5173	9.3028	9.30077	9.20071
ENSG00000162714	ZNF496	1.05852	12.0154	16.6231	1.43757e-13	1.00299e-10	21.1992	12.5354	12.3885	12.5075	12.4331	12.2947	12.2969	11.1693	11.2792	11.234	12.3367	12.3456	12.5065	12.223	12.2629	12.2881	11.3567	11.3869	11.4323
ENSG00000109846	CRYAB	-1.17048	11.4609	-16.6282	1.42906e-13	1.00299e-10	21.2049	11.0537	11.0759	11.1545	11.1628	11.2953	10.9717	12.1116	12.1596	12.1631	11.053	11.1231	11.0871	10.9727	10.8413	11.0579	12.288	12.2368	12.4883
ENSG00000136404	TM6SF1	1.23816	7.12526	16.5612	1.54662e-13	1.05611e-10	21.1284	7.7293	7.56515	7.69767	7.5629	7.34631	7.53831	6.1716	6.42197	6.09414	7.37859	7.4241	7.48287	7.67895	7.52515	7.52648	6.26131	6.4387	6.41121
ENSG00000274026	FAM27E3	1.34067	9.32819	16.526	1.61248e-13	1.05614e-10	21.0881	10.0602	9.84737	9.8759	9.82293	9.64658	9.73087	8.34444	8.24176	8.38364	9.80706	9.82056	9.79956	9.69858	9.67073	9.52058	8.67453	8.58603	8.37603
ENSG00000130513	GDF15	1.85469	8.21184	16.5334	1.59831e-13	1.05614e-10	21.0966	9.28889	8.8766	8.82331	8.67366	8.54158	8.54284	7.2501	6.90945	7.00015	8.53086	8.68749	8.82563	9.07747	9.01222	9.08033	7.04123	6.69781	6.95354
ENSG00000110921	MVK	-1.61342	10.1274	-16.3037	2.1016e-13	1.34897e-10	20.8314	9.44693	9.35542	9.18625	9.85511	10.0423	9.56878	11.2888	11.2534	11.1492	9.66459	9.39351	9.59736	9.69699	9.53291	9.73445	11.1891	11.1114	11.226
ENSG00000160285	LSS	-1.63644	12.3499	-16.1702	2.46768e-13	1.5529e-10	20.6756	11.9352	11.9868	12.0007	11.7359	11.932	11.6749	13.3091	13.3432	13.2311	11.9386	11.9528	12.0314	11.4725	11.6099	11.3822	13.504	13.5613	13.6964
ENSG00000116761	CTH	2.59966	10.6813	16.0657	2.80055e-13	1.72848e-10	20.5527	12.1359	11.8147	11.4541	11.7316	11.615	11.8106	8.67361	8.40865	8.48735	11.28	11.2461	11.2821	11.376	11.378	11.4499	9.25868	9.55009	9.31061
ENSG00000134259	NGF	1.85159	7.6784	15.9213	3.33939e-13	2.02216e-10	20.3817	8.99125	8.07245	7.8656	8.25149	8.17208	8.15819	6.42068	6.66169	6.51219	8.38344	8.38364	8.4184	8.34721	8.12919	8.37425	6.34783	6.45861	6.26307
ENSG00000275302	CCL4	2.15557	7.82655	15.8938	3.45354e-13	2.05255e-10	20.349	8.76901	8.54559	8.28329	8.70158	8.11179	8.27012	6.49504	6.64881	6.61375	8.32735	8.4558	8.24176	8.93137	8.8612	9.04204	6.22254	6.0608	6.29612
ENSG00000116922	C1orf109	1.09539	10.5846	15.8572	3.61201e-13	2.1077e-10	20.3054	11.3243	10.9849	10.8594	10.9452	10.8002	10.8051	9.86665	9.80639	9.86911	10.9446	10.9625	10.959	10.9611	10.9076	10.9427	9.88622	9.81388	9.88367
ENSG00000224032	EPB41L4A-AS1	1.8168	10.4065	15.8403	3.68797e-13	2.1136e-10	20.2851	11.2238	10.9414	10.676	11.0361	10.8116	11.048	9.31066	9.30521	9.30551	10.7421	10.7788	10.7491	11.3821	11.3561	11.3998	9.167	9.11411	8.9692
ENSG00000188487	INSC	1.99306	7.72385	15.7512	4.11577e-13	2.3174e-10	20.1783	9.02719	7.9603	7.95083	8.57491	8.19583	8.42693	6.32815	6.32662	6.72392	8.38858	8.29096	8.24531	8.64924	8.41774	8.53064	6.43504	6.23742	6.31975
ENSG00000162772	ATF3	2.75351	11.4583	15.6491	4.67043e-13	2.55349e-10	20.0552	13.1289	12.3055	11.9988	12.3364	12.1254	12.3909	9.59465	9.74378	9.50004	12.7691	12.8999	12.9826	11.9041	11.8029	11.8688	9.57016	9.65677	9.67018
ENSG00000183696	UPP1	3.08789	12.4365	15.645	4.6942e-13	2.55349e-10	20.0502	14.8621	13.8112	13.5132	13.252	12.6772	12.9624	10.2781	10.2999	10.2726	13.4771	13.433	13.4299	13.4347	13.3126	13.4243	10.6356	10.3778	10.4035
ENSG00000131069	ACSS2	-1.552	10.2859	-15.6205	4.83901e-13	2.58838e-10	20.0206	9.92163	9.8335	9.73581	9.95193	10.0204	9.77677	11.2513	11.0645	11.0172	9.67831	9.59433	9.64882	9.89787	9.47111	9.69207	11.4742	11.4235	11.6927
ENSG00000133816	MICAL2	1.34501	13.7857	15.5088	5.56293e-13	2.92683e-10	19.8847	14.6752	14.2737	14.1529	14.3946	13.9924	14.1613	12.8186	12.7892	12.8133	14.0986	14.0471	14.0057	14.3664	14.2809	14.3596	13.0597	12.8322	13.021
ENSG00000128283	CDC42EP1	2.62471	12.8386	15.3771	6.56267e-13	3.39713e-10	19.7234	14.1743	13.8376	13.7051	14.0493	13.7825	13.9711	10.637	10.6481	10.7426	13.1536	13.239	13.2135	13.8204	13.7449	13.8711	11.6466	11.4277	11.431
ENSG00000163472	TMEM79	1.39942	9.27922	15.3343	6.92673e-13	3.41271e-10	19.6707	10.1183	9.78592	9.70178	9.5829	9.65151	9.52043	8.42045	8.46635	8.26537	9.93509	10.0332	9.85643	9.6691	9.49961	9.59405	8.33649	8.28458	8.3044
ENSG00000065060	UHRF1BP1	1.91288	12.7176	15.3436	6.84609e-13	3.41271e-10	19.6821	13.6177	13.5158	13.4275	13.4482	13.4264	13.4784	11.1371	11.1935	11.2138	12.9185	12.9677	12.9626	13.5438	13.4242	13.5318	11.5804	11.8737	11.6556
ENSG00000175175	PPM1E	1.08651	9.31382	15.3024	7.21156e-13	3.41271e-10	19.6313	9.68432	9.72215	9.70389	9.64892	9.72866	9.90182	8.36714	8.56524	8.50223	9.57957	9.68871	9.72829	9.57641	9.51728	9.63184	8.67024	8.68486	8.74718
ENSG00000100344	PNPLA3	-2.02668	8.92249	-15.3176	7.07483e-13	3.41271e-10	19.65	7.86693	7.86923	7.694	8.67454	8.7013	8.64731	10.3109	10.2838	10.2543	8.23905	8.22035	8.07656	8.37332	8.2555	8.34502	10.1249	10.2339	10.4337
ENSG00000106366	SERPINE1	2.15852	13.5416	15.3003	7.23077e-13	3.41271e-10	19.6287	15.2894	14.2844	13.9575	14.3001	13.8486	13.9213	12.0037	12.0646	12.2047	14.2002	14.1637	14.1763	14.3919	14.216	14.3837	12.1641	11.9859	12.1924
ENSG00000134802	SLC43A3	1.41663	12.3046	15.3402	6.87583e-13	3.41271e-10	19.6779	13.2235	12.8019	12.7916	12.8671	12.5467	12.7197	11.3654	11.2241	11.2012	12.5866	12.5578	12.5422	12.9426	12.8723	12.8694	11.6021	11.4106	11.3576
ENSG00000225648	SBDSP1	1.20592	11.0796	15.1757	8.47097e-13	3.86655e-10	19.474	11.9184	11.5737	11.4802	11.4991	11.2703	11.4575	10.1849	10.1694	10.163	11.4916	11.396	11.4048	11.4775	11.3706	11.4395	10.4028	10.3248	10.4091
ENSG00000166987	MBD6	0.868185	11.376	15.1758	8.46936e-13	3.86655e-10	19.4742	11.7969	11.7272	11.6331	11.5877	11.6956	11.5687	10.8108	10.8825	10.6818	11.645	11.6939	11.6122	11.6471	11.7819	11.5958	10.7418	10.8756	10.7909
ENSG00000167508	MVD	-1.25304	11.7597	-15.168	8.55379e-13	3.86655e-10	19.4645	11.5919	11.4172	11.3216	11.4686	11.4926	11.2902	12.5277	12.4128	12.3149	11.1621	11.2884	11.23	11.2426	11.3163	11.2832	12.7887	12.6727	12.8537
ENSG00000120889	TNFRSF10B	1.58521	12.6402	15.1404	8.86041e-13	3.94953e-10	19.4301	13.88	13.3079	13.0975	13.0364	12.8114	12.9582	11.5801	11.4835	11.6073	13.2366	13.1572	13.1981	13.1938	13.0427	13.1041	11.6304	11.5406	11.6587
ENSG00000057657	PRDM1	-1.48827	8.40265	-15.0844	9.51844e-13	4.18472e-10	19.36	7.65738	8.11695	7.80777	7.93978	8.03195	7.96066	9.27511	9.46228	9.37198	8.12112	7.98063	7.9891	7.99875	7.53501	7.73964	9.78674	9.21523	9.25765
ENSG00000109220	CHIC2	2.23454	10.7369	15.0637	9.77381e-13	4.1913e-10	19.3341	12.3749	11.5889	11.4067	11.3109	10.8569	11.1153	9.31374	9.40537	9.25964	11.7278	11.6823	11.6994	11.4456	11.2283	11.3444	9.20987	9.12798	9.16681
ENSG00000157693	TMEM268	1.55836	10.5853	15.0621	9.79459e-13	4.1913e-10	19.332	11.6493	11.1729	11.2076	11.1207	11.0348	11.0084	9.31132	9.36272	9.39987	11.0834	11.1524	11.1588	10.9129	10.8212	10.9345	9.69676	9.79296	9.71464
ENSG00000133935	ERG28	-1.02084	11.6167	-15.0388	1.00911e-12	4.26137e-10	19.3028	11.408	11.2722	11.1927	11.3224	11.4644	11.2977	12.2714	12.158	12.1633	11.1073	11.1711	11.1671	11.3021	11.2303	11.3815	12.3467	12.3531	12.4909
ENSG00000267254	ZNF790-AS1	1.17061	8.46086	15.0163	1.03876e-12	4.31088e-10	19.2745	8.91654	8.71816	8.73391	9.07867	8.84897	9.0178	7.53127	7.49846	7.80392	8.79797	8.79485	8.63816	8.93452	8.79407	8.93909	7.68567	7.71203	7.85136
ENSG00000205325		-0.88289	6.36939	-15.0096	1.0477e-12	4.31088e-10	19.2661	6.07353	6.24219	6.03477	6.03609	6.13393	5.98973	6.85285	6.95806	7.00338	6.17301	6.10174	6.12812	6.08201	5.97405	5.93198	6.90219	6.88901	7.14243
ENSG00000204387	SNHG32	1.34118	11.7075	14.9941	1.06888e-12	4.34236e-10	19.2465	12.1995	12.0006	11.9257	12.2597	12.0638	12.1464	10.9097	10.927	10.9352	11.9839	11.9742	12.0016	12.4801	12.3752	12.4441	10.7331	10.6913	10.6841
ENSG00000172216	CEBPB	2.11767	11.4629	14.9666	1.10736e-12	4.44246e-10	19.2119	12.726	12.3896	12.1868	12.326	12.1381	12.3592	9.77272	9.62769	9.64039	11.9479	11.9068	12.0533	12.0397	11.8966	12.056	10.4845	10.416	10.3656
ENSG00000116285	ERRFI1	2.69921	12.2302	14.8394	1.30544e-12	5.17243e-10	19.0507	14.4823	13.2871	12.9372	13.1293	12.474	12.9228	10.153	10.3554	10.3311	13.1069	13.1321	13.1614	13.0198	12.9125	12.9944	10.6734	10.5407	10.5311
ENSG00000213185	FAM24B	1.19382	8.79832	14.7733	1.42266e-12	5.43608e-10	18.9664	9.56142	9.3681	9.22741	9.08481	8.9543	9.07677	7.92686	7.90111	8.08412	9.23985	9.27722	9.26252	9.13823	9.11082	9.05372	8.07273	8.06258	7.96724
ENSG00000103126	AXIN1	1.48342	11.0661	14.7732	1.42279e-12	5.43608e-10	18.9663	12.1378	11.7432	11.692	11.5332	11.2753	11.2787	9.92023	9.99958	10.0153	11.4625	11.4807	11.6167	11.5612	11.4573	11.4889	10.2603	10.1699	10.0979
ENSG00000285169		-1.10521	6.97563	-14.782	1.40667e-12	5.43608e-10	18.9774	6.53691	6.66198	6.59543	6.78381	6.78587	6.56973	7.79637	7.53003	7.5205	6.60352	6.61693	6.62783	6.61723	6.35034	6.53708	7.75176	7.73234	7.94361
ENSG00000120437	ACAT2	-1.1076	11.9756	-14.7548	1.45742e-12	5.50287e-10	18.9427	11.8574	11.6141	11.5405	11.6861	11.7389	11.5826	12.6431	12.5819	12.5359	11.6752	11.5589	11.638	11.5399	11.3318	11.5136	12.8042	12.788	12.931
ENSG00000086730	LAT2	1.94091	10.4516	14.7256	1.51396e-12	5.58494e-10	18.9054	11.9313	11.3696	11.1967	10.9594	10.6966	10.8679	9.1065	8.97813	8.95843	11.1114	11.0859	11.0261	10.9974	10.9336	11.0072	9.39869	9.40334	9.10097
ENSG00000155438	NIFK	1.44954	12.3868	14.7311	1.50317e-12	5.58494e-10	18.9124	13.3885	13.054	12.8971	12.7568	12.4533	12.8387	11.4281	11.3788	11.2856	12.9868	12.97	12.9666	12.7526	12.6383	12.7367	11.4468	11.4107	11.5725
ENSG00000101255	TRIB3	3.32083	13.266	14.6361	1.70235e-12	6.20854e-10	18.7903	15.5822	14.839	14.5436	14.5246	14.1034	14.3169	10.535	10.542	10.4074	14.0108	14.0651	14.0745	14.1831	14.046	14.1862	11.6991	11.5729	11.5563
ENSG00000215146		-1.75928	8.16386	-14.6202	1.73822e-12	6.26815e-10	18.7698	7.06768	7.47798	7.43935	7.49184	7.9614	7.64606	9.40853	9.51355	9.46832	7.87903	7.91136	7.7898	7.25332	7.53025	7.48108	9.25749	8.99405	9.37832
ENSG00000103264	FBXO31	1.55605	10.7746	14.6115	1.75824e-12	6.26988e-10	18.7586	11.8732	11.5223	11.4005	11.2777	10.9296	11.1588	9.67415	9.53176	9.60284	11.2548	11.2694	11.3165	11.147	11.2185	11.1505	10.0282	9.81823	9.76792
ENSG00000250251	PKD1P6	1.78589	10.1133	14.5889	1.81138e-12	6.3884e-10	18.7294	11.2183	10.8409	10.8777	10.3949	10.2405	10.4602	8.99585	8.88338	9.1082	10.8099	11.0213	10.9935	10.5799	10.6565	10.4099	8.7648	8.91133	8.8729
ENSG00000225697	SLC26A6	-1.19142	9.3059	-14.535	1.94473e-12	6.78415e-10	18.6596	9.01066	9.07689	9.03788	8.78989	8.73674	8.6617	10.2614	10.1711	10.0068	9.10888	8.83454	9.10122	8.71844	8.94038	8.88788	10.129	10.09	9.94273
ENSG00000065183	WDR3	1.12815	11.7364	14.516	1.99418e-12	6.88187e-10	18.635	12.5083	12.2102	12.0571	12.1742	11.9341	12.0295	10.9541	10.9374	10.8225	12.0992	11.998	12.0546	12.121	12.0631	12.0998	11.2148	10.8927	11.0841
ENSG00000164610	RP9	1.15471	10.1877	14.4813	2.08786e-12	7.1285e-10	18.5899	10.9506	10.644	10.4784	10.4997	10.256	10.5181	9.52428	9.46845	9.34976	10.563	10.5027	10.5632	10.7206	10.5221	10.6529	9.33064	9.42862	9.40567
ENSG00000099889	ARVCF	1.05397	10.9419	14.4239	2.25314e-12	7.61182e-10	18.515	11.235	11.4046	11.3654	11.0936	11.1486	11.1831	10.2924	10.3712	10.3835	11.2254	11.3415	11.2979	11.2825	11.521	11.4203	10.0637	10.2037	10.1212
ENSG00000187735	TCEA1	1.23865	13.071	14.4157	2.27779e-12	7.61492e-10	18.5043	13.8979	13.749	13.631	13.3347	13.1391	13.3678	12.1744	12.1881	12.1572	13.4317	13.4446	13.4613	13.4802	13.3581	13.5114	12.2627	12.3372	12.3519
ENSG00000116584	ARHGEF2	2.05737	12.8655	14.3972	2.33467e-12	7.72463e-10	18.4801	13.9501	13.7459	13.6811	13.7902	13.6575	13.6691	11.0139	11.311	10.9709	13.2518	13.3591	13.4	13.4124	13.3173	13.3812	11.9272	11.7995	11.941
ENSG00000196365	LONP1	1.1049	11.6715	14.3802	2.38806e-12	7.74166e-10	18.4578	12.2667	12.2274	12.1614	12.0967	11.9835	11.9307	10.7585	10.8409	10.7776	11.8561	11.9763	11.9345	12.0567	11.9961	11.9914	11.1203	11.1492	10.9629
ENSG00000152463	OLAH	1.41187	8.64969	14.385	2.37279e-12	7.74166e-10	18.4641	9.06606	9.25072	8.98837	9.48765	8.93735	9.09201	7.61388	7.6425	7.76867	8.82483	8.99228	8.84963	9.32455	9.35547	9.27485	7.93031	7.58716	7.70813
ENSG00000165046	LETM2	1.82754	10.1918	14.334	2.54011e-12	8.15222e-10	18.3971	11.6285	10.7892	10.6388	10.9305	10.4767	10.8136	9.00283	8.77878	8.66705	10.8189	10.7001	10.5963	10.7744	10.6633	10.7812	9.26783	9.15988	8.96422
ENSG00000143067	ZNF697	2.14998	12.0481	14.2884	2.69967e-12	8.57853e-10	18.3372	13.4663	12.6772	12.387	12.6567	12.2942	12.5846	10.7387	10.8066	10.8214	13.1432	13.1503	13.1775	12.5529	12.4841	12.6028	10.5508	10.3133	10.4577
ENSG00000282164	PEG13	-1.21849	6.47289	-14.1766	3.13744e-12	9.77601e-10	18.1893	5.82171	5.84224	5.81204	6.19678	6.40371	6.18084	7.35226	7.33513	7.31133	6.03449	6.16292	5.80284	6.11736	6.24539	6.18045	7.21803	7.22167	7.27288
ENSG00000105855	ITGB8	-1.66939	10.3037	-14.1828	3.11157e-12	9.77601e-10	18.1975	9.23985	9.87116	10.3402	9.59459	9.72248	9.82413	11.3483	11.4309	11.3617	9.44262	9.56084	9.58866	9.86353	9.88902	10.0298	11.3372	11.4488	11.5728
ENSG00000132688	NES	-1.85855	11.3318	-14.121	3.38223e-12	1.04374e-09	18.1154	10.6042	10.6461	10.7693	11.1886	11.1586	10.8791	12.2431	12.2652	12.2324	10.5154	10.544	10.5572	10.5742	10.519	10.5921	12.9017	12.8372	12.9457
ENSG00000186834	HEXIM1	-1.52287	10.4702	-14.1093	3.43625e-12	1.0494e-09	18.0998	9.6356	9.80005	9.88857	10.367	10.379	10.166	11.3434	11.3103	11.3418	9.7543	9.76705	9.83612	10.0863	9.90534	9.96548	11.6691	11.6071	11.6409
ENSG00000136205	TNS3	-1.40461	10.7881	-14.1029	3.46596e-12	1.0494e-09	18.0913	10.1348	10.0899	10.124	10.0483	10.8108	10.3195	11.8871	11.8163	11.8624	10.4074	10.5197	10.4751	10.359	10.3387	10.2119	11.5987	11.6522	11.5305
ENSG00000188501	LCTL	-1.35104	9.81108	-14.0893	3.5305e-12	1.05124e-09	18.0731	9.34265	9.12077	9.04317	9.45521	9.73548	9.67503	10.6323	10.6644	10.6307	9.2055	9.27732	9.42525	9.45226	9.14349	9.45267	10.7662	10.6781	10.899
ENSG00000169683	LRRC45	-1.22186	8.53368	-14.0878	3.53756e-12	1.05124e-09	18.0711	7.95532	8.30941	7.9901	8.02772	8.46616	8.19037	9.39551	9.29628	9.17225	7.91484	8.07652	8.19934	8.21331	8.10807	8.06556	9.35633	9.63655	9.2326
ENSG00000162733	DDR2	1.57202	12.2011	14.0231	3.86248e-12	1.09302e-09	17.9846	12.7607	13.0809	13.071	12.522	12.6678	12.9896	10.8769	10.9044	10.9365	12.6757	12.6378	12.6575	12.5315	12.4994	12.6072	11.2524	11.5489	11.3994
ENSG00000165030	NFIL3	1.90448	10.613	14.0338	3.80645e-12	1.09302e-09	17.999	12.0388	11.2635	11.0074	11.1495	10.8441	11.1459	9.37877	9.34457	9.34437	11.4917	11.5587	11.5471	11.005	10.8946	11.0274	9.31663	9.30392	9.37168
ENSG00000164744	SUN3	1.18993	11.8529	14.0413	3.768e-12	1.09302e-09	18.009	12.6323	12.4078	12.3962	12.2427	12.0612	12.1485	10.9506	10.9237	10.9131	12.2699	12.3016	12.2431	12.1638	12.0176	12.11	11.1898	11.2402	11.1402
ENSG00000119812	FAM98A	-0.887133	11.0438	-14.0176	3.89151e-12	1.09302e-09	17.9772	10.5892	10.6836	10.6689	10.855	10.8999	10.8718	11.5937	11.5845	11.6472	10.6042	10.6667	10.7087	10.8862	10.7331	10.8094	11.6331	11.6573	11.6953
ENSG00000132510	KDM6B	2.30333	11.4678	14.0282	3.8359e-12	1.09302e-09	17.9914	12.9465	12.1413	11.8459	12.0363	11.5818	11.9229	10.1956	10.2372	10.3023	12.3377	12.516	12.421	12.4617	12.4078	12.2075	9.69318	9.42838	9.73652
ENSG00000143256	PFDN2	1.61772	11.5301	14.0129	3.91655e-12	1.09302e-09	17.9709	12.7642	12.2406	12.1245	12.1426	11.732	11.9113	10.3491	10.192	10.3144	12.0519	11.9749	12.0255	12.0423	11.8505	11.9715	10.7617	10.5629	10.5295
ENSG00000196843	ARID5A	1.83497	10.3686	14.0395	3.77734e-12	1.09302e-09	18.0065	11.6979	11.2644	11.0109	10.8958	10.6536	10.6854	9.01329	9.08248	9.01385	11.1363	11.1626	11.1517	10.6601	10.6713	10.7734	9.32789	9.1056	9.3288
ENSG00000163347	CLDN1	2.88277	10.2438	13.9687	4.15986e-12	1.15092e-09	17.9115	11.4004	11.169	10.8888	11.6859	11.2432	11.7173	7.9287	7.97602	8.18475	10.3982	10.5862	10.4666	11.6626	11.5603	11.6781	8.66925	8.43193	8.74106
ENSG00000184545	DUSP8	1.56767	9.54807	13.9003	4.56734e-12	1.25286e-09	17.8193	10.1382	9.99204	9.76881	10.0047	9.8923	10.0333	8.69516	8.6669	8.74106	10.3004	10.4016	10.3919	10.2571	9.83879	9.82815	8.25303	8.50193	8.15964
ENSG00000111266	DUSP16	0.93411	11.2244	13.8702	4.75964e-12	1.29454e-09	17.7787	11.5487	11.5043	11.419	11.4527	11.4747	11.632	10.6624	10.6459	10.6799	11.5077	11.6727	11.6717	11.5166	11.5419	11.4873	10.3076	10.5721	10.742
ENSG00000247746	USP51	-1.49687	7.48889	-13.8567	4.849e-12	1.30776e-09	17.7603	6.45227	6.77361	6.98884	6.98579	7.3216	7.20958	8.55208	8.48418	8.63208	7.29717	6.87989	7.07285	6.72996	7.0807	7.08697	8.32111	8.56291	8.36847
ENSG00000130449	ZSWIM6	0.938706	11.1512	13.8311	5.02273e-12	1.34333e-09	17.7256	11.5922	11.627	11.534	11.4961	11.1605	11.4958	10.4391	10.5573	10.4592	11.3428	11.4272	11.4956	11.47	11.4238	11.5049	10.638	10.4563	10.6027
ENSG00000176049	JAKMIP2	-2.40482	9.02045	-13.8241	5.07157e-12	1.34518e-09	17.716	7.18079	8.26149	8.71903	8.19945	8.78345	8.76001	10.4315	10.4168	10.4316	8.21647	8.06345	8.23229	7.92476	8.04834	8.23662	10.7936	10.7784	10.8902
ENSG00000176046	NUPR1	1.80071	11.3893	13.7798	5.39071e-12	1.39709e-09	17.6558	12.4568	12.2428	12.2381	12.0569	12.0099	11.9096	10.0013	9.82067	9.76731	11.8242	11.7631	11.8343	12.0009	11.6599	11.8774	10.5313	10.559	10.4532
ENSG00000052802	MSMO1	-1.67572	11.7766	-13.7788	5.39785e-12	1.39709e-09	17.6545	11.0812	10.7097	10.7497	11.6883	11.487	11.3731	13.0237	12.9135	12.9633	11.0556	11.113	11.088	11.4897	11.3311	11.4502	12.7645	12.7576	12.9399
ENSG00000078081	LAMP3	1.30431	8.39716	13.79	5.31495e-12	1.39709e-09	17.6698	9.06997	8.94002	8.88208	8.61756	8.70746	8.79964	7.44223	7.54956	7.56593	8.60016	8.69631	8.60225	8.99546	8.93339	9.13889	7.69526	7.24491	7.66785
ENSG00000185022	MAFF	2.91302	11.2356	13.7646	5.50455e-12	1.40209e-09	17.6352	13.6354	12.4248	12.065	12.2488	11.5786	11.9584	8.99226	9.1609	9.0561	12.4074	12.3968	12.4138	11.8092	11.7391	11.8017	9.67323	9.42578	9.45304
ENSG00000182580	EPHB3	-1.8803	8.28347	-13.7703	5.46132e-12	1.40209e-09	17.643	7.16227	7.39381	7.63319	7.84615	8.09546	7.39663	9.58012	9.79172	9.65189	7.65233	7.82425	8.27366	7.41588	7.48381	7.70303	9.25526	9.29151	9.65151
ENSG00000143367	TUFT1	0.858077	12.0911	13.6843	6.15218e-12	1.54567e-09	17.5254	12.427	12.3574	12.1699	12.527	12.3575	12.4618	11.5631	11.4509	11.5052	12.4777	12.4544	12.4917	12.303	12.2096	12.2882	11.5246	11.4689	11.6015
ENSG00000148734	NPFFR1	-1.22596	7.16059	-13.6828	6.16456e-12	1.54567e-09	17.5234	6.60692	6.53731	6.38311	6.93757	7.00886	6.85175	8.03845	8.04938	8.032	6.74961	6.55724	6.94648	6.77455	6.83696	6.83295	7.74803	7.96245	8.03708
ENSG00000159200	RCAN1	1.49354	11.5169	13.6651	6.31786e-12	1.57182e-09	17.4991	12.7043	12.0508	11.93	11.9611	11.6704	11.8303	10.4727	10.5409	10.4914	12.1968	12.1488	12.1641	11.8703	11.7845	11.8652	10.6209	10.5044	10.497
ENSG00000196196	HRCT1	-1.48548	6.42301	-13.6351	6.5875e-12	1.6263e-09	17.4578	5.49143	5.70804	5.54827	5.93268	6.35563	6.16143	7.57833	7.52708	7.50424	5.99301	6.01628	5.76069	6.20495	5.98277	5.97909	7.23844	7.2812	7.3507
ENSG00000154556	SORBS2	-2.00328	8.03582	-13.6247	6.68349e-12	1.63066e-09	17.4436	7.23178	7.22649	7.44078	7.81763	7.82803	7.72648	9.02596	9.00978	9.01545	7.25118	7.02197	7.22331	7.27168	7.08305	7.29435	9.76811	9.70455	9.70418
ENSG00000276107	THBS1-IT1	-0.859865	6.4771	-13.6222	6.70676e-12	1.63066e-09	17.4401	6.04783	6.08001	6.0828	6.39156	6.2806	6.20891	7.08671	7.15094	6.96454	6.16034	6.21044	6.27376	6.03383	6.27757	6.23808	7.09446	6.9158	7.0896
ENSG00000111725	PRKAB1	0.873478	10.8236	13.6053	6.86654e-12	1.65695e-09	17.4169	11.3811	11.1586	11.0467	11.1105	10.9481	10.9672	10.275	10.3083	10.2166	11.1489	11.2033	11.1511	11.1139	11.0458	11.1014	10.2197	10.2344	10.1936
ENSG00000204498	NFKBIL1	0.786209	9.92551	13.5735	7.17814e-12	1.69394e-09	17.373	10.3215	10.1678	10.227	10.2504	10.1157	10.1177	9.35252	9.3831	9.39399	10.1645	10.192	10.2036	10.1941	10.139	10.1578	9.55547	9.32011	9.40305
ENSG00000149150	SLC43A1	1.17237	9.55028	13.5834	7.07971e-12	1.69394e-09	17.3867	10.0205	10.2613	10.0297	9.98075	9.88858	9.88931	8.61583	8.64371	8.62288	9.7357	9.79147	9.74076	10.0133	9.93527	10.0062	8.75394	9.07634	8.89949
ENSG00000122642	FKBP9	1.50823	13.2345	13.5777	7.13592e-12	1.69394e-09	17.3788	14.2366	13.8973	13.8331	13.722	13.6458	13.6982	12.0094	12.0759	11.9923	13.8199	13.8624	13.8509	13.4853	13.372	13.4236	12.329	12.5261	12.4414
ENSG00000163661	PTX3	2.04223	9.04222	13.491	8.05651e-12	1.88734e-09	17.2589	10.6453	9.84772	9.52494	9.787	9.57032	9.80651	7.40551	7.45348	7.33921	9.634	9.48943	9.41581	9.72613	9.59063	9.63778	8.22241	7.84211	7.82169
ENSG00000133884	DPF2	0.725015	11.5755	13.4834	8.14321e-12	1.89383e-09	17.2483	11.9319	11.7901	11.6877	11.9357	11.7784	11.7347	11.1409	11.0922	11.0877	11.8095	11.8591	11.8118	11.8431	11.7698	11.8539	11.0477	11.086	11.0983
ENSG00000067064	IDI1	-1.62576	10.44	-13.455	8.47556e-12	1.95694e-09	17.2088	10.0841	9.69794	9.7418	9.76601	9.84848	9.87841	11.6684	11.6534	11.6213	10.4266	10.2459	10.2356	9.78603	9.52384	9.54207	11.406	11.3	11.4938
ENSG00000100575	TIMM9	1.09483	10.7791	13.4396	8.66072e-12	1.98541e-09	17.1874	11.4997	11.1819	11.1937	11.2028	11.0404	11.1864	9.80842	9.84995	10.0488	11.1199	10.9759	11.0381	11.1306	11.0444	11.1151	10.2307	10.1905	10.1669
ENSG00000283930	PLD5P1	-1.58512	7.19042	-13.4049	9.09506e-12	2.07019e-09	17.139	6.10575	6.44878	6.64392	6.71891	6.98329	6.91873	8.26572	8.32249	8.30615	6.57234	6.28432	6.51404	6.846	6.98966	6.91877	8.12586	8.09143	8.37131
ENSG00000289268		-0.939507	7.58635	-13.3854	9.34833e-12	2.11286e-09	17.1118	6.99515	7.37091	7.19325	7.26266	7.45854	7.25881	8.22074	8.19965	8.31745	7.3136	7.21983	7.42533	7.27541	7.22494	7.27974	8.05713	8.21902	8.26214
ENSG00000120279	MYCT1	2.25123	8.66651	13.3704	9.54947e-12	2.12834e-09	17.0908	10.3741	9.72774	9.4716	9.69647	9.05136	9.13908	6.86511	6.93575	6.73734	9.32874	9.26899	9.13744	9.3429	9.13591	9.32868	7.53247	7.36776	7.55567
ENSG00000198042	MAK16	1.06163	11.1714	13.3732	9.51064e-12	2.12834e-09	17.0948	11.8816	11.5509	11.4234	11.5215	11.3774	11.4925	10.4115	10.3888	10.4951	11.6288	11.6631	11.6526	11.4095	11.2725	11.4296	10.6158	10.3509	10.5199
ENSG00000177606	JUN	1.45619	13.2038	13.3591	9.70266e-12	2.14757e-09	17.075	14.1462	13.4782	13.236	13.7323	13.4097	13.5829	12.4437	12.4218	12.3833	13.8315	13.8113	13.8588	13.7137	13.6763	13.7932	12.0836	11.9183	12.1473
ENSG00000163743	RCHY1	1.03179	10.2278	13.3521	9.79945e-12	2.15413e-09	17.0652	10.7913	10.5419	10.5942	10.4914	10.4198	10.4471	9.61476	9.53525	9.61476	10.7343	10.7304	10.7359	10.5928	10.2804	10.5016	9.4351	9.58871	9.45122
ENSG00000099251	HSD17B7P2	-1.19284	7.96891	-13.3155	1.03215e-11	2.25346e-09	17.0138	7.45802	7.33897	7.32102	7.62046	7.65204	7.51138	8.9945	8.92419	8.89962	7.56526	7.78638	7.55336	7.75489	7.69497	7.59883	8.60603	8.47543	8.68505
ENSG00000176826	FKBP9P1	1.04964	8.24324	13.3065	1.04532e-11	2.26678e-09	17.0013	8.93492	8.58757	8.49645	8.63316	8.59539	8.64429	7.47677	7.47774	7.34291	8.40549	8.51161	8.46655	8.67231	8.60089	8.56884	7.75769	7.59729	7.60851
ENSG00000215154		0.887766	9.35714	13.2532	1.12757e-11	2.42873e-09	16.9263	9.83728	9.66047	9.68759	9.55861	9.52287	9.50367	8.79278	8.74548	8.90556	9.56794	9.64182	9.61895	9.67348	9.79235	9.77178	8.6635	8.72399	8.7605
ENSG00000183114	FAM43B	-0.972154	6.99942	-13.2358	1.15586e-11	2.47309e-09	16.9018	6.49575	6.69342	6.58004	6.72511	7.01134	6.66726	7.63517	7.6746	7.51209	6.6159	6.8131	6.66372	6.50778	6.57078	6.76022	7.76367	7.6595	7.6401
ENSG00000144659	SLC25A38	0.881841	11.106	13.2274	1.1698e-11	2.48634e-09	16.8899	11.5969	11.5894	11.5076	11.3372	11.2071	11.2909	10.5054	10.456	10.4636	11.4326	11.391	11.4442	11.4126	11.2412	11.3488	10.5438	10.5507	10.5893
ENSG00000154319	FAM167A	1.66928	9.2068	13.222	1.17889e-11	2.48916e-09	16.8822	10.3052	9.82525	9.86931	9.88234	9.72211	9.87193	7.77827	7.73451	7.87227	9.71292	9.65723	9.77007	9.52832	9.60672	9.40732	8.46441	8.28832	8.42589
ENSG00000139146	SINHCAF	1.68286	11.7747	13.211	1.19749e-11	2.5119e-09	16.8667	12.7495	12.6849	12.4861	12.1591	12.0167	12.0191	10.5829	10.6111	10.6627	12.6236	12.6406	12.6547	11.9593	11.958	12.0761	10.7062	10.6717	10.682
ENSG00000204388	HSPA1B	-2.99669	11.3881	-13.1751	1.26061e-11	2.62715e-09	16.8158	10.22	10.8233	11.023	10.6671	10.8394	10.4251	12.8606	12.8348	12.7994	10.4587	10.4841	10.5774	9.80757	9.69491	9.64952	13.9889	13.905	13.9266
ENSG00000145919	BOD1	0.948522	11.5076	13.1431	1.31962e-11	2.73238e-09	16.7705	12.1409	11.9784	11.9073	11.7928	11.7233	11.6965	10.7939	10.8063	10.7288	11.7591	11.7685	11.868	11.8153	11.6856	11.7492	10.9839	10.9379	11.0006
ENSG00000112715	VEGFA	1.79787	12.1453	13.128	1.34845e-11	2.77419e-09	16.7491	13.1663	12.9962	13.0033	12.7833	12.6996	12.791	10.6996	10.5205	10.6482	12.7814	12.8164	12.8071	12.3327	12.3858	12.3723	11.2502	11.3086	11.2534
ENSG00000234741	GAS5	1.5249	12.7696	13.1077	1.38847e-11	2.79683e-09	16.7201	13.3715	13.0127	13.0002	13.4911	13.2381	13.4116	11.7584	11.8411	11.8016	12.971	12.9549	12.9363	13.721	13.5422	13.6842	11.7003	11.732	11.6846
ENSG00000031698	SARS1	1.71359	13.7789	13.1128	1.37821e-11	2.79683e-09	16.7275	14.8602	14.5373	14.4451	14.539	14.3076	14.3849	12.3264	12.2758	12.3341	14.0176	14.0121	14.0427	14.3903	14.28	14.3849	12.9944	12.9717	12.9168
ENSG00000141968	VAV1	1.35855	8.34461	13.1047	1.39432e-11	2.79683e-09	16.716	9.26272	8.93329	8.96725	8.74366	8.50509	8.76383	7.31125	7.24902	7.36535	8.93792	8.85451	8.80494	8.46095	8.53747	8.79786	7.52979	7.6579	7.52013
ENSG00000259518	LINC01583	1.4637	10.3056	13.1111	1.38157e-11	2.79683e-09	16.7251	11.3538	11.1058	10.954	10.5651	10.4062	10.6503	9.24454	9.30935	9.16136	10.6512	10.7453	10.56	10.7904	10.9888	10.7511	9.42351	9.37066	9.46951
ENSG00000115758	ODC1	1.47071	13.8507	13.0285	1.55619e-11	3.10213e-09	16.6071	15.0548	14.1767	13.9835	14.6622	14.1666	14.328	12.8212	12.7216	12.7419	14.3086	14.1743	14.1979	14.3749	14.2634	14.4006	13.0528	12.9675	12.9165
ENSG00000135540	NHSL1	1.15561	10.003	13.0059	1.60768e-11	3.16546e-09	16.5748	10.6496	10.353	10.4175	10.2985	10.2074	10.2747	9.16228	9.32369	9.33984	10.5482	10.4707	10.7414	10.2896	10.0909	10.3163	9.34753	9.14189	9.08005
ENSG00000272734	ADIRF-AS1	1.03331	11.2977	13.0063	1.60685e-11	3.16546e-09	16.5753	12.0688	11.6877	11.5929	11.4378	11.4641	11.4998	10.6041	10.6663	10.6582	11.6606	11.6539	11.5614	11.6943	11.7986	11.5863	10.5665	10.6745	10.4836
ENSG00000168495	POLR3D	1.12411	11.2734	12.9727	1.68679e-11	3.30098e-09	16.5272	11.9782	11.508	11.4767	11.8235	11.5225	11.6591	10.4616	10.5535	10.4772	11.5483	11.4429	11.3714	11.8191	11.7235	11.9036	10.5655	10.508	10.5779
ENSG00000173812	EIF1	1.36207	14.8708	12.9669	1.70099e-11	3.30858e-09	16.5189	15.8603	15.5358	15.4478	15.2684	15.1487	15.15	13.8491	13.7561	13.8211	15.3901	15.4207	15.4865	15.1183	14.9716	15.0998	14.1437	14.1557	14.0509
ENSG00000136111	TBC1D4	-1.41417	10.4925	-12.9312	1.79151e-11	3.46365e-09	16.4674	9.52453	10.2703	10.4623	9.98249	10.097	10.0875	11.3968	11.3398	11.2717	10.0436	10.0894	10.1926	9.60111	9.97193	9.93044	11.5361	11.5164	11.5507
ENSG00000125826	RBCK1	0.777864	11.2919	12.9158	1.83188e-11	3.5205e-09	16.4453	11.6451	11.5999	11.5931	11.6133	11.4982	11.4787	10.679	10.7651	10.7549	11.451	11.4114	11.4373	11.6377	11.6962	11.5528	10.8484	10.7358	10.8569
ENSG00000113272	THG1L	0.792386	9.98201	12.9014	1.87064e-11	3.54697e-09	16.4246	10.3083	10.301	10.2108	10.2981	10.208	10.2263	9.37179	9.41124	9.50251	10.3011	10.1629	10.2945	10.3618	10.0536	10.2272	9.54489	9.52347	9.36864
ENSG00000106211	HSPB1	-1.79628	13.1113	-12.8957	1.88628e-11	3.54697e-09	16.4163	11.7725	12.4736	12.6093	12.8326	13.1544	12.8128	14.0739	14.1776	14.095	12.3029	12.3595	12.3997	12.5284	12.411	12.4936	14.5282	14.461	14.5173
ENSG00000124571	XPO5	0.886813	12.5582	12.8973	1.8819e-11	3.54697e-09	16.4186	13.2096	13.0152	12.8852	12.7295	12.7204	12.6772	11.9465	11.9227	11.9178	12.8133	12.7765	12.8828	12.8895	12.8191	12.8277	12.0247	12.0165	11.9739
ENSG00000153879	CEBPG	1.82992	12.4017	12.8944	1.88986e-11	3.54697e-09	16.4144	13.5961	13.3316	13.2338	13.0009	12.9005	13.0766	10.8265	10.8084	10.8404	12.9237	12.8929	12.9733	12.7853	12.6704	12.7543	11.5094	11.5375	11.568
ENSG00000137054	POLR1E	0.946714	12.1587	12.8424	2.03874e-11	3.79722e-09	16.3392	12.783	12.612	12.5816	12.5038	12.3817	12.368	11.4008	11.3955	11.4023	12.4338	12.4308	12.4262	12.4365	12.2855	12.4489	11.6896	11.6504	11.627
ENSG00000109929	SC5D	-1.16705	11.1248	-12.8396	2.04686e-11	3.79722e-09	16.3352	10.6852	10.6067	10.6985	10.6832	10.7395	10.763	12.0304	11.9245	11.9922	11.0738	10.9909	11.053	10.545	10.4992	10.4914	11.8194	11.7731	11.8774
ENSG00000128228	SDF2L1	-1.20015	10.1505	-12.8348	2.06149e-11	3.80238e-09	16.3282	10.0011	9.86092	9.78561	9.74302	9.85939	9.75477	10.8654	10.7709	10.7136	9.93025	9.76633	9.83572	9.50376	9.43008	9.53461	11.1935	11.1047	11.0557
ENSG00000125630	POLR1B	1.07539	11.9184	12.8066	2.148e-11	3.9393e-09	16.2873	12.4338	12.3892	12.2517	12.4083	12.0878	12.3897	11.1276	11.2249	10.9524	12.1028	12.0079	12.1775	12.452	12.2062	12.4153	11.2067	11.2095	11.4876
ENSG00000153395	LPCAT1	-1.62643	10.6438	-12.8018	2.16321e-11	3.94467e-09	16.2803	10.2658	10.3424	10.4173	10.1763	10.2904	9.99412	11.4296	11.5388	11.3396	10.2001	10.0901	10.1517	9.62532	9.84045	9.82614	11.9586	12.0445	12.0576
ENSG00000143631	FLG	-1.21706	6.77374	-12.7696	2.26772e-11	4.08878e-09	16.2335	6.22208	6.30248	6.6682	6.33887	6.30091	6.71308	7.6778	7.3964	7.34387	6.43979	6.46984	6.39302	6.18914	6.38652	5.99275	7.60522	7.75815	7.72925
ENSG00000074410	CA12	-1.31168	8.40535	-12.7699	2.26665e-11	4.08878e-09	16.234	7.51776	7.63882	8.06403	8.24088	8.10331	8.17425	9.30894	9.2632	9.33695	7.86424	7.94161	8.3203	7.87161	7.81051	8.07015	9.3689	9.18204	9.21877
ENSG00000233016	SNHG7	1.32182	11.4984	12.7653	2.2821e-11	4.09172e-09	16.2272	12.3148	12.1861	12.1907	11.8346	11.7409	11.7568	10.5938	10.4588	10.4095	12.0637	12.0108	12.1087	11.7226	11.6165	11.7224	10.8	10.7053	10.736
ENSG00000104833	TUBB4A	-1.3166	7.69484	-12.7596	2.30116e-11	4.10297e-09	16.219	6.92118	7.14905	7.01406	7.07155	7.69334	7.59194	8.56167	8.59245	8.65838	7.13174	7.15806	7.15417	7.49417	7.35472	7.33778	8.39145	8.63939	8.59212
ENSG00000179222	MAGED1	-1.51855	12.4903	-12.7349	2.38602e-11	4.23077e-09	16.183	11.3764	11.6003	11.8392	12.2444	12.5384	12.2124	13.562	13.5289	13.5106	12.0021	11.9863	12.1474	12.0291	11.9419	11.8913	13.364	13.4612	13.5892
ENSG00000105699	LSR	1.0365	11.3462	12.7092	2.47825e-11	4.32266e-09	16.1453	11.9516	11.588	11.5781	11.7225	11.532	11.5306	10.7651	10.7503	10.6975	11.4484	11.6784	11.6238	11.9189	11.8438	11.8841	10.6091	10.4834	10.6257
ENSG00000156639	ZFAND3	1.34112	12.5042	12.716	2.45335e-11	4.32266e-09	16.1554	13.5952	13.0187	13.0405	12.7602	12.6528	12.6863	11.5735	11.6154	11.595	13.0857	13.102	13.0754	12.8927	12.6771	12.828	11.5947	11.6341	11.6479
ENSG00000141076	UTP4	0.831083	11.9051	12.7108	2.47232e-11	4.32266e-09	16.1477	12.4753	12.0896	12.0534	12.252	12.079	12.1405	11.3555	11.3881	11.3129	12.1305	12.1189	12.0696	12.3586	12.1683	12.2503	11.3302	11.3699	11.3498
ENSG00000188522	FAM83G	1.78707	12.1169	12.6984	2.51777e-11	4.36786e-09	16.1296	13.4903	12.9274	12.7534	12.5249	12.2391	12.3101	10.8957	11.0032	10.9082	12.9464	12.9617	13.0192	12.4735	12.4021	12.5033	10.9883	10.8741	10.8838
ENSG00000102385	DRP2	-0.952436	7.30426	-12.6935	2.53595e-11	4.37574e-09	16.1225	7.14617	6.97217	7.30772	6.83956	7.04657	6.70103	7.98295	7.90627	7.83592	6.93923	6.9268	6.96639	7.02363	6.99277	6.97937	7.95583	7.93245	8.02189
ENSG00000245164	LINC00861	-0.949232	7.60068	-12.6757	2.6036e-11	4.46844e-09	16.0963	7.47302	7.23942	7.34913	7.14137	7.21471	7.28616	8.23441	8.23416	8.23375	7.12482	7.10971	7.27135	7.34353	7.34365	7.51439	8.05449	8.4266	8.21761
ENSG00000268006	PTOV1-AS1	-1.06542	7.22044	-12.6329	2.77339e-11	4.72037e-09	16.0336	6.56121	6.84215	6.93842	6.95661	7.08402	7.01864	7.91531	7.92151	7.7461	6.64275	6.91918	6.84625	6.70357	6.98551	6.88532	7.78231	8.11033	8.10874
ENSG00000160200	CBS	1.2679	12.0762	12.6313	2.7798e-11	4.72037e-09	16.0313	12.6883	12.7004	12.6497	12.6435	12.526	12.5409	10.9775	10.9995	10.9595	12.2211	12.3926	12.2539	12.4059	12.548	12.4152	11.4897	11.5411	11.418
ENSG00000120254	MTHFD1L	1.13343	12.9115	12.6105	2.86663e-11	4.84219e-09	16.0007	13.7107	13.4089	13.4117	13.3263	13.1344	13.3114	11.9312	11.9715	11.997	13.1485	13.2003	13.1451	13.305	13.1223	13.2467	12.3806	12.3292	12.3255
ENSG00000172432	GTPBP2	1.55868	12.4008	12.5996	2.91346e-11	4.89553e-09	15.9846	13.2187	12.8351	12.6807	13.1049	12.8202	12.9856	11.336	11.3098	11.3159	12.5091	12.5973	12.4391	13.2622	13.3548	13.2361	11.3966	11.4436	11.3679
ENSG00000269893	SNHG8	1.40937	11.6899	12.5893	2.95799e-11	4.94446e-09	15.9695	12.2429	11.9255	11.7695	12.3403	12.1709	12.3091	10.833	10.8309	10.787	11.9038	11.8821	11.8827	12.5531	12.4116	12.5248	10.7597	10.6535	10.6377
ENSG00000164841	TMEM74	-1.11934	7.20515	-12.5572	3.10247e-11	5.1591e-09	15.9221	6.42643	6.82691	6.88331	6.89793	7.09835	6.58958	7.98501	8.06938	8.06944	6.83007	6.96899	6.94519	6.73372	6.82527	6.95869	7.67967	7.92411	7.98063
ENSG00000163485	ADORA1	-1.25097	8.45084	-12.5361	3.20113e-11	5.29572e-09	15.891	7.77539	8.08138	8.0312	8.19746	8.40076	8.17958	9.23015	9.07833	9.08331	7.85748	7.90267	7.76258	7.9561	8.02997	8.23162	9.57532	9.43182	9.30999
ENSG00000073008	PVR	1.06443	11.9481	12.5301	3.23014e-11	5.31631e-09	15.882	12.486	12.1682	12.1379	12.4585	12.1552	12.3576	11.2989	11.2298	11.2404	12.0758	12.1037	12.1042	12.5608	12.5134	12.5132	11.2824	11.1141	11.2649
ENSG00000052841	TTC17	1.18321	11.641	12.525	3.25462e-11	5.32927e-09	15.8745	12.3376	12.2397	12.2367	11.8374	11.5891	11.7434	10.9421	10.9175	10.926	12.1507	12.1017	12.1299	12.102	11.9583	11.9989	10.8053	10.769	10.7536
ENSG00000135454	B4GALNT1	-1.03306	10.8424	-12.5078	3.33907e-11	5.38144e-09	15.849	10.5552	10.54	10.6586	10.5875	10.7047	10.4462	11.3007	11.4973	11.2915	10.4259	10.419	10.5164	10.4061	10.3059	10.411	11.5542	11.7401	11.8029
ENSG00000269842		-0.755591	6.31066	-12.5059	3.34866e-11	5.38144e-09	15.8462	5.94627	6.05546	5.86106	6.12803	5.96299	6.1729	6.9395	6.90236	6.8274	6.13599	5.98014	6.08394	6.16255	6.16087	6.0554	6.7456	6.67185	6.79964
ENSG00000173727		-1.52212	7.88456	-12.5056	3.35018e-11	5.38144e-09	15.8457	6.89081	7.05452	7.06378	7.6532	7.46153	7.46133	9.13782	9.11722	9.12082	7.47179	7.42906	7.36208	7.45415	7.52322	7.70076	8.61276	8.83853	8.56867
ENSG00000074935	TUBE1	1.08759	10.0322	12.5049	3.35355e-11	5.38144e-09	15.8447	10.3976	10.3206	10.3112	10.5325	10.5209	10.6173	9.24798	9.15966	9.18199	10.1003	10.0994	10.2872	10.5952	10.4376	10.5169	9.3641	9.49654	9.39254
ENSG00000146592	CREB5	2.71724	12.0381	12.4905	3.42656e-11	5.47125e-09	15.8233	13.8653	13.3571	13.1419	12.3662	12.2917	12.3901	10.1879	10.4007	10.3423	13.4411	13.5032	13.4735	12.4449	12.4929	12.5586	10.1841	9.82672	10.418
ENSG00000198576	ARC	2.57902	12.1069	12.4791	3.485e-11	5.51216e-09	15.8065	14.287	13.104	12.7212	12.9826	12.3743	12.7074	10.3444	10.3454	10.0957	13.312	13.3209	13.3031	12.538	12.412	12.5363	10.5899	10.5126	10.4373
ENSG00000172548	NIPAL4	1.61748	8.36066	12.4788	3.48653e-11	5.51216e-09	15.8061	9.56591	9.07538	9.09315	8.85037	8.51862	8.88727	7.1096	7.07277	7.07291	8.55756	8.73286	8.59427	8.95523	8.90219	9.06509	7.6046	7.43	7.40417
ENSG00000163584	RPL22L1	0.888494	11.6707	12.4594	3.58931e-11	5.64683e-09	15.7772	12.178	11.9039	11.8697	12.1503	11.89	12.055	11.0189	10.94	11.0302	11.9225	11.793	11.7906	12.0932	11.892	12.0638	11.1023	11.2042	11.1744
ENSG00000169247	SH3TC2	-2.27839	8.21681	-12.4404	3.69285e-11	5.75332e-09	15.7489	7.55095	7.78123	7.10153	7.8503	8.02887	7.74704	9.17714	9.21492	9.49929	7.23796	7.08228	7.30038	7.10238	7.05173	7.65348	10.2382	10.2518	10.033
ENSG00000271605	MILR1	1.1317	7.49438	12.441	3.68916e-11	5.75332e-09	15.7499	8.27146	7.87068	7.97779	7.87287	7.54889	7.86274	6.65351	6.79018	6.60134	7.76766	7.66784	7.64066	7.92099	8.06764	7.99018	6.85239	6.76558	6.77651
ENSG00000169750	RAC3	-0.854997	6.65191	-12.4324	3.73714e-11	5.79419e-09	15.737	6.12792	6.33351	6.4538	6.4412	6.42306	6.34055	7.1262	7.32974	7.29119	6.55101	6.20279	6.45857	6.22381	6.53599	6.31071	7.21225	7.16935	7.2027
ENSG00000130517	PGPEP1	1.04747	10.5359	12.4221	3.79527e-11	5.85603e-09	15.7217	11.0873	11.1367	10.9537	10.8369	10.7935	10.7136	9.73592	9.95405	9.61166	10.648	10.6803	10.8226	11.0043	10.9476	10.9964	9.83742	9.84766	10.0389
ENSG00000156030	MIDEAS	1.5454	12.133	12.4161	3.82951e-11	5.88059e-09	15.7127	13.1646	12.687	12.4257	12.4229	12.2351	12.3542	11.189	11.275	11.4432	12.8494	13.0155	12.853	12.5464	12.5855	12.6379	10.8831	10.9621	10.8637
ENSG00000277586	NEFL	-0.987373	10.8912	-12.3919	3.97104e-11	6.06888e-09	15.6766	10.2601	10.4344	10.5366	10.5384	10.9384	10.6337	11.5003	11.5583	11.6206	10.5995	10.492	10.7229	10.5706	10.4459	10.5723	11.4962	11.6789	11.4425
ENSG00000079156	OSBPL6	1.7974	10.8192	12.3807	4.0385e-11	6.14273e-09	15.6599	12.136	11.8078	11.7391	11.1526	10.9068	11.1848	9.61923	9.40366	9.42256	11.4459	11.5258	11.6376	11.1395	11.1135	11.2303	9.74827	9.83279	9.69885
ENSG00000070669	ASNS	2.20032	13.6528	12.3762	4.06566e-11	6.15487e-09	15.6532	15.0081	14.8151	14.7311	14.4241	14.2785	14.3355	11.8477	11.6837	11.7514	14.403	14.4567	14.4722	13.9541	13.838	13.9185	12.5875	12.6642	12.581
ENSG00000268621	IGFL2-AS1	-1.32922	8.4456	-12.3719	4.09225e-11	6.16604e-09	15.6467	7.90563	8.04404	8.12792	7.79751	7.87817	7.84839	9.54158	9.45074	9.41643	8.18713	8.44878	8.35524	7.75405	7.76785	7.9156	9.06876	9.18954	9.32344
ENSG00000166173	LARP6	0.982551	11.8106	12.3593	4.17028e-11	6.25425e-09	15.6279	12.434	12.3132	12.2999	12.1694	11.9844	12.0569	11.0328	11.0051	10.9995	12.0892	12.0067	11.9824	12.1761	12.031	12.1138	11.3151	11.3015	11.2792
ENSG00000159131	GART	0.778044	12.8921	12.3441	4.26687e-11	6.36934e-09	15.6051	13.4372	13.2131	13.1405	13.1443	13.0041	12.9985	12.3719	12.3907	12.3288	13.2319	13.2171	13.2481	13.1036	13.0021	13.0772	12.4106	12.3702	12.3684
ENSG00000135924	DNAJB2	1.07507	12.8598	12.3151	4.45713e-11	6.62256e-09	15.5617	13.6548	13.3066	13.2904	13.1686	12.8839	12.9281	12.1694	12.2023	12.1345	13.2921	13.3562	13.3207	13.1685	13.0499	13.1987	12.1178	12.0276	12.2072
ENSG00000157077	ZFYVE9	0.734146	10.6363	12.3119	4.47888e-11	6.6242e-09	15.5569	10.7708	10.9498	10.8834	10.8628	10.7905	11.0059	10.0711	10.1704	10.2224	10.8033	10.802	10.8182	11.0048	10.8769	11.0043	10.1506	10.1346	10.1324
ENSG00000164695	CHMP4C	1.43873	10.2617	12.2907	4.6243e-11	6.77669e-09	15.5251	11.2147	10.9311	10.8332	10.5218	10.4012	10.5056	9.27559	9.2627	9.40896	10.9546	11.0286	11.0682	10.4919	10.4479	10.4959	9.2765	9.31347	9.27775
ENSG00000250284		-0.778903	7.05067	-12.2877	4.64533e-11	6.77669e-09	15.5205	6.78098	6.84044	6.73031	6.72324	6.90926	6.59594	7.7859	7.56054	7.52943	6.83525	6.80689	6.82559	6.8365	6.80622	6.80183	7.43497	7.50642	7.60238
ENSG00000197989	SNHG12	0.943905	10.1012	12.2904	4.62621e-11	6.77669e-09	15.5246	10.7388	10.3804	10.3192	10.337	10.0847	10.5016	9.58234	9.52925	9.43782	10.458	10.3938	10.404	10.4274	10.4594	10.4861	9.52751	9.41351	9.34134
ENSG00000178607	ERN1	1.20201	10.5646	12.2808	4.69375e-11	6.81634e-09	15.5102	11.3121	10.8974	10.7315	10.8792	10.7186	10.7534	9.94875	9.85518	9.98538	10.9726	10.8642	10.9994	11.2177	11.069	11.1681	9.63181	9.51495	9.64352
ENSG00000177425	PAWR	1.4323	11.0557	12.2585	4.85484e-11	6.98705e-09	15.4766	12.0575	11.7973	11.7009	11.2455	10.9695	11.2673	10.2038	10.0695	10.1899	11.6178	11.6715	11.6043	11.4392	11.4873	11.5394	9.96641	10.2159	9.95937
ENSG00000172893	DHCR7	-0.929722	12.7147	-12.2602	4.84264e-11	6.98705e-09	15.4791	12.6856	12.3568	12.3727	12.6087	12.4456	12.3233	13.2472	13.2423	13.1497	12.1509	12.31	12.4011	12.4982	12.323	12.3811	13.4333	13.3858	13.5486
ENSG00000173786	CNP	-1.31013	10.9319	-12.255	4.88053e-11	6.99266e-09	15.4714	10.1365	10.4782	10.5583	10.7791	10.8791	10.7089	11.607	11.6164	11.6233	10.3224	10.256	10.2916	10.5556	10.4313	10.5448	11.9436	11.9857	12.0557
ENSG00000131080	EDA2R	1.27955	11.6563	12.2413	4.98346e-11	7.10841e-09	15.4506	12.7277	12.2736	12.0828	11.9018	11.6599	11.9497	10.8088	10.7683	10.7336	12.1141	12.1973	12.1338	12.0069	11.9649	11.9806	10.8783	10.8005	10.8299
ENSG00000173930	SLCO4C1	-1.50221	8.94916	-12.22	5.14637e-11	7.2761e-09	15.4185	8.3993	8.68883	8.77462	7.89018	8.09542	8.47479	10.0597	10.0787	10.0809	8.78567	8.5875	8.65765	8.2429	8.3463	8.43793	9.60886	9.77597	10.0997
ENSG00000101363	MANBAL	0.804551	11.0339	12.2209	5.13994e-11	7.2761e-09	15.4198	11.6383	11.3022	11.2935	11.3186	11.1974	11.2164	10.457	10.4584	10.423	11.275	11.2638	11.2188	11.3612	11.2055	11.3339	10.5864	10.5328	10.5274
ENSG00000139514	SLC7A1	1.99167	13.8609	12.2077	5.24378e-11	7.38132e-09	15.3999	15.4432	14.8504	14.6937	14.4979	14.3139	14.3733	12.1873	12.225	12.1635	14.4742	14.5332	14.572	14.2277	14.1234	14.1947	12.9001	12.8632	12.8597
ENSG00000181026	AEN	1.5481	12.7483	12.2038	5.27516e-11	7.39306e-09	15.3939	14.1222	13.423	13.1823	13.1648	12.8319	13.0685	11.697	11.6354	11.61	13.3808	13.3945	13.3692	13.0801	13.0284	13.1267	11.8839	11.7325	11.7388
ENSG00000205927	OLIG2	1.58491	9.07054	12.1678	5.57183e-11	7.77489e-09	15.3394	10.2126	9.77799	9.47478	9.4836	9.24137	9.43139	8.05194	8.11492	7.84628	9.96989	9.77286	9.92978	9.32962	9.27002	9.29225	8.12844	7.93203	8.00999
ENSG00000280081	LINC01667	1.88452	9.18014	12.1596	5.64144e-11	7.83794e-09	15.3271	10.3222	10.2687	10.1371	9.65767	9.54057	9.64664	7.7135	7.75622	7.57872	9.99053	9.96698	10.0605	9.4446	9.36941	9.29494	8.2668	8.15044	8.07709
ENSG00000181467	RAP2B	-0.859552	10.9991	-12.1488	5.73547e-11	7.93423e-09	15.3106	10.4717	10.6698	10.6905	10.7377	10.7239	10.6591	11.7248	11.6555	11.6584	10.8034	10.905	10.8707	10.7258	10.5782	10.7146	11.4869	11.4113	11.4956
ENSG00000120158	RCL1	1.64091	10.5565	12.1443	5.77455e-11	7.95401e-09	15.3038	11.8006	11.2952	11.1111	10.9987	10.6809	10.7416	9.46498	9.47707	9.43824	11.3991	11.3712	11.3842	10.783	10.8626	10.8133	9.53018	9.4582	9.40656
ENSG00000177409	SAMD9L	-1.7846	7.95991	-12.1337	5.86838e-11	8.01446e-09	15.2878	6.58749	6.83649	7.63804	7.36891	7.75638	7.72686	9.12727	9.35557	9.24221	7.5687	7.45744	7.3266	7.21324	7.58097	7.31944	9.1965	8.74079	9.23556
ENSG00000104731	KLHDC4	0.772668	10.8346	12.1349	5.85798e-11	8.01446e-09	15.2895	11.3081	11.0801	11.0677	11.1243	11.0362	11.0665	10.3556	10.2445	10.228	11.084	11.0446	10.9174	11.1436	11.2335	10.9994	10.4078	10.3933	10.2874
ENSG00000185477	GPRIN3	-0.968244	6.62066	-12.1276	5.9232e-11	8.05505e-09	15.2785	5.99129	6.33605	6.42658	6.28062	6.27131	6.20637	7.42548	7.2789	7.36932	6.49255	6.5313	6.49612	6.25212	6.17864	6.11198	7.16669	7.19385	7.16268
ENSG00000260157		1.12262	8.98791	12.0921	6.25399e-11	8.46901e-09	15.2244	9.49321	9.30973	9.05327	9.27781	9.21899	9.46369	8.39114	8.34263	8.34074	9.22866	9.29425	9.20505	9.63587	9.52314	9.64177	8.07889	8.01081	8.27278
ENSG00000249859	PVT1	1.31629	11.2148	12.0755	6.41443e-11	8.64977e-09	15.1991	12.2436	11.8647	11.8101	11.6078	11.1938	11.5525	10.1461	10.2348	10.2794	11.6094	11.6561	11.5625	11.6022	11.5917	11.5479	10.6153	10.4534	10.2944
ENSG00000134986	NREP	-1.54671	10.0047	-12.0713	6.45537e-11	8.66856e-09	15.1928	8.98909	9.24915	9.36541	9.58095	10.1352	9.74755	10.9434	10.9709	11.0611	9.60754	9.30483	9.78767	9.12605	9.4898	9.48691	10.8693	11.1953	11.1753
ENSG00000096872	IFT74	-1.44832	9.08911	-12.0311	6.86644e-11	9.18214e-09	15.1312	8.00403	8.42864	8.90546	8.29757	8.57837	8.96431	10.2066	10.1724	10.2445	8.67999	8.83282	8.67692	8.45283	8.82491	8.63022	9.96272	9.81468	9.92691
ENSG00000186501	TMEM222	0.960955	10.7708	12.0188	6.99743e-11	9.31848e-09	15.1124	11.5375	11.0405	10.9541	11.1294	11.0095	10.9841	10.1524	10.0896	10.0403	10.9647	10.9873	10.9581	11.1966	11.0832	11.2487	10.2312	10.1419	10.1257
ENSG00000132196	HSD17B7	-1.43411	9.70181	-12.0093	7.09979e-11	9.34899e-09	15.0979	9.58157	9.19952	9.12708	9.04258	9.3073	9.00381	10.7401	10.6078	10.7065	9.52585	9.67445	9.53763	8.97682	8.8172	8.8915	10.6443	10.5379	10.7107
ENSG00000151689	INPP1	1.08127	10.4534	12.0086	7.10773e-11	9.34899e-09	15.0968	11.3197	10.8221	10.7055	10.8072	10.6355	10.7346	9.74176	9.70393	9.61079	10.7179	10.6015	10.6503	10.987	10.8766	10.9085	9.88984	9.65727	9.79193
ENSG00000155256	ZFYVE27	0.965536	10.7285	12.0131	7.05821e-11	9.34899e-09	15.1038	11.4574	11.189	11.0053	11.1037	10.7937	10.8574	10.0503	10.1197	9.98035	10.9789	11.0982	10.8952	11.0894	11.086	11.0504	10.0994	10.1044	10.1551
ENSG00000072571	HMMR	-1.74169	9.86697	-11.9923	7.28746e-11	9.54627e-09	15.0719	8.78217	9.19197	9.72856	8.87157	9.14382	9.41255	11.1771	11.3649	11.1301	9.63978	9.78052	9.58068	9.00154	9.28562	9.0181	10.9307	10.7124	10.8535
ENSG00000197712	FAM114A1	-1.27688	10.4769	-11.9713	7.52719e-11	9.82023e-09	15.0396	9.65568	9.84569	9.95307	10.3144	10.4968	10.337	11.2126	11.225	11.2514	10.0993	9.84277	9.8751	10.2225	9.90273	10.0697	11.3475	11.4593	11.4728
ENSG00000119771	KLHL29	1.14735	11.6729	11.9596	7.66413e-11	9.95841e-09	15.0217	12.5079	12.2552	12.2403	11.806	11.6754	11.8324	10.8554	10.9536	10.9296	11.9166	12.0585	11.9873	12.1137	12.1561	12.1143	10.9733	10.9292	10.8066
ENSG00000288656		1.72561	9.9137	11.9535	7.73637e-11	1.00117e-08	15.0123	10.936	10.8715	10.7355	10.596	10.4371	10.4695	8.45262	8.32778	8.39723	10.2896	10.394	10.3622	10.3571	10.0575	10.3608	9.10169	9.16541	9.13502
ENSG00000106610	STAG3L4	0.77515	9.40603	11.9331	7.98449e-11	1.02913e-08	14.9808	9.80189	9.78352	9.68647	9.59298	9.53012	9.50822	9.03416	8.79634	8.92059	9.69378	9.75108	9.68632	9.71607	9.60514	9.6174	8.91084	8.86751	8.80614
ENSG00000168488	ATXN2L	1.0234	12.7383	11.9133	8.23252e-11	1.05686e-08	14.9503	13.4505	13.2411	13.1607	12.8603	12.8751	12.8252	12.0896	12.0805	12.0619	13.1377	13.2041	13.3011	13.0201	12.9903	12.8873	12.1015	12.0919	11.9108
ENSG00000187172	BAGE2	0.791988	9.37096	11.8976	8.43486e-11	1.07852e-08	14.9261	9.59792	9.64287	9.53617	9.55993	9.47235	9.74398	8.85201	9.04061	8.89283	9.63832	9.65455	9.57411	9.69853	9.75838	9.74239	8.73815	8.7649	8.76933
ENSG00000251350	LINC02475	-1.26319	6.47547	-11.8753	8.73123e-11	1.08741e-08	14.8916	5.81244	5.77465	5.61757	5.9749	6.40055	6.30616	7.53761	7.4243	7.43106	6.29851	5.93166	6.11927	6.022	6.2633	6.13191	7.11532	7.24264	7.15464
ENSG00000174502	SLC26A9	-0.94747	6.16271	-11.8755	8.72876e-11	1.08741e-08	14.8919	5.59333	5.6807	5.74699	6.085	6.00846	6.06154	6.6965	6.79472	6.79716	5.80245	5.6659	5.64503	5.90942	6.06703	5.89679	6.95131	6.71244	6.81402
ENSG00000146648	EGFR	1.96896	11.8502	11.873	8.76216e-11	1.08741e-08	14.8881	13.4565	12.9652	12.7865	12.2917	12.0079	12.3619	10.1402	10.2408	10.4011	12.4673	12.3773	12.4088	12.3252	12.3095	12.3206	10.8562	10.8108	10.7763
ENSG00000196305	IARS1	1.0209	14.1221	11.8784	8.69019e-11	1.08741e-08	14.8963	14.7035	14.4635	14.4824	14.6191	14.4972	14.6308	13.2363	13.222	13.2438	14.4416	14.435	14.4872	14.2976	14.1947	14.2958	13.6547	13.6561	13.6359
ENSG00000184588	PDE4B	-1.17954	7.09723	-11.8702	8.80127e-11	1.08741e-08	14.8837	6.58183	6.4131	6.63564	6.92023	6.87704	6.89842	7.66358	7.89909	7.98619	7.01354	6.39976	6.74421	6.44106	6.82251	6.70131	8.10903	7.71998	7.92369
ENSG00000142207	URB1	0.873115	12.2861	11.8826	8.63259e-11	1.08741e-08	14.903	12.9793	12.6581	12.5729	12.6193	12.3766	12.4679	11.6449	11.6144	11.6416	12.5606	12.6024	12.5731	12.5146	12.462	12.5389	11.8633	11.6729	11.7872
ENSG00000145911	N4BP3	2.45173	9.33692	11.8845	8.60726e-11	1.08741e-08	14.9059	11.2489	10.8216	10.5882	9.60995	9.37833	9.52414	7.59443	7.58978	7.67697	10.2839	10.2568	10.2116	9.99947	9.93544	9.99166	7.94642	7.79981	7.60717
ENSG00000132475	H3-3B	0.985908	14.8361	11.8749	8.73725e-11	1.08741e-08	14.8909	15.6977	15.0073	14.8568	15.3094	15.0271	15.072	14.1942	14.1888	14.172	15.2148	15.1019	15.1643	15.2358	15.0822	15.2079	14.1925	14.1627	14.163
ENSG00000127328	RAB3IP	0.985357	9.94288	11.8696	8.80933e-11	1.08741e-08	14.8827	10.4474	10.5295	10.33	10.1552	10.1096	10.2542	9.29732	9.19443	9.1683	10.4256	9.94713	10.1246	10.4265	10.1791	10.3272	9.39635	9.28985	9.36958
ENSG00000249592		-0.97338	8.15317	-11.8627	8.90335e-11	1.092e-08	14.8722	7.5217	8.06913	8.1089	7.69358	7.73181	7.90507	8.79316	8.81534	8.73982	7.92945	7.78939	7.93045	7.74922	7.78567	7.73013	8.72582	8.77602	8.96236
ENSG00000204019	CT83	0.861499	7.85357	11.8619	8.9146e-11	1.092e-08	14.8709	8.41286	8.20113	8.09676	8.20445	7.97485	8.10708	7.14584	7.29771	7.2415	8.22813	8.1883	8.20649	8.06529	7.964	8.03955	7.28208	7.26615	7.44217
ENSG00000134684	YARS1	1.51054	13.6106	11.8585	8.96137e-11	1.09356e-08	14.8657	14.7155	14.3322	14.2354	14.2028	14.0324	14.0678	12.3622	12.2751	12.2717	14.0785	14.083	14.1072	13.8905	13.7613	13.8623	12.917	12.9367	12.8585
ENSG00000104205	SGK3	-1.03676	8.52849	-11.8449	9.15354e-11	1.11278e-08	14.8445	8.06146	7.86379	8.22826	8.14363	8.34266	8.20398	9.34905	9.17775	9.38583	8.26082	8.33878	8.3775	8.03879	8.16834	8.16684	8.87037	9.34014	9.19484
ENSG00000140941	MAP1LC3B	1.79679	13.1266	11.8324	9.33257e-11	1.13026e-08	14.8252	14.5095	13.9453	13.7539	13.4365	13.1215	13.3031	12.0127	12.0163	12.0403	14.0207	14.0305	14.0649	13.576	13.4269	13.5173	11.8337	11.8446	11.8246
ENSG00000169714	CNBP	1.08307	13.5897	11.8295	9.37458e-11	1.13108e-08	14.8207	14.4362	14.1191	14.0583	13.8415	13.6567	13.7961	12.8223	12.7811	12.7958	14.0814	14.0044	14.0824	13.8336	13.6812	13.8176	12.9849	12.9154	12.9064
ENSG00000129911	KLF16	1.26962	11.1327	11.8238	9.45903e-11	1.137e-08	14.8117	12.1	11.8031	11.7003	11.381	11.2868	11.4743	10.1505	10.1899	10.108	11.5317	11.5957	11.6621	11.3796	11.3239	11.4321	10.6145	10.3924	10.2622
ENSG00000279207		-1.20524	9.19075	-11.8174	9.5524e-11	1.14394e-08	14.8019	8.24411	8.69789	8.75407	8.76098	9.01924	8.90008	10.148	10.0624	10.13	8.9638	9.07723	8.9624	8.66511	8.79077	8.63233	9.80781	9.87769	9.9396
ENSG00000099625	CBARP	1.62027	8.65905	11.8123	9.62866e-11	1.14453e-08	14.794	9.94019	9.19635	9.14313	8.87228	8.59151	8.98725	7.7126	7.59012	7.89806	9.26275	9.2852	9.14746	9.27389	9.28271	9.40702	7.54512	7.37883	7.34853
ENSG00000120306	CYSTM1	0.965616	9.48686	11.8125	9.62597e-11	1.14453e-08	14.7943	10.1958	9.99979	9.89429	9.69985	9.63106	9.56321	8.83172	8.88	8.68601	9.83941	9.74936	9.8153	9.796	9.78457	9.73614	8.87351	8.94236	8.84508
ENSG00000142677	IL22RA1	-0.720893	6.27872	-11.7923	9.93388e-11	1.17645e-08	14.7629	6.01079	6.05408	5.92717	6.04433	5.92891	6.14668	6.86729	6.75468	6.77455	5.95302	6.11174	5.95505	6.18892	6.07478	6.0656	6.57119	6.93616	6.65202
ENSG00000138442	WDR12	0.821678	11.1193	11.7879	1.00017e-10	1.18012e-08	14.7561	11.6667	11.5169	11.338	11.4445	11.1751	11.3652	10.5926	10.4588	10.5161	11.3626	11.2707	11.4566	11.4515	11.24	11.4308	10.5735	10.6516	10.6366
ENSG00000087494	PTHLH	1.53266	9.1705	11.7538	1.0548e-10	1.23551e-08	14.703	10.4617	9.61437	9.35415	9.55307	9.22106	9.50704	8.1386	8.40202	8.28248	9.79554	9.84723	9.62765	9.70683	9.72698	9.761	8.19978	7.91267	7.95679
ENSG00000245105	A2M-AS1	-1.38889	7.20121	-11.7553	1.05238e-10	1.23551e-08	14.7053	6.21318	6.53279	6.34787	7.00385	7.175	7.10291	8.16331	8.17123	8.1007	6.67432	6.60975	6.70981	6.7356	6.92563	6.82818	7.99233	8.25162	8.08361
ENSG00000114784	EIF1B	1.60907	11.2839	11.7348	1.0867e-10	1.26824e-08	14.6732	12.5616	12.1118	11.9416	11.5901	11.382	11.4603	10.174	10.0847	10.2489	12.063	12.0427	11.9962	11.5908	11.4895	11.6134	10.2265	10.2953	10.2377
ENSG00000124226	RNF114	0.972351	11.689	11.7165	1.11826e-10	1.30034e-08	14.6447	12.4347	12.1087	12.0786	11.8836	11.746	11.8943	11.0474	11.0344	10.9734	12.1409	12.0525	12.1354	11.9429	11.8413	11.8985	11.0255	11.1819	10.982
ENSG00000175130	MARCKSL1	-0.941798	11.8374	-11.7066	1.13577e-10	1.31593e-08	14.6291	11.3333	11.4561	11.4876	11.655	11.9018	11.6023	12.3724	12.3909	12.3374	11.5225	11.5048	11.6764	11.4316	11.2841	11.4262	12.5202	12.6019	12.5689
ENSG00000205420	KRT6A	-1.39522	6.52489	-11.6705	1.20196e-10	1.38264e-08	14.5726	5.76169	6.0034	5.93226	6.1879	6.22114	6.02974	7.71336	7.41849	7.45602	5.81819	5.84028	6.32625	5.98739	6.357	6.25255	7.82838	6.84564	7.46831
ENSG00000196182	STK40	1.53496	12.2102	11.6715	1.20005e-10	1.38264e-08	14.5742	13.5639	12.9804	12.8318	12.5485	12.406	12.4205	10.9815	11.0805	11.0784	12.7517	12.7967	12.8174	12.4878	12.4833	12.5738	11.3644	11.3574	11.2589
ENSG00000212719	LINC02693	1.11013	11.7265	11.6566	1.22834e-10	1.40794e-08	14.5509	12.4903	12.1475	12.1281	11.9599	11.7835	11.7403	11.0205	11.0813	11.1873	12.2244	12.2701	12.2269	12.0438	12.1678	11.9762	10.9568	10.8052	10.8675
ENSG00000116786	PLEKHM2	0.763207	11.6348	11.6534	1.23461e-10	1.41009e-08	14.5458	12.2348	11.9539	11.8559	11.8305	11.7665	11.7462	11.112	11.113	11.1	11.8871	11.954	11.906	11.8197	11.8465	11.8688	11.1822	11.1628	11.0857
ENSG00000180739	S1PR5	-1.46715	7.20417	-11.6474	1.2464e-10	1.41637e-08	14.5363	6.02809	6.81203	6.76152	6.95631	7.31109	6.8356	8.11572	8.00338	8.01376	6.55933	6.7936	6.68603	6.70325	6.50991	6.62463	8.3008	8.2484	8.41155
ENSG00000260630	SNAI3-AS1	-1.59995	7.6569	-11.6461	1.24893e-10	1.41637e-08	14.5343	6.91515	6.76477	6.81193	7.50422	7.575	7.49583	8.76201	8.57588	8.5073	6.95006	6.83782	6.66974	7.43548	7.28758	7.23539	8.71241	8.77147	9.01211
ENSG00000163875	MEAF6	0.784929	11.389	11.6337	1.27352e-10	1.43916e-08	14.5148	11.9749	11.6836	11.6903	11.6032	11.4919	11.5564	10.8781	10.7476	10.8747	11.6048	11.5666	11.5699	11.7158	11.6322	11.7179	10.8907	10.8212	10.9818
ENSG00000069020	MAST4	1.26239	11.3703	11.6258	1.28949e-10	1.45211e-08	14.5024	12.3196	11.9739	11.8323	11.762	11.6422	11.7561	10.5974	10.2026	10.2467	11.517	11.6657	11.5418	11.8814	11.7255	11.8759	10.7404	10.7514	10.6338
ENSG00000178764	ZHX2	1.42308	10.4926	11.6206	1.30009e-10	1.45892e-08	14.4942	11.2852	11.0712	11.0559	10.7066	10.5569	10.6327	9.68643	9.75463	9.68425	11.2021	11.3625	11.3172	10.8326	10.74	10.8411	9.328	9.37222	9.43801
ENSG00000197043	ANXA6	-1.72901	11.5534	-11.6162	1.30899e-10	1.46378e-08	14.4874	10.6076	11.115	11.1912	11.2601	11.5286	11.1974	12.3638	12.3969	12.3201	10.6582	10.9273	11.0359	10.8456	10.5894	10.7685	12.9957	13.1268	13.0333
ENSG00000204152	TIMM23B	0.88992	9.59934	11.6106	1.32077e-10	1.47184e-08	14.4784	10.2338	9.7931	9.73291	9.98491	9.75376	9.92083	8.89525	9.02616	9.05332	9.83561	9.66088	9.93063	9.99554	9.908	10.0018	9.00836	9.05099	9.00227
ENSG00000085840	ORC1	-1.11298	9.68876	-11.6077	1.32671e-10	1.47334e-08	14.4739	8.85527	9.30299	9.54757	9.20078	9.49536	9.1114	10.5813	10.5211	10.583	9.45605	9.45144	9.48798	9.39069	9.2581	9.25555	10.2341	10.4134	10.2516
ENSG00000188599	NPIPP1	1.12663	8.56007	11.5879	1.3689e-10	1.51495e-08	14.4427	9.2789	9.08673	9.02555	8.61503	8.72578	8.63752	7.86712	7.93111	7.87289	9.11001	9.00866	9.12437	8.94542	8.92636	8.74305	7.8679	7.60855	7.7063
ENSG00000115884	SDC1	-0.736608	11.0877	-11.5828	1.37986e-10	1.52183e-08	14.4347	10.7168	10.9088	10.9406	10.9298	10.9744	10.8066	11.4807	11.5833	11.4484	10.6938	10.7497	10.7332	10.9093	10.8445	10.8987	11.6477	11.6449	11.6678
ENSG00000139197	PEX5	0.836563	11.8372	11.5796	1.38693e-10	1.52438e-08	14.4296	12.3113	12.1861	12.159	12.0349	11.9105	11.9022	11.3299	11.3649	11.3356	12.1941	12.2315	12.3324	12.0798	11.9719	12.0786	11.2735	11.2393	11.1335
ENSG00000171606	ZNF274	0.777888	10.5776	11.5724	1.40282e-10	1.53659e-08	14.4182	11.0589	10.7256	10.6626	10.9521	10.6693	10.8	10.074	10.107	10.1491	10.8761	10.9228	10.752	10.9048	10.8109	10.9079	9.9946	10.0112	10.0183
ENSG00000115641	FHL2	2.18136	13.1588	11.5542	1.44362e-10	1.5759e-08	14.3896	14.7323	14.1209	13.9496	14.1652	13.649	13.995	11.3518	11.2688	11.1968	13.3846	13.4015	13.3599	14.0122	13.8677	13.9934	12.1962	12.0658	12.1481
ENSG00000184602	SNN	-1.35397	9.40203	-11.5472	1.45987e-10	1.58287e-08	14.3784	8.81688	9.30069	9.45017	8.8464	9.13688	8.61338	10.1735	10.1216	10.1587	9.01181	8.91446	9.15665	8.82524	8.62519	8.7107	10.359	10.5557	10.4596
ENSG00000104413	ESRP1	2.35055	7.72735	11.548	1.45806e-10	1.58287e-08	14.3796	9.13463	9.3469	8.9984	8.04853	8.30794	8.41353	5.53708	5.87371	5.88542	8.11812	8.2368	8.77972	8.27809	8.00324	8.46447	6.39518	6.67718	6.59333
ENSG00000169432	SCN9A	1.06131	9.18391	11.537	1.48361e-10	1.59955e-08	14.3623	9.36583	9.65924	9.7239	9.42284	9.18847	9.61457	8.61069	8.55457	8.51511	9.56675	9.71681	9.25259	9.54947	9.75098	9.64077	8.24288	8.3668	8.56816
ENSG00000127663	KDM4B	0.777194	10.433	11.5363	1.48522e-10	1.59955e-08	14.3612	10.9356	10.7784	10.6805	10.5766	10.6134	10.5641	9.90497	10.0266	9.81638	10.6889	10.7749	10.7905	10.6296	10.6742	10.5975	9.79004	10.0009	9.94999
ENSG00000110619	CARS1	1.59097	12.9439	11.5241	1.51415e-10	1.62526e-08	14.3419	14.0867	13.7238	13.6439	13.5509	13.4105	13.3937	11.5909	11.5808	11.5142	13.4946	13.481	13.479	13.2007	13.0777	13.1487	12.2641	12.2243	12.1253
ENSG00000041982	TNC	1.00695	14.5555	11.5132	1.54073e-10	1.64827e-08	14.3245	15.3257	14.7896	14.7314	14.8865	14.6147	14.6653	14.0365	13.9999	13.9496	14.8639	14.8243	14.8446	15.0995	14.981	15.0668	13.7887	13.8392	13.691
ENSG00000133134	BEX2	1.51417	9.27408	11.5063	1.55752e-10	1.6607e-08	14.3137	10.4398	9.98998	9.95599	9.61901	9.40867	9.49339	8.11911	8.24201	8.19875	10.0276	9.97351	9.97662	9.413	9.50906	9.53897	8.42774	8.40358	8.19658
ENSG00000184014	DENND5A	0.698252	12.1251	11.5012	1.57035e-10	1.66463e-08	14.3055	12.4274	12.3671	12.2349	12.3629	12.3102	12.3681	11.6323	11.5866	11.8368	12.3006	12.4629	12.3041	12.4692	12.3077	12.3795	11.4592	11.7568	11.6862
ENSG00000157349	DDX19B	0.814021	10.7241	11.5007	1.57158e-10	1.66463e-08	14.3047	11.1725	10.8948	10.7687	11.1015	10.8621	10.9783	10.2107	10.2315	10.297	10.9143	11.0058	10.9385	11.1423	11.0082	11.1586	10.0874	10.2114	10.0506
ENSG00000121060	TRIM25	2.00706	13.0909	11.468	1.65532e-10	1.74757e-08	14.2528	14.6578	14.0986	14.0942	13.6139	13.1666	13.3576	11.6455	11.5721	11.6117	13.9976	14.0146	14.0751	13.3875	13.2885	13.3669	11.9081	11.8699	11.9099
ENSG00000196517	SLC6A9	1.83819	11.5127	11.4656	1.66177e-10	1.74862e-08	14.2489	12.5992	12.4607	12.4295	12.2195	12.1888	12.1468	9.93967	9.74773	9.88292	11.8941	12.125	12.0728	11.8124	11.7744	11.7826	10.7216	10.7899	10.6419
ENSG00000137486	ARRB1	-1.13124	9.21643	-11.4627	1.66947e-10	1.75098e-08	14.2443	8.96998	8.7827	8.89139	8.9345	9.20799	8.85555	9.75902	9.88206	9.66471	8.71486	8.56294	8.64334	8.94672	8.82202	8.74025	10.1364	10.127	10.2543
ENSG00000226067	LINC00623	1.20547	9.58956	11.4418	1.72578e-10	1.80414e-08	14.2111	10.3684	10.3276	10.2022	9.96559	9.74375	9.89799	8.53534	8.56058	8.70464	9.93141	9.80487	9.82324	10.0762	9.86657	9.88885	9.05172	8.848	9.01523
ENSG00000077152	UBE2T	-0.693458	9.85101	-11.426	1.76991e-10	1.8383e-08	14.1859	9.56712	9.61921	9.65917	9.58177	9.69134	9.54055	10.3579	10.2642	10.3777	9.67534	9.63178	9.75491	9.69069	9.52025	9.50612	10.3078	10.3887	10.1835
ENSG00000147905	ZCCHC7	0.899079	10.6931	11.4269	1.76727e-10	1.8383e-08	14.1874	11.1134	11.1212	10.9761	10.9948	10.7906	11.1903	10.1417	9.96028	9.94943	10.7622	10.9034	10.8157	11.1621	11.0397	11.0439	10.2135	10.2587	10.0387
ENSG00000108509	CAMTA2	1.46011	10.2622	11.4121	1.80959e-10	1.87345e-08	14.1637	10.8675	10.4324	10.4214	11.0439	10.7244	10.951	9.24116	9.50153	9.17661	10.4497	10.3542	10.4063	11.1099	11.1277	11.0986	9.26576	9.2932	9.25453
ENSG00000015153	YAF2	1.23753	10.0693	11.4045	1.83162e-10	1.8883e-08	14.1516	10.8171	10.6415	10.4226	10.3508	10.0163	10.3359	9.45477	9.29391	9.29118	10.8126	10.6387	10.7382	10.3137	10.2485	10.4463	9.25936	9.08694	9.07971
ENSG00000131018	SYNE1	1.79039	12.9967	11.4031	1.8357e-10	1.8883e-08	14.1494	13.6191	13.7398	13.6734	13.1226	12.929	13.4163	12.2665	12.2194	11.984	13.9371	13.8326	13.9642	13.5313	13.6267	13.7295	11.4612	11.2561	11.6313
ENSG00000120942	UBIAD1	0.986773	10.8004	11.4009	1.84236e-10	1.8891e-08	14.1458	11.5226	11.1107	11.1252	11.312	11.0671	11.1126	9.87426	9.98899	10.0903	11.0507	11.0445	11.0386	11.1286	10.938	11.1014	10.2322	10.3001	10.3695
ENSG00000185813	PCYT2	-1.70912	10.4847	-11.3859	1.88696e-10	1.91646e-08	14.1218	9.77114	9.92914	10.0393	10.2391	10.2774	10.0558	11.4468	11.3083	11.2951	9.38161	9.26573	9.63886	10.2355	10.0853	10.0608	11.8965	11.9092	11.8887
ENSG00000166963	MAP1A	-1.89921	11.5832	-11.3868	1.88426e-10	1.91646e-08	14.1233	10.155	10.7561	11.0091	11.3251	11.722	11.4132	12.6145	12.6377	12.6164	10.6879	10.8336	10.8975	10.854	10.8744	10.8739	12.8096	13.2954	13.1227
ENSG00000174749	FAM241A	1.58486	10.5947	11.3867	1.88442e-10	1.91646e-08	14.1232	11.8102	11.4114	11.3364	10.7793	10.596	10.8665	9.49285	9.42699	9.63306	11.3539	11.3262	11.3591	10.8988	10.8292	10.9094	9.60849	9.48154	9.58609
ENSG00000157827	FMNL2	-1.33732	7.7299	-11.3779	1.91139e-10	1.93514e-08	14.109	6.84625	7.3429	7.67444	6.91388	7.3259	7.41861	8.58783	8.5985	8.86076	7.50276	7.64353	7.46517	7.01892	7.13661	7.1205	8.46895	8.49616	8.71646
ENSG00000140830	TXNL4B	1.48772	10.8764	11.3359	2.0442e-10	2.0631e-08	14.0418	12.066	11.5018	11.4284	11.1346	10.9167	11.1266	9.99875	9.95523	9.75942	11.6443	11.5166	11.6874	11.1622	11.059	11.2239	9.74575	10.0074	9.84101
ENSG00000001617	SEMA3F	-1.17485	8.9283	-11.3024	2.15719e-10	2.17031e-08	13.988	8.19996	8.33215	8.28604	8.65345	8.95276	8.45464	9.75586	9.80247	9.91735	8.65095	8.4269	8.64683	8.67447	8.44409	8.71791	9.55137	9.41865	9.8235
ENSG00000092964	DPYSL2	-1.79949	11.4373	-11.3003	2.16457e-10	2.17093e-08	13.9846	10.4143	11.0554	11.141	11.1107	11.3925	11.0681	12.2716	12.2723	12.2097	10.423	10.6177	10.6464	10.7802	10.7098	10.6903	13.01	13.0532	13.0049
ENSG00000142627	EPHA2	1.2246	12.7416	11.2886	2.2057e-10	2.20529e-08	13.9657	13.8554	12.9932	12.8541	13.2505	12.8651	13.041	11.9146	12.0501	11.8503	13.0385	13.072	13.0846	13.3066	13.1667	13.2698	12.0673	11.7916	11.8772
ENSG00000100196	KDELR3	-1.07789	9.59249	-11.275	2.25465e-10	2.24722e-08	13.9438	9.25898	9.01609	8.9884	9.49716	9.65049	9.36192	10.0533	10.2594	10.2467	9.17609	9.24586	9.14729	9.24299	9.13563	9.07744	10.3231	10.4686	10.5154
ENSG00000228203	GRASLND	-0.821585	8.18777	-11.259	2.31357e-10	2.29882e-08	13.918	7.70022	7.97319	7.97685	7.76257	7.90298	7.86568	8.83485	8.93033	8.7433	8.11733	7.92366	7.92617	7.92015	7.98797	7.91019	8.67	8.70682	8.52768
ENSG00000166261	ZNF202	1.02935	10.3083	11.2549	2.32903e-10	2.29994e-08	13.9113	11.0651	10.7063	10.7292	10.6204	10.3736	10.6099	9.56593	9.62547	9.47895	10.832	10.7795	10.7466	10.4031	10.4458	10.5057	9.79749	9.64933	9.61525
ENSG00000196453	ZNF777	0.744142	9.37119	11.255	2.32867e-10	2.29994e-08	13.9114	9.92843	9.59254	9.52037	9.60351	9.53604	9.51735	8.86969	8.8674	8.90542	9.54773	9.60314	9.68749	9.61618	9.63632	9.64179	8.91526	8.91864	8.77419
ENSG00000288826		-0.797723	6.61822	-11.2522	2.33909e-10	2.30279e-08	13.907	6.25964	6.54785	6.5627	6.43737	6.27429	6.35535	7.17188	7.03907	6.91585	6.30392	6.425	6.33312	6.241	6.26352	6.22404	7.24735	7.24025	7.28583
ENSG00000204599	TRIM39	0.838674	10.3233	11.2342	2.40814e-10	2.36351e-08	13.8779	10.9221	10.4421	10.3025	10.6951	10.5971	10.6481	9.73144	9.81154	9.75999	10.6102	10.5096	10.5367	10.6452	10.5937	10.7323	9.76442	9.77206	9.74585
ENSG00000117143	UAP1	1.64734	12.5363	11.2284	2.43064e-10	2.37832e-08	13.8686	13.8952	13.3564	13.0985	12.8432	12.4013	12.8675	11.6518	11.3128	11.3999	13.3188	13.3516	13.2171	12.8393	12.8237	13.0122	11.4925	11.3928	11.3786
ENSG00000175061	SNHG29	0.569107	13.7829	11.2204	2.46248e-10	2.39487e-08	13.8555	14.1503	13.9978	13.9094	13.977	13.8956	13.8735	13.4934	13.3845	13.3643	13.9501	13.9723	13.935	14.0641	13.8951	14.0507	13.4154	13.4134	13.3498
ENSG00000273706	LHX1	-1.04332	6.67835	-11.2217	2.45721e-10	2.39487e-08	13.8577	5.86892	6.18962	6.47693	6.52446	6.42286	6.34022	7.54902	7.3072	7.42593	6.56586	6.32423	6.3409	6.33451	6.44643	6.13197	7.52625	7.34721	7.08778
ENSG00000223547	ZNF844	1.24382	9.19753	11.2137	2.48903e-10	2.41338e-08	13.8448	9.47345	9.43812	9.52406	9.38237	9.46264	9.59483	8.78548	8.58935	8.52751	9.70762	9.50468	9.8209	9.87377	9.69464	9.86863	8.06892	8.20383	8.03483
ENSG00000185745	IFIT1	-1.3107	8.67432	-11.2071	2.51579e-10	2.43198e-08	13.8341	7.7268	8.09047	8.33234	8.2147	8.60967	8.3263	9.67146	9.54431	9.55286	8.44781	8.56765	8.52069	7.99314	7.97212	8.04738	9.32583	9.50237	9.69193
ENSG00000188620	HMX3	1.05066	7.27712	11.191	2.58224e-10	2.48706e-08	13.808	7.90653	7.63361	7.49434	7.49143	7.47131	7.52559	6.76305	6.60382	6.6044	7.76334	7.72644	8.00184	7.63085	7.29674	7.58608	6.62123	6.54644	6.32112
ENSG00000071575	TRIB2	-1.69104	11.0338	-11.1896	2.58827e-10	2.48706e-08	13.8057	10.2694	10.8229	10.8565	10.7605	10.736	10.464	11.8055	11.7503	11.8394	10.4687	10.4261	10.5663	10.1851	10.0562	10.0301	12.472	12.5007	12.5993
ENSG00000197892	KIF13B	0.994399	10.6905	11.1762	2.64506e-10	2.53404e-08	13.7839	10.972	11.0408	10.7798	10.9238	10.9183	10.8871	10.1573	10.1902	10.3452	11.1019	11.056	11.1613	11.1965	11.0347	11.1913	9.73166	9.88466	9.85637
ENSG00000005469	CROT	-1.15513	8.09307	-11.1595	2.71783e-10	2.58831e-08	13.7568	7.22483	7.48897	7.66128	7.83295	7.86077	7.94815	8.95878	9.04419	8.81768	7.62084	7.77988	7.6081	7.65665	8.11175	7.70211	8.61601	8.84456	8.89771
ENSG00000169992	NLGN2	-0.668546	11.2442	-11.1597	2.7168e-10	2.58831e-08	13.7572	10.9156	10.9621	10.9305	11.0978	11.1975	11.1056	11.6943	11.6839	11.6105	10.8744	11.0193	11.0052	10.9916	11.0562	11.1005	11.6995	11.7924	11.6587
ENSG00000145604	SKP2	-1.43019	10.1881	-11.1551	2.73719e-10	2.59903e-08	13.7497	9.20981	9.4549	9.82715	10.0203	10.2051	9.98649	10.9799	11.0145	10.9945	9.53832	9.36224	9.42357	9.79358	9.82981	9.88483	11.1889	11.3001	11.3712
ENSG00000104321	TRPA1	-1.2365	8.81108	-11.1516	2.75263e-10	2.60598e-08	13.744	7.99233	8.77292	8.56073	8.23545	8.68146	8.39261	9.63339	9.44138	9.58944	8.33124	8.26397	8.84516	8.16342	8.26041	8.28726	9.70461	9.7641	9.67954
ENSG00000006062	MAP3K14	1.0099	10.2405	11.1436	2.78874e-10	2.6324e-08	13.731	10.9436	10.3523	10.4183	10.6546	10.4019	10.4688	9.61632	9.67771	9.63068	10.4091	10.4587	10.4831	10.8002	10.7285	10.806	9.54912	9.53503	9.39431
ENSG00000118194	TNNT2	-0.949152	7.98078	-11.141	2.80043e-10	2.63569e-08	13.7268	7.63666	7.51248	7.68853	7.87045	7.90081	7.77619	8.54605	8.44351	8.4523	7.50618	7.68168	7.57088	7.61345	7.5281	7.68729	8.54217	8.75043	8.9468
ENSG00000101003	GINS1	-0.883755	10.0922	-11.1056	2.96669e-10	2.78401e-08	13.6691	9.53624	9.63719	9.69805	9.66528	9.9477	9.8797	10.9165	10.7461	10.8027	9.90856	9.79083	9.90314	9.84438	9.88077	9.87904	10.54	10.5602	10.5225
ENSG00000020577	SAMD4A	1.12862	12.7582	11.103	2.97908e-10	2.78571e-08	13.6649	13.4367	13.5178	13.4976	12.7694	12.8405	12.896	11.8625	12.0183	11.9852	13.0332	13.1516	13.1434	13.0872	13.0726	13.1673	12.1656	11.951	12.0522
ENSG00000248049	UBA6-DT	0.931261	10.3777	11.1016	2.98587e-10	2.78571e-08	13.6626	11.064	10.6658	10.4709	10.7244	10.604	10.7041	9.54162	9.84421	9.78073	10.5575	10.5513	10.4987	10.8389	10.7411	10.8373	9.74872	9.88408	9.7421
ENSG00000180347	ITPRID1	-1.08063	6.51347	-11.0988	2.99972e-10	2.79052e-08	13.658	5.86038	6.09266	5.97385	6.0005	6.68184	6.4551	7.40953	7.05581	7.09156	6.14765	6.15332	6.14693	6.07476	6.05382	6.19831	7.3695	7.22554	7.25141
ENSG00000229656	ITGB1-DT	1.17283	8.87626	11.0871	3.0573e-10	2.83587e-08	13.6389	9.77111	9.43134	9.04238	9.01478	9.08858	9.05595	8.18837	8.16498	8.12886	9.55641	9.43224	9.40879	9.253	9.10182	9.05006	8.02216	8.10882	7.95306
ENSG00000134198	TSPAN2	-1.00941	8.03169	-11.0853	3.0663e-10	2.83602e-08	13.636	7.24656	7.63961	7.82733	7.6584	7.68115	7.99364	8.67628	8.78556	8.77669	7.64416	7.69925	7.92183	7.5145	7.60493	7.91131	8.65156	8.66374	8.67394
ENSG00000182400	TRAPPC6B	1.18098	10.1515	11.0775	3.10539e-10	2.86392e-08	13.6233	10.8284	10.8018	10.3792	10.1407	10.2154	10.4825	9.48396	9.65367	9.37748	10.7094	10.7484	10.6906	10.5023	10.4056	10.6371	9.29841	9.10597	9.26539
ENSG00000168003	SLC3A2	1.91227	14.4592	11.0755	3.11564e-10	2.86514e-08	13.62	16.0607	15.4873	15.2795	14.8613	14.6883	14.7867	13.0963	12.9234	12.9492	15.3128	15.3261	15.3231	14.7116	14.5932	14.7287	13.5084	13.3363	13.2925
ENSG00000129197	RPAIN	0.724975	10.0964	11.0522	3.23663e-10	2.96789e-08	13.5818	10.3493	10.3548	10.2422	10.2551	10.2102	10.3235	9.68524	9.76465	9.68212	10.3599	10.4448	10.4437	10.3961	10.2688	10.4077	9.54075	9.60734	9.39812
ENSG00000130487	KLHDC7B	1.27259	6.90685	11.0439	3.28099e-10	3e-08	13.5682	7.40271	7.55697	7.40709	7.26487	7.46661	7.70043	5.90183	5.73201	5.72913	7.0573	7.21315	6.9999	7.21945	7.37886	7.30523	6.24078	6.27174	6.47524
ENSG00000140105	WARS1	1.41392	12.8593	11.0397	3.30326e-10	3.01179e-08	13.5614	13.8699	13.4489	13.3683	13.5221	13.3012	13.4556	11.6206	11.6392	11.5079	13.091	13.0807	13.0985	13.2936	13.1401	13.2972	12.2475	12.284	12.201
ENSG00000125378	BMP4	-2.02432	10.8672	-11.0324	3.34319e-10	3.03955e-08	13.5494	9.84325	10.5737	10.8776	10.0253	10.3641	10.0717	12.11	11.9974	11.9413	10.5307	10.6034	10.6384	9.64285	9.59233	9.54521	12.3855	12.3748	12.4912
ENSG00000173166	RAPH1	1.72618	11.5434	11.0213	3.40464e-10	3.08668e-08	13.5312	12.6116	12.3265	12.0533	11.7227	11.6749	11.6643	10.6149	10.7064	10.5163	12.4403	12.5932	12.6039	12.0348	11.8057	11.8947	10.1221	10.2066	10.1896
ENSG00000275464		1.01118	11.3131	11.0149	3.4404e-10	3.11032e-08	13.5207	12.2264	11.7326	11.6677	11.664	11.3682	11.5127	10.5452	10.5508	10.5504	11.5767	11.5749	11.5835	11.6722	11.5699	11.6532	10.817	10.6485	10.7221
ENSG00000167747	C19orf48	0.716559	11.8454	11.0119	3.45738e-10	3.11689e-08	13.5158	12.0945	12.0732	12.1194	12.1939	12.1231	12.1285	11.3236	11.3594	11.193	11.9562	11.9139	11.9017	12.2078	12.1112	12.1876	11.5093	11.4546	11.3664
ENSG00000157259	GATAD1	0.691861	10.9641	11.0055	3.49346e-10	3.14059e-08	13.5054	11.2193	11.2225	11.0553	11.0958	11.0933	11.3527	10.598	10.4851	10.5547	11.09	11.1117	11.1842	11.3224	11.2788	11.3104	10.441	10.4451	10.4932
ENSG00000132321	IQCA1	-0.869507	9.55866	-10.9933	3.56416e-10	3.1952e-08	13.4853	8.82383	9.34517	9.35756	9.25758	9.44248	9.40277	10.1759	10.022	10.2007	9.2692	9.15737	9.22935	9.28405	9.32619	9.33036	10.0794	10.1342	10.2179
ENSG00000106635	BCL7B	0.854858	11.3722	10.9856	3.60968e-10	3.22699e-08	13.4726	12.1163	11.7431	11.5518	11.6026	11.4045	11.5533	10.82	10.7858	10.7728	11.6546	11.7118	11.6574	11.6799	11.5529	11.6583	10.8485	10.7841	10.8028
ENSG00000008710	PKD1	1.09949	12.2681	10.9717	3.69329e-10	3.29257e-08	13.4496	12.9863	12.8852	12.8782	12.4593	12.3288	12.2946	11.4933	11.498	11.589	12.7456	12.7105	12.8471	12.4294	12.6112	12.4387	11.5276	11.6996	11.4031
ENSG00000144233	AMMECR1L	1.08843	11.9697	10.9677	3.71723e-10	3.30473e-08	13.4432	12.7992	12.4811	12.3482	12.2135	12.1136	12.13	11.2029	11.2084	11.2305	12.4899	12.5313	12.5865	12.1897	12.034	12.0733	11.2352	11.2797	11.3079
ENSG00000266278	LINC01910	-0.724511	6.9372	-10.9591	3.77057e-10	3.33368e-08	13.4289	6.84991	6.67113	6.55965	6.80969	6.74039	6.73599	7.30145	7.37685	7.38971	6.65503	6.53633	6.62044	6.59007	6.67751	6.90217	7.49885	7.492	7.46235
ENSG00000139651	ZNF740	0.615734	11.5775	10.9594	3.76849e-10	3.33368e-08	13.4294	11.8964	11.7893	11.75	11.8887	11.7435	11.7178	11.1182	11.1261	11.1671	11.6227	11.6884	11.819	11.7919	11.7983	11.8864	11.1982	11.1704	11.2217
ENSG00000094804	CDC6	-0.959555	11.5369	-10.9521	3.81401e-10	3.36283e-08	13.4174	11.0975	11.1041	11.0561	11.1131	11.132	11.1436	12.4701	12.3549	12.3606	11.3267	11.3857	11.4123	11.2924	11.2704	11.2705	11.9224	12.0044	11.9473
ENSG00000240230	COX19	1.0962	10.815	10.9353	3.92085e-10	3.41018e-08	13.3897	11.6709	11.3179	11.1553	11.2087	11.0503	11.0486	9.97226	10.0208	9.88999	11.3402	11.2745	11.2887	10.9491	10.8695	10.9909	10.1125	10.321	10.1884
ENSG00000214643	DEFB133	-0.702062	5.81461	-10.9378	3.90455e-10	3.41018e-08	13.3939	5.6998	5.67009	5.50678	5.52921	5.34075	5.70296	6.16347	6.38963	6.3288	5.4736	5.4736	5.4736	5.78909	5.65539	5.6522	6.20122	6.39872	6.21407
ENSG00000119820	YIPF4	0.673557	11.0328	10.9359	3.91705e-10	3.41018e-08	13.3907	11.4548	11.3264	11.223	11.231	11.2294	11.2744	10.5741	10.5031	10.4788	11.3123	11.2937	11.2626	11.222	11.1018	11.1561	10.688	10.6946	10.5637
ENSG00000169933	FRMPD4	-0.881211	7.69559	-10.9372	3.90841e-10	3.41018e-08	13.3929	7.44916	7.35471	7.11151	7.34122	7.65937	7.52684	8.22778	8.32717	8.26254	7.54112	7.44844	7.33724	7.59653	7.16793	7.28816	8.33989	8.19873	8.34227
ENSG00000115946	PNO1	1.41813	11.5342	10.9388	3.89841e-10	3.41018e-08	13.3955	12.823	12.0692	11.8958	11.9145	11.6385	11.7526	10.6098	10.526	10.5787	12.2597	12.2145	12.1834	11.7461	11.7449	11.8411	10.7559	10.537	10.5256
ENSG00000134824	FADS2	-0.78626	13.7198	-10.9313	3.94681e-10	3.42349e-08	13.3831	13.7805	13.5272	13.5223	13.3945	13.4878	13.4426	14.1418	14.1654	14.016	13.3378	13.4753	13.4339	13.3667	13.2843	13.4396	14.3325	14.3552	14.4528
ENSG00000113657	DPYSL3	-0.859667	13.3429	-10.9272	3.97379e-10	3.4376e-08	13.3763	12.8044	12.8906	12.9184	13.1335	13.3938	13.1811	13.9646	13.9027	13.8975	12.8408	13.1618	13.0695	13.1875	12.8873	13.2081	13.9356	13.8447	13.9512
ENSG00000140455	USP3	1.1745	11.8723	10.9255	3.9846e-10	3.43768e-08	13.3736	12.6989	12.5106	12.4278	12.1033	11.8611	12.0263	11.073	11.0233	11.1264	12.4039	12.4883	12.4911	12.1063	12.016	12.032	11.1566	11.1273	11.0291
ENSG00000150051	MKX	1.17042	8.82138	10.9175	4.03772e-10	3.47417e-08	13.3603	9.03053	9.13715	9.2339	9.19623	9.19793	9.65035	7.91141	8.15947	7.87543	8.83945	8.95283	8.97482	9.32783	9.4827	9.51447	8.1316	8.0676	8.10107
ENSG00000111845	PAK1IP1	0.890108	10.0082	10.9104	4.08488e-10	3.50535e-08	13.3487	10.7477	10.334	10.2202	10.3194	10.036	10.3361	9.33906	9.28898	9.45202	10.271	10.2279	10.2553	10.291	10.2089	10.4109	9.47823	9.39418	9.53609
ENSG00000117461	PIK3R3	-1.62514	9.53636	-10.8984	4.16672e-10	3.56346e-08	13.3288	8.2444	8.87981	8.96186	8.95903	9.66042	9.10626	10.745	10.6098	10.6607	9.26987	9.25059	9.41734	8.6425	8.71808	8.8256	10.4011	10.6878	10.6143
ENSG00000145293	ENOPH1	0.830547	11.0101	10.8973	4.17481e-10	3.56346e-08	13.3268	11.5176	11.4621	11.4717	11.2676	11.1268	11.1115	10.395	10.3629	10.3759	11.4066	11.1993	11.3526	11.235	11.0721	11.2209	10.4933	10.591	10.5204
ENSG00000185479	KRT6B	-0.672643	6.24198	-10.8809	4.28902e-10	3.65124e-08	13.2998	5.97298	5.96122	6.11736	6.06902	6.08666	5.86083	6.68279	6.72489	6.70211	6.21667	6.01216	6.11597	5.87451	5.96544	5.96044	6.75505	6.48396	6.79367
ENSG00000100219	XBP1	0.997475	12.8124	10.8789	4.30358e-10	3.65394e-08	13.2964	13.6181	13.2103	13.0438	13.3138	13.077	13.1562	12.012	11.9911	11.8895	13.0853	13.0514	13.1092	13.0827	12.947	13.0441	12.3696	12.2623	12.3602
ENSG00000160888	IER2	1.16157	12.145	10.8705	4.36366e-10	3.69518e-08	13.2825	13.1724	12.5499	12.3266	12.5703	12.2272	12.3412	11.4326	11.4181	11.2668	12.6184	12.6614	12.7504	12.4238	12.3219	12.4229	11.538	11.2124	11.356
ENSG00000087206	UIMC1	0.657238	10.7432	10.8662	4.39501e-10	3.71194e-08	13.2753	11.0971	10.9893	10.9907	10.9512	10.7698	10.9012	10.3295	10.3106	10.3493	10.9244	11.0298	10.941	10.9414	10.976	11.0353	10.2094	10.2021	10.4292
ENSG00000278540	ACACA	-0.724079	12.0105	-10.8613	4.43067e-10	3.73223e-08	13.2672	11.7056	11.8284	11.6589	11.8287	11.9252	11.8402	12.4577	12.5018	12.3484	11.6895	11.6402	11.6086	11.8263	11.6798	11.9988	12.5916	12.4862	12.5739
ENSG00000167528	ZNF641	0.934155	10.9662	10.8586	4.45051e-10	3.73913e-08	13.2627	11.3754	11.1584	11.1778	11.3627	11.0744	11.2774	10.3275	10.458	10.4841	11.2153	11.075	11.234	11.5365	11.2388	11.6052	10.0454	10.3481	10.3975
ENSG00000186141	POLR3C	0.719144	11.053	10.8562	4.46785e-10	3.7439e-08	13.2588	11.5103	11.134	11.2231	11.4634	11.303	11.3333	10.5527	10.4427	10.5144	11.2161	11.2037	11.2324	11.2647	11.2518	11.3768	10.6627	10.5768	10.6921
ENSG00000214285	NPS	-0.850528	6.11514	-10.8526	4.49436e-10	3.7563e-08	13.2529	5.94265	5.71953	5.85881	5.85994	5.89633	6.07712	6.55229	6.62503	6.50455	5.96086	5.55969	5.8888	5.87439	5.78173	5.55969	6.84859	6.66794	6.89454
ENSG00000145216	FIP1L1	0.829119	11.5168	10.8496	4.51687e-10	3.75985e-08	13.2479	12.0738	11.7366	11.7416	11.5823	11.5806	11.7012	11.0586	11.0667	11.1101	11.7639	11.8196	11.8498	11.8911	11.8236	11.9544	10.8504	10.794	10.9047
ENSG00000285793	ANAPC1P2	0.681672	9.34645	10.847	4.53698e-10	3.75985e-08	13.2434	9.54763	9.68356	9.57388	9.41335	9.59158	9.54011	8.96248	8.92809	8.87738	9.54606	9.63699	9.73114	9.53754	9.53182	9.55044	8.97164	8.88626	8.72618
ENSG00000146090	RASGEF1C	1.87765	9.19894	10.8458	4.54546e-10	3.75985e-08	13.2416	10.6727	9.57277	8.94524	9.96097	9.55064	9.68532	8.0735	8.32417	8.00517	9.8745	9.82707	9.59793	10.1547	10.0479	10.0082	8.03949	7.60347	7.63724
ENSG00000167074	TEF	0.972992	11.2044	10.8477	4.53104e-10	3.75985e-08	13.2448	11.7651	11.6138	11.346	11.4091	11.4563	11.4935	10.5144	10.6553	10.5858	11.373	11.2497	11.3376	11.7842	11.731	11.7852	10.3657	10.6666	10.5465
ENSG00000112578	BYSL	0.998865	11.0925	10.8414	4.57922e-10	3.77434e-08	13.2342	11.8936	11.3882	11.2947	11.4785	11.197	11.2934	10.501	10.453	10.3326	11.647	11.544	11.5772	11.2981	11.1945	11.2985	10.5571	10.3712	10.3444
ENSG00000166997	CNPY4	-1.10333	8.92781	-10.8404	4.5865e-10	3.77434e-08	13.2326	8.23006	8.44656	8.5106	8.85772	8.9731	8.7098	9.55204	9.53418	9.53619	8.28584	8.36728	8.46063	8.56474	8.61804	8.69598	9.79656	9.71817	9.84301
ENSG00000162139	NEU3	0.801409	10.6765	10.8369	4.61298e-10	3.78641e-08	13.2268	11.2258	11.0492	11.012	10.9124	10.8289	10.8863	10.0109	10.0274	10.1358	10.8824	10.9222	11.0408	10.8786	10.8547	10.8306	10.0328	10.2895	10.3571
ENSG00000248370	LINC02434	1.38912	9.70654	10.8337	4.63739e-10	3.79587e-08	13.2215	10.7604	10.4979	10.3977	9.99901	9.64266	9.72303	8.8089	8.68014	8.84917	9.98138	10.0377	10.0427	10.3306	10.3053	10.3166	8.8109	8.79218	8.7415
ENSG00000206535	LNP1	-1.25259	8.3095	-10.8323	4.64815e-10	3.79587e-08	13.2192	7.66632	7.82519	7.99097	8.10506	8.29305	8.20643	8.96755	8.86395	8.86695	7.77662	7.7552	7.63891	7.9375	7.75594	7.75239	9.27548	9.39699	9.49645
ENSG00000119537	KDSR	1.3157	11.066	10.8234	4.71751e-10	3.84274e-08	13.2043	12.1124	11.8527	11.7015	11.2875	11.2322	11.286	10.0206	10.0576	10.0433	11.5577	11.6064	11.6327	11.3348	11.1994	11.2513	10.3945	10.3011	10.3159
ENSG00000243742	RPLP0P2	1.96171	9.85207	10.815	4.78352e-10	3.87683e-08	13.1904	11.7494	10.5826	10.3389	10.434	9.71937	10.1874	8.70247	8.54213	8.41229	10.6142	10.6838	10.7111	10.4871	10.269	10.2948	8.57634	8.60885	8.4235
ENSG00000142409	ZNF787	0.906024	10.2645	10.8152	4.78224e-10	3.87683e-08	13.1907	11.0062	10.5989	10.4722	10.5171	10.3125	10.5112	9.64502	9.72191	9.59562	10.6316	10.6657	10.6476	10.5044	10.4473	10.4834	9.8619	9.55933	9.57916
ENSG00000120162	MOB3B	-1.25065	8.21593	-10.8045	4.86827e-10	3.93557e-08	13.1728	7.64018	8.08463	8.06834	7.46332	7.90034	7.8557	8.95962	9.03598	8.93525	8.09546	7.94846	7.99649	7.62064	7.6375	7.2775	9.0425	8.97651	9.34831
ENSG00000150471	ADGRL3	-1.02466	9.52776	-10.7959	4.93801e-10	3.98192e-08	13.1585	8.8169	9.02043	9.01681	9.23958	9.38935	9.59937	10.2812	10.1639	10.2223	9.20918	8.90929	9.23655	9.34381	9.1817	9.27153	10.1212	10.1894	10.2872
ENSG00000068097	HEATR6	0.615529	11.7174	10.7895	4.99107e-10	3.98231e-08	13.1478	11.8848	11.9545	11.945	11.999	11.9415	12.03	11.2159	11.2331	11.2524	11.8522	11.8694	11.8915	11.9715	11.802	11.9289	11.3447	11.4879	11.3081
ENSG00000134759	ELP2	0.630363	11.0435	10.7908	4.98026e-10	3.98231e-08	13.15	11.3386	11.3174	11.3951	11.2084	11.2401	11.2232	10.533	10.5849	10.5505	11.204	11.1717	11.2842	11.2287	11.2434	11.1882	10.6453	10.7997	10.6259
ENSG00000148600	CDHR1	-0.891025	9.92479	-10.794	4.95348e-10	3.98231e-08	13.1554	9.65831	9.58778	9.58202	9.70446	9.8145	9.60773	10.4848	10.499	10.3845	9.31767	9.54595	9.44571	9.83203	9.70533	9.73195	10.4931	10.4277	10.8238
ENSG00000185650	ZFP36L1	1.01705	14.7174	10.7894	4.99148e-10	3.98231e-08	13.1477	15.6706	15.1242	15.0244	14.9907	14.6973	14.7862	14.0805	14.0482	14.0343	15.0991	15.1711	15.1429	15.0122	14.9444	15.0137	14.0797	13.9543	14.039
ENSG00000171490	RSL1D1	1.12795	13.1811	10.7883	5.00053e-10	3.98231e-08	13.1459	14.0918	13.8249	13.7665	13.4154	13.2407	13.3967	12.3642	12.2532	12.2767	13.6387	13.5645	13.6041	13.4223	13.2838	13.4358	12.5797	12.5188	12.5823
ENSG00000165349	SLC7A3	0.819775	6.7262	10.7857	5.02279e-10	3.99013e-08	13.1415	7.28203	7.00565	7.1756	7.02357	6.958	6.88504	6.02196	6.24197	5.942	6.82832	6.93395	7.08749	6.95276	6.9481	6.91302	6.24003	6.28313	6.34903
ENSG00000228696	ARL17B	-0.70596	10.2305	-10.7832	5.04312e-10	3.9964e-08	13.1374	9.98081	10.1572	10.0832	9.8419	10.0305	9.95965	10.6881	10.6078	10.725	10.0029	10.0569	10.0091	9.98556	9.77685	10.0571	10.5994	10.7641	10.8222
ENSG00000006283	CACNA1G	-0.689599	8.2255	-10.7733	5.12684e-10	4.04277e-08	13.1209	8.05143	7.93626	7.88402	7.99482	8.04523	8.01404	8.66639	8.81556	8.62175	7.97688	7.98081	7.9913	8.01959	8.01252	8.0407	8.5035	8.62989	8.8743
ENSG00000154781	CCDC174	1.08144	10.2839	10.7744	5.11756e-10	4.04277e-08	13.1227	11.012	10.4537	10.3979	10.4211	10.4825	10.6876	9.49002	9.80607	9.80465	10.7619	10.6743	10.9001	10.6194	10.6082	10.7145	9.48313	9.22335	9.57074
ENSG00000198934	MAGEE1	-1.22986	8.28258	-10.76	5.24221e-10	4.12362e-08	13.0986	7.36962	7.83836	8.0222	8.08741	8.30319	8.01929	8.97932	8.89456	9.02926	7.58165	7.61987	7.86461	7.9435	7.8267	7.9951	9.07181	9.39996	9.24001
ENSG00000102221	JADE3	1.00888	11.1048	10.7579	5.26009e-10	4.12757e-08	13.0952	11.86	11.5795	11.6033	11.2565	11.1433	11.1901	10.3959	10.3949	10.5196	11.5599	11.5875	11.602	11.3311	11.2204	11.3595	10.3861	10.4733	10.4234
ENSG00000205937	RNPS1	0.904182	12.7873	10.7289	5.52144e-10	4.31683e-08	13.0465	13.6176	13.1587	13.1347	13.0405	12.8293	12.9197	12.1128	12.1419	12.1307	13.124	13.1201	13.1522	13.0332	12.9625	12.9722	12.2708	12.2471	12.2039
ENSG00000197256	KANK2	-1.2658	10.3161	-10.7281	5.52818e-10	4.31683e-08	13.0453	9.15415	9.85439	10.1059	10.0546	10.2897	9.99771	11.1379	11.1357	11.1144	10.0822	9.72459	9.9266	10.0183	9.62622	9.89511	11.0936	11.2957	11.1822
ENSG00000177303	CASKIN2	0.667734	10.8752	10.7196	5.60753e-10	4.35758e-08	13.031	11.2884	11.1148	11.042	11.0989	11.0417	10.9686	10.4678	10.4	10.4543	11.0397	11.0867	11.1367	11.2477	10.9698	11.1381	10.3026	10.4373	10.5181
ENSG00000263006	ROCK1P1	2.12913	9.04722	10.7203	5.60058e-10	4.35758e-08	13.0323	10.2638	9.7978	9.57307	10.2242	9.89077	10.0232	7.22483	7.17899	7.24825	9.0155	9.52917	8.9832	9.84598	10.2502	9.68619	8.08311	8.12107	7.91052
ENSG00000142733	MAP3K6	-0.827614	9.40634	-10.7152	5.64862e-10	4.37891e-08	13.0237	9.13362	9.17345	9.22975	9.21008	9.16711	9.05602	9.78939	9.99196	9.90567	9.15468	8.91561	8.82113	9.21409	9.13951	9.35057	10.1255	9.97592	9.96003
ENSG00000135372	NAT10	0.715729	11.8101	10.7138	5.66255e-10	4.37913e-08	13.0212	12.409	12.0049	11.8983	12.1041	12.0019	11.9923	11.3153	11.308	11.2573	12.0487	11.9753	11.9427	12.0708	12.0399	12.0966	11.4269	11.3074	11.3829
ENSG00000132535	DLG4	1.05585	10.7592	10.7119	5.68014e-10	4.38217e-08	13.0181	11.3021	10.9234	10.9612	11.1669	10.9475	10.9184	10.252	10.2211	10.1405	11.0024	11.0362	10.8966	11.379	11.421	11.3796	9.99727	9.82032	9.90085
ENSG00000132326	PER2	2.13302	10.6576	10.7104	5.69397e-10	4.38231e-08	13.0157	12.3059	11.5682	11.3116	11.011	10.6417	10.9508	9.34301	9.36332	9.42249	11.8621	11.8899	11.9079	11.0321	10.9501	10.9915	9.1272	8.97086	9.18641
ENSG00000225783	MIAT	-2.02126	11.0567	-10.7077	5.72052e-10	4.39221e-08	13.011	10.0072	10.383	10.4857	10.7815	10.9989	10.8996	12.0268	12.0082	11.9192	9.74194	10.2183	10.075	10.3986	10.2734	10.332	12.5364	12.7282	13.2064
ENSG00000150782	IL18	0.698764	12.9607	10.6984	5.81021e-10	4.45042e-08	12.9954	13.3336	13.3269	13.4201	13.102	12.9345	13.1032	12.4717	12.4351	12.5194	13.2229	13.3003	13.2059	13.1581	13.0668	13.1493	12.5112	12.4937	12.5382
ENSG00000153721	CNKSR3	1.96475	9.76286	10.688	5.91229e-10	4.51783e-08	12.9779	11.0042	10.7823	10.512	10.1396	9.91774	10.0822	8.40102	8.52019	8.50649	10.8516	10.9209	11.0617	9.76623	9.97072	10.0041	8.26968	8.52314	8.49766
ENSG00000131737	KRT34	1.1496	9.0534	10.6852	5.93987e-10	4.52813e-08	12.9733	9.83375	9.3143	9.17739	9.93289	9.24098	9.4331	8.35087	8.14866	8.04866	9.26941	9.45005	9.42873	9.40312	9.27229	9.48317	8.58313	8.27586	8.31483
ENSG00000092607	TBX15	0.882826	9.38778	10.6808	5.98364e-10	4.55069e-08	12.9659	9.90497	9.7822	9.73884	9.67963	9.52573	9.70866	8.67754	8.74067	8.73175	9.79268	9.81217	9.8328	9.53199	9.40016	9.47479	8.7453	8.94254	8.95755
ENSG00000103429	BFAR	0.836846	11.5969	10.6777	6.01469e-10	4.56349e-08	12.9607	12.1481	12.0804	12.0423	11.8062	11.706	11.7182	10.9742	10.9098	10.9871	11.8961	11.9658	11.9276	11.7798	11.6186	11.8213	11.1075	11.0995	11.156
ENSG00000251369	ZNF550	1.11562	9.66762	10.6696	6.09702e-10	4.61504e-08	12.9471	10.396	10.1247	9.97843	9.84378	9.75449	9.93872	9.06655	8.92442	8.98154	10.374	10.343	10.2438	9.75972	9.85859	9.85873	8.93875	8.80795	8.82404
ENSG00000116791	CRYZ	-1.07567	9.70562	-10.6363	6.4468e-10	4.86832e-08	12.8911	9.20203	9.31757	9.50564	9.32253	9.58342	9.4254	10.3333	10.263	10.3976	9.65894	9.35804	9.6341	9.13969	8.99612	9.02121	10.4401	10.6421	10.4603
ENSG00000247626	MARS2	0.942409	9.30502	10.624	6.58146e-10	4.95834e-08	12.8704	10.0458	9.69311	9.49125	9.76739	9.32802	9.43286	8.65542	8.59344	8.73795	9.70624	9.72621	9.68553	9.5695	9.43181	9.55221	8.74318	8.57613	8.75437
ENSG00000163811	WDR43	1.58426	12.7349	10.6152	6.68049e-10	5.02116e-08	12.8554	13.9569	13.5938	13.4661	12.9878	12.7342	13.1285	11.5793	11.6616	11.5055	13.5529	13.5134	13.5322	12.8502	12.9402	12.8991	11.8898	11.7203	11.7157
ENSG00000168994	PXDC1	1.35884	10.482	10.6091	6.74856e-10	5.06048e-08	12.8452	11.3919	11.1861	11.1806	10.5726	10.659	10.567	9.58098	9.58462	9.61546	11.1807	11.2301	11.2622	10.7041	10.5604	10.725	9.6295	9.52599	9.52024
ENSG00000244257	PKD1P1	1.71763	10.5053	10.6013	6.83804e-10	5.11562e-08	12.832	11.6261	11.4327	11.2184	10.4718	10.6798	10.6439	9.55719	9.73051	9.18729	11.2126	11.4993	11.5154	10.7442	11.0269	10.863	9.17643	9.12006	9.38986
ENSG00000119950	MXI1	0.746145	10.9961	10.5971	6.88641e-10	5.13982e-08	12.8249	11.2361	11.3591	11.3955	11.1583	11.2077	11.2359	10.4438	10.4549	10.4731	11.3756	11.3482	11.3855	11.1589	11.0352	11.0412	10.4093	10.6475	10.5631
ENSG00000182795	C1orf116	-0.968492	7.01088	-10.5773	7.12079e-10	5.30243e-08	12.7913	6.43103	6.20759	6.71021	6.78043	6.87364	6.81612	7.83585	7.82482	7.61823	6.66176	6.73324	6.6895	6.65643	6.80705	6.8896	7.54004	7.56928	7.55104
ENSG00000174567	GOLT1A	0.936997	7.08427	10.5749	7.14885e-10	5.311e-08	12.7874	7.65296	7.4181	7.3022	7.28106	7.13511	7.32229	6.62849	6.35365	6.66458	7.26451	7.3033	7.26221	7.66602	7.58849	7.563	6.32795	6.45775	6.32522
ENSG00000143624	INTS3	-0.713704	10.5816	-10.5721	7.18242e-10	5.32362e-08	12.7827	10.1204	10.2473	10.3727	10.51	10.4447	10.3846	11.0844	11.0579	11.0125	10.3116	10.378	10.2865	10.353	10.5365	10.1793	10.9935	11.054	11.1422
ENSG00000205269	TMEM170B	-1.07716	9.48746	-10.566	7.25705e-10	5.36654e-08	12.7723	8.70454	9.43987	9.51364	8.72068	9.12021	9.20216	10.2264	10.1632	10.2965	9.21935	9.06053	9.0171	9.1753	9.15119	9.21628	10.0953	10.2456	10.2065
ENSG00000162711	NLRP3	1.07707	8.84744	10.5576	7.36124e-10	5.43108e-08	12.758	9.71455	9.17667	8.85479	9.29527	9.05058	8.95922	8.2179	8.15537	8.20259	9.32259	9.12129	9.2042	9.32061	9.11087	9.34691	8.29929	8.00706	7.89413
ENSG00000120053	GOT1	1.8429	12.815	10.5504	7.45129e-10	5.4849e-08	12.7458	14.4579	13.8212	13.5987	13.237	12.9326	13.0895	11.3833	11.3923	11.4223	13.6183	13.6537	13.5934	13.099	12.9739	13.0763	11.7433	11.853	11.724
ENSG00000198625	MDM4	0.733848	11.131	10.5472	7.49093e-10	5.50146e-08	12.7405	11.4429	11.3956	11.2011	11.2076	11.3339	11.4028	10.8278	10.651	10.7163	11.303	11.3084	11.4329	11.5841	11.46	11.4351	10.4357	10.6084	10.6115
ENSG00000145681	HAPLN1	-1.03391	12.6314	-10.5432	7.54183e-10	5.5262e-08	12.7337	12.188	12.2873	12.4464	12.2947	12.4276	12.3025	13.2091	13.2848	13.2426	12.4458	12.4865	12.6058	11.94	11.964	12.0532	13.2082	13.3137	13.6659
ENSG00000157734	SNX22	-0.798525	7.36034	-10.5316	7.69105e-10	5.58454e-08	12.714	7.06286	7.18835	6.84775	7.07227	7.25785	7.25368	7.90405	7.75789	7.89839	7.13926	7.08548	6.84607	7.17064	7.05925	7.14656	8.07134	7.96961	7.75486
ENSG00000176170	SPHK1	1.72506	10.6367	10.5347	7.6515e-10	5.58454e-08	12.7192	12.2819	11.5452	11.2875	11.1505	10.5879	10.8083	9.35064	9.35373	9.36423	11.0941	11.0321	11.0487	11.2598	11.1406	11.3034	9.78509	9.48522	9.58083
ENSG00000064042	LIMCH1	-1.33053	11.258	-10.5328	7.67575e-10	5.58454e-08	12.716	10.2352	10.7676	11.0047	10.8301	11.2473	11.3577	11.9747	11.9218	11.9834	10.7	10.6445	10.7692	10.7288	10.7217	10.7676	12.2513	12.4681	12.2711
ENSG00000090020	SLC9A1	1.60047	11.2397	10.5338	7.66295e-10	5.58454e-08	12.7177	12.7129	12.0331	12.0394	11.7908	11.2229	11.4099	9.93612	10.0051	10.0076	11.6402	11.7148	11.7455	11.6453	11.6938	11.6303	10.447	10.2858	10.355
ENSG00000147162	OGT	1.15154	14.3042	10.526	7.76534e-10	5.62575e-08	12.7044	14.9429	15.1451	15.0817	14.4001	14.3376	14.5078	13.4536	13.4486	13.4203	14.8141	14.8597	14.697	14.4788	14.5336	14.4581	13.6243	13.647	13.6251
ENSG00000090372	STRN4	0.944297	11.9599	10.519	7.85775e-10	5.67988e-08	12.6925	12.694	12.3295	12.1989	12.0717	12.0087	12.0442	11.4462	11.4504	11.396	12.4587	12.3905	12.4568	12.1837	12.2025	12.2574	11.2153	11.2407	11.2339
ENSG00000058668	ATP2B4	-0.751289	10.8316	-10.5173	7.88016e-10	5.68328e-08	12.6896	10.4635	10.5549	10.5537	10.4736	10.8557	10.6045	11.3335	11.2607	11.3845	10.5903	10.6551	10.7509	10.5781	10.503	10.391	11.1626	11.4254	11.4283
ENSG00000180357	ZNF609	0.870117	12.9825	10.5057	8.0362e-10	5.78282e-08	12.67	13.6183	13.3235	13.2514	13.0478	13.0909	13.013	12.4656	12.5224	12.5093	13.4008	13.4092	13.4752	13.2203	13.1958	13.2238	12.2202	12.3517	12.3451
ENSG00000247095	MIR210HG	-0.818216	6.40578	-10.4858	8.31199e-10	5.9679e-08	12.6361	5.9666	6.03346	5.90379	6.3114	6.22676	6.10995	7.00952	7.13463	6.95588	6.23437	6.20961	6.23659	6.05413	6.35733	5.95246	6.68845	7.01035	6.90869
ENSG00000196449	YRDC	0.988728	10.3505	10.4572	8.72626e-10	6.25135e-08	12.5873	11.0169	10.4625	10.4099	10.7743	10.4773	10.5571	9.81568	9.79398	9.84722	10.9012	10.8416	10.8562	10.6817	10.5251	10.6576	9.66492	9.55652	9.47
ENSG00000198453	ZNF568	0.768675	9.45814	10.4552	8.75596e-10	6.25866e-08	12.5838	9.66815	9.64119	9.68559	9.63147	9.50816	9.77781	9.06541	9.09726	9.04817	9.80375	9.79942	9.9499	9.65256	9.72302	9.7313	8.79801	8.88419	8.78106
ENSG00000256235	SMIM3	0.708894	9.40385	10.4447	8.91297e-10	6.34264e-08	12.566	9.63322	9.53918	9.57261	9.71394	9.50943	9.54019	8.98367	9.05233	9.09006	9.65311	9.67918	9.66815	9.74363	9.68698	9.74213	8.86092	8.88488	8.71564
ENSG00000163285	GABRG1	0.91707	8.40404	10.4448	8.9116e-10	6.34264e-08	12.5662	8.72334	8.78814	8.86684	8.34373	8.46535	8.86341	7.96075	7.83812	7.78668	8.91993	8.84667	8.87541	8.59271	8.61189	8.61933	7.69996	7.67718	7.79326
ENSG00000099194	SCD	-0.777324	15.2685	-10.4326	9.09822e-10	6.45414e-08	12.5453	15.2832	15.1616	15.1056	14.9942	15.0232	14.9275	15.6766	15.6484	15.5959	15.0114	15.0446	15.0812	14.8784	14.752	14.8497	15.8705	15.935	15.9936
ENSG00000226419	SLC16A1-AS1	0.90632	9.33547	10.4306	9.12999e-10	6.45414e-08	12.5418	9.50974	9.76477	9.50802	9.65534	9.58827	9.81863	8.79229	8.59339	8.78879	9.48501	9.36863	9.3958	9.84576	9.85523	9.85572	8.82539	8.67045	8.71723
ENSG00000109320	NFKB1	1.29939	11.8303	10.4317	9.11216e-10	6.45414e-08	12.5438	12.7458	12.3124	12.0767	12.0161	11.7888	11.9924	11.1654	11.1623	11.213	12.6027	12.4823	12.4428	12.2897	12.1721	12.2395	10.8271	10.6612	10.7553
ENSG00000255690	TRIL	-1.06835	7.16003	-10.4268	9.18918e-10	6.48171e-08	12.5354	6.51733	6.6282	6.64388	7.1284	7.15323	7.09827	7.61726	7.79853	7.85515	6.57779	6.728	6.67312	6.84774	6.81027	6.8407	7.88514	7.93055	8.14694
ENSG00000165280	VCP	-0.866903	14.3194	-10.4177	9.33205e-10	6.56804e-08	12.5199	14.1863	14.123	14.1452	14.1073	14.0912	13.9192	14.7696	14.7839	14.7487	14.1484	14.1727	14.1959	13.8086	13.6786	13.7885	15.0524	15.0401	14.9892
ENSG00000066697	MSANTD3	0.89238	12.181	10.4137	9.39685e-10	6.59918e-08	12.5129	13.0035	12.5524	12.5296	12.4519	12.1875	12.332	11.4768	11.587	11.5083	12.428	12.4679	12.4618	12.5338	12.3398	12.4534	11.7069	11.6322	11.6054
ENSG00000061337	LZTS1	-1.1589	7.13302	-10.4093	9.46758e-10	6.63434e-08	12.5054	6.29602	6.38338	6.6183	7.01898	7.17341	7.02936	7.77143	7.92604	7.98022	6.60921	6.65944	6.81833	6.71565	6.90391	6.73463	7.72038	7.9412	8.09441
ENSG00000165626	BEND7	1.93009	11.4001	10.3971	9.66557e-10	6.75832e-08	12.4846	12.7709	12.4606	12.3625	11.4912	11.3881	11.5426	10.1483	10.2529	10.1841	12.4287	12.425	12.5235	11.6864	11.7026	11.7397	9.95422	10.1357	10.0052
ENSG00000056487	PHF21B	1.2439	9.35973	10.3956	9.69089e-10	6.76129e-08	12.482	9.89561	9.88998	9.86827	9.62758	9.09404	9.64598	8.83378	8.77086	8.61145	9.87347	9.89522	10.0571	9.86071	9.79513	9.78922	8.30269	8.17709	8.4869
ENSG00000109321	AREG	2.30275	9.33023	10.3883	9.81241e-10	6.83122e-08	12.4695	11.4814	10.0519	9.55603	9.99274	9.19428	9.77373	7.85238	8.09127	7.97832	10.5295	10.4411	10.4057	10.0044	9.8116	9.93133	7.74141	7.48978	7.61725
ENSG00000156381	ANKRD9	-1.27182	8.80702	-10.3843	9.87912e-10	6.86278e-08	12.4627	7.97641	8.32371	8.40454	8.66298	8.83049	8.44445	9.62368	9.61663	9.38025	7.9301	8.03651	8.4296	8.63635	8.61159	8.31018	9.80684	9.84393	9.65805
ENSG00000176454	LPCAT4	-1.06559	9.21771	-10.378	9.98734e-10	6.90805e-08	12.4517	8.51415	8.81446	9.07867	8.95816	9.28615	8.95257	9.8368	9.73929	9.77911	8.88203	8.92312	8.96895	8.70473	8.65207	8.61509	10.1532	10.1189	9.94127
ENSG00000131409	LRRC4B	-1.10412	9.55555	-10.3781	9.98518e-10	6.90805e-08	12.4519	8.71742	9.11308	9.21715	9.47413	9.67618	9.28544	10.1813	10.1968	10.1384	9.00225	9.07901	9.05379	9.30994	9.1682	9.15351	10.4626	10.4383	10.3323
ENSG00000104825	NFKBIB	1.0935	10.8392	10.3734	1.00653e-09	6.94141e-08	12.4439	11.7102	11.378	11.2808	11.0367	10.8878	10.8998	10.0582	10.1269	10.1744	11.4373	11.3575	11.3829	11.0204	10.9636	11.0894	10.1468	10.1015	10.0533
ENSG00000168497	CAVIN2	-3.08776	8.37808	-10.3726	1.00788e-09	6.94141e-08	12.4426	6.86754	7.73377	8.01476	7.678	8.02351	8.16722	9.63621	9.68406	9.59763	7.20442	7.1588	7.17884	6.69756	6.7597	6.70174	11.1681	11.4507	11.0828
ENSG00000124191	TOX2	1.07703	9.17582	10.366	1.01944e-09	7.00598e-08	12.4311	9.98372	9.66782	9.6042	9.47023	9.32772	9.51172	8.35932	8.392	8.26563	9.59603	9.75058	9.71883	9.33844	9.25619	9.19247	8.55288	8.63225	8.54471
ENSG00000240184	PCDHGC3	-1.07619	10.3631	-10.3581	1.03321e-09	7.08543e-08	12.4176	9.81635	9.90478	10.0979	10.3915	10.3233	10.0787	10.8024	10.9817	10.871	9.75712	9.92519	10.0932	9.8131	10.0154	9.83554	11.2152	11.3283	11.2845
ENSG00000181191	PJA1	0.7891	11.098	10.3567	1.0358e-09	7.08803e-08	12.4151	11.7911	11.3736	11.3161	11.4217	11.2391	11.2488	10.4798	10.4416	10.5703	11.2996	11.2699	11.3464	11.3992	11.2174	11.4096	10.6615	10.6197	10.6588
ENSG00000186432	KPNA4	1.18348	13.1002	10.3468	1.05343e-09	7.18632e-08	12.3982	14.1574	13.678	13.6281	13.3165	13.017	13.3458	12.252	12.2334	12.2739	13.5908	13.5852	13.6126	13.3234	13.2734	13.4084	12.5061	12.21	12.3921
ENSG00000174343	CHRNA9	2.50518	9.01735	10.3453	1.05611e-09	7.18632e-08	12.3956	11.4482	10.0469	9.9523	9.98006	9.15732	9.46148	7.10394	6.94785	7.05806	10.0959	9.84856	10.1291	9.39138	9.24894	9.46868	7.7364	7.63298	7.60415
ENSG00000171566	PLRG1	1.13426	11.9876	10.3449	1.05688e-09	7.18632e-08	12.3949	12.8385	12.5569	12.5092	12.1896	12.0299	12.1111	11.2115	11.1883	11.2536	12.5679	12.5594	12.6425	12.1742	12.0065	12.2027	11.265	11.232	11.2383
ENSG00000007341	ST7L	0.726652	9.69111	10.3317	1.08093e-09	7.33433e-08	12.3723	10.2015	9.92491	9.94858	9.87057	9.86009	9.93544	9.3085	9.10782	9.0625	10.0536	9.94947	9.80058	9.89157	9.84089	9.9227	9.25278	9.13239	9.37604
ENSG00000282511	CLUHP10	1.20228	6.29019	10.3246	1.09428e-09	7.40924e-08	12.3599	7.07814	6.79372	6.36065	7.0659	6.80162	6.75946	5.37981	5.28469	5.08775	6.48869	6.56326	6.33905	6.65626	6.65341	6.73126	5.7266	5.7266	5.7266
ENSG00000142188	TMEM50B	-1.00603	9.33479	-10.322	1.09916e-09	7.42662e-08	12.3555	8.68934	8.73767	8.80053	9.03726	9.51203	9.17065	10.0458	10.0052	10.0146	9.21468	9.04829	9.02296	8.93901	8.87548	8.94544	9.92136	10.0508	9.99513
ENSG00000143575	HAX1	0.848777	11.96	10.3069	1.12806e-09	7.6059e-08	12.3294	12.5071	12.3037	12.1985	12.4538	12.2464	12.2562	11.2516	11.2368	11.1864	12.0873	12.0428	12.117	12.3225	12.1246	12.2557	11.5955	11.5845	11.5105
ENSG00000099814	CEP170B	1.11813	12.3928	10.3037	1.13421e-09	7.63132e-08	12.3239	13.473	12.8116	12.6953	12.7245	12.3374	12.488	11.6671	11.6792	11.659	12.6625	12.7294	12.7022	12.8773	12.8705	12.8143	11.7211	11.5521	11.6057
ENSG00000197822	OCLN	1.2031	10.7024	10.2945	1.15222e-09	7.70402e-08	12.3081	11.4963	11.4589	11.4587	10.8672	10.7646	10.9247	9.83764	9.76806	9.74588	11.146	11.1745	11.3168	10.9196	10.7416	10.9728	9.91047	10.115	10.0252
ENSG00000196557	CACNA1H	1.3563	10.8392	10.2951	1.15104e-09	7.70402e-08	12.3091	12.1486	11.1613	10.9572	11.3093	10.886	11.0645	10.0344	10.0103	9.98113	11.2792	11.2169	11.189	11.4846	11.2443	11.5547	9.73113	9.93579	9.91713
ENSG00000011638	LDAF1	1.87174	10.0583	10.2956	1.15015e-09	7.70402e-08	12.3099	11.5301	11.065	11.0266	10.288	10.2331	10.2266	8.75707	8.70808	8.68999	10.9928	10.9784	11.1085	10.3191	10.1583	10.2598	8.97829	8.93007	8.79923
ENSG00000147533	GOLGA7	0.641074	11.212	10.28	1.18128e-09	7.86647e-08	12.2831	11.6159	11.5	11.4334	11.3792	11.3182	11.2677	10.7514	10.8351	10.8073	11.4981	11.4861	11.5407	11.4442	11.2685	11.3567	10.7449	10.7569	10.8121
ENSG00000236138	DUX4L26	1.50744	6.91997	10.28	1.18142e-09	7.86647e-08	12.283	7.71502	7.43102	7.36524	7.77345	7.55863	7.68562	5.49254	5.52814	5.7301	6.93318	7.05087	7.08007	7.5719	7.65343	7.25103	6.14837	6.37219	6.21872
ENSG00000160752	FDPS	-0.747101	12.9015	-10.2708	1.2003e-09	7.96755e-08	12.267	12.9244	12.607	12.6438	12.7726	12.73	12.6879	13.2807	13.2517	13.2153	12.5788	12.5464	12.5271	12.6908	12.5187	12.602	13.5691	13.4886	13.5919
ENSG00000197903	H2BC12	-0.849907	11.0416	-10.2698	1.20225e-09	7.96755e-08	12.2654	10.7916	10.8129	10.8449	10.8175	11.0221	10.6512	11.4801	11.4436	11.5108	10.6241	10.4554	10.5778	10.903	10.785	10.8145	11.6745	11.8468	11.6936
ENSG00000140859	KIFC3	1.11114	12.3584	10.2689	1.20405e-09	7.96755e-08	12.2639	13.3823	12.9101	12.7303	12.7813	12.3996	12.572	11.5125	11.5261	11.4112	12.6371	12.6848	12.6279	12.6605	12.6974	12.6618	11.9782	11.68	11.5977
ENSG00000159921	GNE	-0.781541	10.9497	-10.261	1.22056e-09	8.06022e-08	12.2502	10.491	10.6153	10.4098	10.805	10.8751	10.7295	11.541	11.595	11.4853	10.7265	10.6155	10.9074	10.6852	10.6179	10.7915	11.2935	11.4478	11.4617
ENSG00000033030	ZCCHC8	0.988478	10.8785	10.258	1.22692e-09	8.07301e-08	12.245	11.3014	11.4268	11.4695	10.9582	10.9788	11.0407	10.1643	10.2754	10.2917	11.4676	11.454	11.4055	10.9872	11.0352	10.9714	10.1867	10.1554	10.2438
ENSG00000072041	SLC6A15	1.33253	10.2051	10.2577	1.22753e-09	8.07301e-08	12.2445	10.7322	11.1793	11.1363	10.2736	10.3651	10.5389	9.0644	9.39433	9.1616	10.7655	10.7375	10.8006	10.3821	10.4062	10.4737	9.47532	9.64114	9.16351
ENSG00000021762	OSBPL5	-0.870189	10.157	-10.2495	1.24499e-09	8.16759e-08	12.2303	9.80658	9.74901	9.91917	10.0404	10.1733	9.97549	10.6492	10.6076	10.4922	9.68095	9.92008	9.89243	9.72795	9.76654	9.75133	10.8295	10.9372	10.907
ENSG00000186376	ZNF75D	-0.967517	7.8905	-10.2486	1.247e-09	8.16759e-08	12.2287	7.05984	7.56298	7.5991	7.60304	7.804	7.82868	8.53835	8.53259	8.48593	7.65359	7.47962	7.44881	7.66316	7.7003	7.41282	8.36108	8.60703	8.6881
ENSG00000116171	SCP2	-0.60044	10.2734	-10.2392	1.26737e-09	8.2841e-08	12.2124	9.92896	10.0733	10.2391	10.0934	10.0669	10.0352	10.6186	10.7156	10.69	10.0827	10.0284	10.1421	10.1077	9.95669	10.1251	10.6233	10.6818	10.7132
ENSG00000165507	DEPP1	-1.02825	7.85397	-10.2366	1.27299e-09	8.30395e-08	12.208	7.26829	7.52548	7.78448	7.5002	7.63039	7.10835	8.69177	8.56943	8.60737	7.80555	7.79296	7.61005	7.49085	7.31792	7.30016	8.39125	8.50142	8.47559
ENSG00000184575	XPOT	1.25842	13.5126	10.2334	1.28001e-09	8.33277e-08	12.2024	14.1943	14.1924	14.1142	14.0332	13.9927	14.0699	12.3817	12.3766	12.2587	13.9054	13.8348	13.8674	13.6546	13.5838	13.7426	12.9783	13.0561	12.9907
ENSG00000185338	SOCS1	-0.979573	7.4238	-10.2306	1.28639e-09	8.35736e-08	12.1974	6.91383	7.09525	7.11861	7.24786	7.37394	7.24036	7.98535	8.03838	7.80062	7.05916	6.87442	7.18416	7.25164	6.69577	7.11231	8.32022	8.13853	8.17799
ENSG00000188993	LRRC66	-0.81976	6.73022	-10.2287	1.29045e-09	8.36679e-08	12.1943	6.28675	6.49337	6.5751	6.35844	6.3463	6.43839	7.33052	7.40228	7.34077	6.81831	6.63415	6.59887	6.29816	6.31757	6.31811	7.13426	7.25343	7.19906
ENSG00000173209	AHSA2P	-0.662384	11.0178	-10.2235	1.30217e-09	8.39339e-08	12.1852	10.7495	10.8298	10.8796	10.7148	10.734	10.7867	11.4976	11.4902	11.4776	10.8408	10.8788	10.745	10.7028	11.0794	10.6223	11.4176	11.4847	11.3884
ENSG00000144655	CSRNP1	1.59997	11.9147	10.2234	1.3024e-09	8.39339e-08	12.185	13.0353	12.1339	11.862	12.396	12.1039	12.2341	11.1373	11.1941	11.1353	12.7732	12.7558	12.8139	12.4703	12.3377	12.4596	10.6423	10.4691	10.51
ENSG00000125977	EIF2S2	1.0379	13.3099	10.2248	1.29923e-09	8.39339e-08	12.1875	14.0841	13.8913	13.8717	13.5451	13.4677	13.6587	12.4419	12.4105	12.4178	13.7002	13.6755	13.6849	13.4315	13.3671	13.4924	12.8335	12.8309	12.7729
ENSG00000198354	DCAF12L2	-0.840095	7.7204	-10.2191	1.31213e-09	8.43917e-08	12.1775	7.22508	7.40788	7.40309	7.57527	7.73962	7.55159	8.09205	8.16577	8.32326	7.28899	7.26179	7.34385	7.5017	7.61367	7.37188	8.32838	8.38638	8.38695
ENSG00000147100	SLC16A2	-0.732692	10.016	-10.2144	1.32272e-09	8.49025e-08	12.1695	9.85444	9.65839	9.76683	9.83783	9.95497	9.80001	10.4901	10.4351	10.3467	9.52159	9.70604	9.70975	9.83168	9.77925	9.84091	10.4684	10.555	10.7317
ENSG00000138138	ATAD1	0.954741	11.759	10.2132	1.3255e-09	8.49112e-08	12.1673	12.5028	12.2075	12.1371	11.8606	11.7755	11.9619	11.1325	11.0892	11.1638	12.2525	12.2131	12.3007	11.9042	11.8231	11.9877	11.1344	11.1321	11.083
ENSG00000175213	ZNF408	0.777195	9.56012	10.2094	1.33429e-09	8.53045e-08	12.1607	10.1116	9.66752	9.586	10.0078	9.78654	9.85992	8.96003	9.0717	8.99001	9.75989	9.75077	9.65301	9.92077	9.83674	9.88969	9.07697	9.02827	9.12494
ENSG00000079313	REXO1	0.868763	11.0892	10.2071	1.33948e-09	8.54655e-08	12.1568	11.8545	11.3672	11.1871	11.3485	11.1472	11.1838	10.4943	10.6521	10.5686	11.3865	11.4814	11.4218	11.4402	11.3508	11.3771	10.529	10.4357	10.3808
ENSG00000106105	GARS1	1.69483	14.6605	10.2016	1.35228e-09	8.61111e-08	12.1472	15.8954	15.5896	15.5982	15.1818	15.0261	15.0568	13.209	13.2115	13.1765	15.3354	15.3686	15.403	14.8039	14.653	14.7941	13.8624	13.9059	13.8186
ENSG00000287157		-0.662218	5.93711	-10.2002	1.35567e-09	8.61562e-08	12.1447	5.68654	5.54053	5.80172	5.76625	5.61174	5.85006	6.43183	6.38105	6.36426	5.50705	5.94811	5.73998	5.82173	5.50705	5.81567	6.37536	6.31341	6.40561
ENSG00000124194	GDAP1L1	0.824699	7.1203	10.1895	1.3809e-09	8.75863e-08	12.1262	7.55847	7.14511	7.11023	7.41712	7.29944	7.63044	6.58421	6.71481	6.62285	7.34313	7.45934	7.53377	7.54738	7.35451	7.34342	6.61806	6.41447	6.46858
ENSG00000142279	WTIP	0.796322	10.5176	10.1871	1.38666e-09	8.77782e-08	12.122	11.1324	10.903	10.8522	10.6657	10.5389	10.8171	9.88496	9.90616	9.95828	10.631	10.7432	10.7644	10.8911	10.7066	10.7513	10.1276	9.93987	10.1036
ENSG00000120217	CD274	2.1829	9.57871	10.1812	1.40107e-09	8.85156e-08	12.1116	10.8871	9.88458	9.85748	10.1615	9.4779	10.0397	8.70798	8.61831	8.57373	10.7532	10.6119	10.5454	10.5233	10.351	10.5829	7.82147	7.36127	7.65789
ENSG00000287329		0.613532	6.94559	10.1786	1.40721e-09	8.87287e-08	12.1072	7.2268	7.10003	7.00003	7.16852	7.18669	7.14992	6.4524	6.5406	6.68528	7.13314	7.13281	7.26725	7.18317	7.16721	7.08558	6.37434	6.55586	6.61092
ENSG00000150961	SEC24D	-0.929892	10.8948	-10.1742	1.41808e-09	8.89813e-08	12.0995	10.8021	10.5208	10.5623	10.5895	10.744	10.4522	11.506	11.4383	11.438	10.7952	10.8204	10.7887	10.3985	10.2234	10.3211	11.6646	11.4811	11.5605
ENSG00000188042	ARL4C	-1.47181	11.2753	-10.1735	1.41967e-09	8.89813e-08	12.0984	11.0945	10.8971	11.0493	11.0521	10.9302	10.8358	11.9353	11.8129	11.8702	10.4393	10.3928	10.4431	10.7427	10.7033	10.8359	12.682	12.5662	12.6723
ENSG00000205978	NYNRIN	-2.31741	9.35301	-10.173	1.42098e-09	8.89813e-08	12.0974	7.24894	8.17113	9.09233	8.96196	9.55029	8.92685	10.6832	10.8352	10.7072	8.15594	8.34988	8.43569	8.48465	8.5691	9.01975	10.777	11.1462	11.2389
ENSG00000115461	IGFBP5	-1.46791	12.2744	-10.1725	1.4223e-09	8.89813e-08	12.0965	11.3348	11.2792	11.2615	12.0467	12.388	12.0404	13.3286	13.376	13.4146	11.6832	11.9019	11.9101	11.8257	11.7159	12.0341	12.9243	13.0211	13.4537
ENSG00000125386	FAM193A	0.679977	10.6587	10.1666	1.43685e-09	8.95503e-08	12.0863	11.1018	10.8979	10.7446	10.8371	10.8159	10.8402	10.1991	10.3081	10.1836	10.9372	11.0176	11.0706	10.8355	10.7658	10.7602	10.1966	10.1454	10.1994
ENSG00000144227	NXPH2	-1.39247	7.68457	-10.1651	1.44062e-09	8.95503e-08	12.0836	6.40573	7.04909	7.26135	7.02621	7.60986	7.32554	8.85011	8.7816	8.85159	7.32902	7.24187	7.19402	7.50326	7.29094	7.40802	8.22759	8.53249	8.43387
ENSG00000244274	DBNDD2	0.777527	10.6953	10.166	1.43823e-09	8.95503e-08	12.0853	11.1116	11.042	11.0642	10.9468	10.9672	10.933	10.0144	10.0614	10.1167	10.7733	10.7587	10.7303	11.1118	10.9534	11.0609	10.235	10.3695	10.2645
ENSG00000138336	TET1	-1.69769	7.14704	-10.1643	1.44256e-09	8.95503e-08	12.0823	5.55752	6.38397	6.64294	6.41408	6.6738	6.96212	8.49384	8.66516	8.52997	6.84913	7.02339	6.72152	6.41889	6.80812	6.5183	8.02236	7.98654	7.97515
ENSG00000106404	CLDN15	0.985227	9.84527	10.1571	1.46065e-09	9.04981e-08	12.0698	10.6121	10.2456	10.1427	10.0421	9.88313	9.97478	9.29467	9.14843	9.26388	10.3124	10.4961	10.2499	10.0977	10.1118	9.91581	9.2128	9.08131	9.12959
ENSG00000164741	DLC1	1.49793	12.218	10.145	1.49159e-09	9.2087e-08	12.0487	13.6039	13.0451	12.8781	12.4136	12.2624	12.4336	11.0799	11.1369	11.1085	12.7326	12.8545	12.9836	12.4998	12.4333	12.4673	11.4173	11.2587	11.315
ENSG00000147536	GINS4	-1.20924	10.0854	-10.1449	1.49203e-09	9.2087e-08	12.0484	9.38783	9.46277	9.35588	9.80555	9.95868	9.85163	10.8807	10.9341	11.1313	9.46	9.56767	9.45511	10.161	9.71725	10.0043	10.5534	10.9335	10.9163
ENSG00000168297	PXK	1.68512	10.505	10.1338	1.52088e-09	9.36874e-08	12.0291	11.5053	11.537	11.4286	10.855	10.9542	10.9999	9.14318	9.06397	9.05773	11.2779	11.2995	11.2913	10.6294	10.4525	10.5697	9.54684	9.79874	9.67892
ENSG00000116005	PCYOX1	-1.11125	11.1851	-10.1316	1.52666e-09	9.38632e-08	12.0253	10.5872	10.96	11.1188	10.8324	11.2392	10.8666	11.6768	11.6859	11.6989	10.75	10.7482	10.6611	10.6706	10.6779	10.6641	12.0235	12.1699	12.3006
ENSG00000196998	WDR45	0.719171	11.6971	10.1259	1.54211e-09	9.46318e-08	12.0152	12.2535	11.9825	11.9089	12.0553	11.8232	11.7932	11.294	11.1075	11.0557	11.8961	11.9103	11.854	11.9682	11.8648	11.9317	11.306	11.3794	11.1632
ENSG00000274020	LINC01138	0.863286	9.17782	10.1155	1.57013e-09	9.61676e-08	11.9971	9.71423	9.67011	9.66203	9.30808	9.40603	9.26196	8.38347	8.6494	8.54507	9.57872	9.56105	9.4824	9.32106	9.27858	9.34272	8.69487	8.7584	8.58257
ENSG00000144579	CTDSP1	0.565876	11.6482	10.103	1.60456e-09	9.80888e-08	11.9753	12.024	11.8913	11.8099	11.8651	11.816	11.7807	11.2295	11.2002	11.2175	11.8482	11.8865	11.8136	11.7749	11.74	11.7923	11.2652	11.3641	11.3494
ENSG00000281566		-0.809638	6.92484	-10.0912	1.63795e-09	9.99398e-08	11.9546	6.6099	6.71056	6.46048	6.71605	6.7586	6.43325	7.55704	7.61055	7.46711	6.76875	6.90352	6.77135	6.70955	6.43893	6.57858	7.35941	7.23801	7.55546
ENSG00000011422	PLAUR	0.937321	11.2713	10.084	1.65864e-09	1.00819e-07	11.942	12.0455	11.5932	11.6482	11.4704	11.2765	11.2956	10.6439	10.7177	10.7502	11.7196	11.6638	11.6793	11.5495	11.4976	11.5651	10.7941	10.5023	10.4699
ENSG00000113739	STC2	1.19636	7.22167	10.084	1.6585e-09	1.00819e-07	11.9421	7.9926	7.90292	7.33742	7.73288	7.97676	7.47388	6.2697	6.13499	6.17392	7.43074	7.46711	7.58871	7.50845	7.45006	7.58401	6.54547	6.89208	6.52844
ENSG00000104980	TIMM44	1.55112	11.491	10.0817	1.6653e-09	1.01032e-07	11.9379	12.8054	12.3918	12.2839	11.8217	11.6493	11.7355	10.2114	10.2827	10.2377	12.1614	12.1391	12.1296	11.7327	11.6159	11.6306	10.7392	10.6688	10.602
ENSG00000133639	BTG1	2.48306	11.6358	10.0792	1.67268e-09	1.01289e-07	11.9335	13.8347	12.8756	12.5639	12.0358	11.5556	11.8823	10.0481	9.92251	10.0036	12.9804	12.9708	12.9355	12.0562	11.8703	12.0007	10.113	9.90703	9.88818
ENSG00000272574		0.701623	6.5159	10.0713	1.69579e-09	1.02495e-07	11.9197	6.87827	6.83129	6.62951	6.59404	6.72693	6.69632	6.13617	6.15058	5.99994	6.97415	6.78126	6.8898	6.64721	6.80283	6.5456	6.1036	5.87292	6.02568
ENSG00000186462	NAP1L2	-0.968072	9.45236	-10.0545	1.74614e-09	1.0534e-07	11.8903	8.76323	9.00484	9.14178	9.10744	9.22258	9.22761	10.2305	10.1185	10.2547	9.35048	9.35314	9.42288	8.98629	8.87213	9.1036	9.83124	10.132	10.0195
ENSG00000205426	KRT81	0.707399	13.0845	10.0517	1.75478e-09	1.05662e-07	11.8853	13.3206	13.3359	13.3106	13.5333	13.3809	13.4034	12.6126	12.491	12.3725	13.1719	13.2246	13.2349	13.3289	13.2252	13.3738	12.8197	12.5546	12.8273
ENSG00000196154	S100A4	-1.10255	8.16171	-10.0416	1.78604e-09	1.07343e-07	11.8676	8.09714	7.79505	7.95848	7.8866	7.93542	7.88164	8.79503	8.59256	8.51347	7.6812	7.71397	7.58443	7.72813	7.47673	7.79153	9.20586	9.18135	9.09217
ENSG00000007866	TEAD3	0.742492	10.7985	10.0253	1.83762e-09	1.10237e-07	11.8389	11.2492	11.0944	11.0927	10.9264	10.8616	10.8106	10.3299	10.4686	10.3528	11.1448	11.1501	11.2108	11.0564	10.9218	11.0328	10.1848	10.2592	10.2256
ENSG00000124762	CDKN1A	1.03857	13.3927	10.0174	1.86307e-09	1.11555e-07	11.8251	14.3868	13.8452	13.6745	13.5417	13.3944	13.4598	12.8094	12.7424	12.6799	13.8731	13.8429	13.8479	13.7128	13.6184	13.6689	12.7476	12.578	12.6445
ENSG00000114757	PEX5L	1.33321	7.17502	10.0057	1.90172e-09	1.13657e-07	11.8045	8.1221	7.60833	7.93991	7.54052	7.14829	7.37194	6.08532	6.43013	6.3286	7.72408	7.99848	7.86148	7.20672	7.23644	7.67475	6.19456	6.46932	6.20933
ENSG00000172315	TP53RK	0.739519	10.4048	10.0025	1.91233e-09	1.13895e-07	11.7989	11.0667	10.5065	10.5041	10.6678	10.5441	10.6664	9.86518	9.91471	9.90722	10.6116	10.5929	10.6121	10.6852	10.6013	10.7563	9.98174	9.88114	9.92051
ENSG00000143418	CERS2	0.655482	12.5735	10.0024	1.9128e-09	1.13895e-07	11.7986	13.114	12.8739	12.8597	12.7145	12.6686	12.687	12.0541	12.1251	12.0648	12.6843	12.8265	12.7887	12.8046	12.676	12.8066	12.2467	12.2128	12.1158
ENSG00000077238	IL4R	1.23659	9.7965	9.99869	1.92525e-09	1.14424e-07	11.7921	10.9504	10.1916	10.3275	10.2188	9.80996	9.83546	8.91758	9.0421	8.87511	10.4126	10.3451	10.3328	9.99952	9.97325	10.1074	9.01526	9.04272	8.93988
ENSG00000136933	RABEPK	0.712885	9.68003	9.99496	1.93789e-09	1.1475e-07	11.7855	10.0742	9.9451	9.93167	10.0693	9.89111	9.97337	9.07901	9.09254	9.06397	9.80186	9.81406	9.81726	9.95419	9.77463	9.96516	9.37974	9.26756	9.34582
ENSG00000159263	SIM2	1.3164	9.45011	9.99596	1.93448e-09	1.1475e-07	11.7873	10.4077	10.2367	10.2522	9.62889	9.36912	9.57641	8.44281	8.59592	8.5413	9.94511	10.0378	10.0778	9.70654	9.66915	9.75964	8.81194	8.66822	8.37488
ENSG00000102858	MGRN1	0.657294	11.1423	9.99124	1.95055e-09	1.15287e-07	11.779	11.6379	11.2774	11.209	11.3987	11.3304	11.2151	10.7577	10.7867	10.6674	11.2824	11.3888	11.3603	11.4274	11.3572	11.4518	10.6529	10.7513	10.6084
ENSG00000103335	PIEZO1	0.899464	13.4256	9.98512	1.97161e-09	1.15892e-07	11.7682	14.2956	13.8084	13.695	13.617	13.5103	13.4666	12.8945	12.8089	12.7345	13.7814	13.7359	13.7879	13.695	13.7351	13.5773	13.0084	12.7682	12.7414
ENSG00000179148	ALOXE3	2.69359	9.56144	9.98658	1.96657e-09	1.15892e-07	11.7707	11.9342	10.8372	10.484	10.0088	9.6629	9.7627	7.71419	7.7813	7.86754	11.0004	11.1225	11.0515	10.0012	9.90158	9.74438	8.00409	7.72967	7.49747
ENSG00000072422	RHOBTB1	-1.71559	10.4397	-9.98528	1.97105e-09	1.15892e-07	11.7684	8.90847	9.6365	9.54743	10.44	10.4803	10.3883	11.4795	11.6097	11.467	9.95029	9.78143	9.58893	9.98916	9.79342	9.9096	11.4362	11.6818	11.8262
ENSG00000075413	MARK3	0.742261	11.5319	9.98223	1.98164e-09	1.16212e-07	11.7631	12.1442	11.905	11.8384	11.6397	11.5159	11.7159	10.9956	10.9722	11.0603	11.8105	11.7892	11.8684	11.7192	11.7191	11.6866	11.1183	11.0138	11.0622
ENSG00000196353	CPNE4	0.763047	8.90189	9.98146	1.98431e-09	1.16212e-07	11.7617	9.37967	9.11615	9.22084	9.24226	8.91097	8.9944	8.56576	8.2363	8.45065	9.21394	9.2785	9.12778	9.13522	9.18542	9.06971	8.36605	8.24441	8.49597
ENSG00000168564	CDKN2AIP	1.33912	10.1324	9.97135	2.01984e-09	1.18078e-07	11.7439	11.1207	10.5413	10.5705	10.3262	10.0906	10.4084	9.40733	9.35107	9.37545	10.963	10.8865	10.9751	10.373	10.2806	10.4094	9.03644	9.14715	9.12045
ENSG00000108406	DHX40	0.74199	12.6766	9.96563	2.04023e-09	1.18837e-07	11.7338	12.9848	13.0091	12.9585	12.7915	12.7136	12.8226	12.273	12.2329	12.3031	13.1284	13.0852	13.1703	12.7799	12.7581	12.8848	12.0872	12.1119	12.0833
ENSG00000134480	CCNH	0.737677	10.1966	9.96635	2.03764e-09	1.18837e-07	11.735	10.642	10.4461	10.1938	10.359	10.264	10.4647	9.77986	9.77887	9.84086	10.6014	10.4831	10.4142	10.569	10.3852	10.4871	9.61541	9.54715	9.66663
ENSG00000077348	EXOSC5	1.02535	9.59493	9.95289	2.0864e-09	1.21306e-07	11.7112	10.262	10.0531	9.85002	10.2868	9.89631	9.92598	8.6174	8.74938	8.7134	9.78533	9.81072	9.70929	9.92908	9.85242	9.87957	9.23281	9.16166	8.99352
ENSG00000272599		-0.826994	7.42569	-9.95175	2.09062e-09	1.21331e-07	11.7092	6.98119	7.13278	7.1828	7.23763	7.4731	7.13502	7.81716	7.98842	7.88308	7.01904	6.98872	6.95537	7.06087	7.35309	7.28066	8.03484	8.17546	7.96313
ENSG00000226530		1.12388	8.88689	9.94808	2.10414e-09	1.21676e-07	11.7027	9.18536	9.25488	9.35641	9.12201	8.99329	9.30045	8.20915	8.26279	8.29763	8.8533	9.27312	9.64873	9.53006	9.0381	9.58243	7.82131	8.28069	7.95423
ENSG00000168209	DDIT4	2.43745	12.7662	9.94834	2.10318e-09	1.21676e-07	11.7032	14.3194	13.9116	13.793	13.9041	13.8459	13.7405	10.4806	10.4782	10.4227	13.5417	13.5238	13.5071	12.9845	12.8711	13.0019	11.7679	11.8852	11.8131
ENSG00000100311	PDGFB	-1.60398	8.38979	-9.94468	2.11677e-09	1.22186e-07	11.6967	7.18248	7.81285	8.32471	7.88238	8.39296	7.85119	9.31121	9.47176	9.27855	7.5509	7.23969	7.82278	7.78579	8.06608	8.34973	9.29933	9.56083	9.83297
ENSG00000254585	MAGEL2	-0.940319	8.16835	-9.92951	2.17402e-09	1.25266e-07	11.6699	7.68487	7.70892	7.7705	8.11213	8.21638	8.0627	8.56961	8.72701	8.66299	7.66394	7.74998	7.75293	7.92523	7.7795	7.8318	8.99108	8.80109	9.01957
ENSG00000026950	BTN3A1	-1.29906	7.57884	-9.92571	2.18863e-09	1.25882e-07	11.6631	6.50534	6.96358	7.034	7.12319	7.50233	7.58175	8.54333	8.4489	8.50717	6.96431	6.74526	7.16775	7.45178	7.41147	7.29911	8.22722	8.42447	8.51823
ENSG00000135976	ANKRD36	-0.810419	8.82055	-9.91439	2.23272e-09	1.28188e-07	11.6431	8.42526	8.4226	8.53391	8.36967	8.45852	8.69855	9.30122	9.5634	9.61186	8.5378	8.69878	8.55402	8.55564	8.74767	8.60254	9.29258	9.11496	9.28098
ENSG00000133739	LRRCC1	-1.43496	8.21592	-9.90841	2.25637e-09	1.29314e-07	11.6325	7.24149	7.5049	7.77674	7.62632	7.80033	7.66278	9.39927	9.39016	9.54129	8.22517	8.0809	8.0404	7.45808	8.04423	7.38984	8.88745	8.81371	9.00351
ENSG00000180611	MB21D2	0.723037	10.2205	9.90571	2.26712e-09	1.29699e-07	11.6277	10.4931	10.5292	10.558	10.4144	10.3283	10.3427	9.73999	9.75066	9.82832	10.6908	10.5957	10.6454	10.2969	10.2647	10.3792	9.66814	9.69021	9.75365
ENSG00000186625	KATNA1	0.995651	10.6174	9.8989	2.29452e-09	1.31033e-07	11.6156	11.3671	11.0807	11.1022	10.7845	10.7996	10.9129	9.85153	9.81081	9.84723	11.0972	11.0574	11.1336	10.7372	10.626	10.6929	10.005	10.1835	10.0237
ENSG00000124496	TRERF1	-1.45531	8.54404	-9.89212	2.32215e-09	1.32375e-07	11.6036	7.24505	7.88908	8.44462	8.06475	8.45654	8.24028	9.61461	9.47569	9.46578	8.26334	8.37515	8.38359	7.79163	7.84596	7.70731	9.34801	9.69697	9.48444
ENSG00000065911	MTHFD2	2.1292	14.6523	9.88365	2.35712e-09	1.3413e-07	11.5885	16.1261	15.8215	15.7881	15.4679	15.3221	15.382	12.7021	12.6546	12.6061	15.2532	15.2692	15.3338	14.9007	14.7721	14.9075	13.8038	13.8306	13.7996
ENSG00000177479	ARIH2	0.741742	12.4583	9.88204	2.36385e-09	1.34275e-07	11.5856	12.9845	12.9108	12.8533	12.6333	12.439	12.5899	11.9135	11.8489	11.9519	12.7415	12.738	12.7722	12.6428	12.5212	12.6406	11.9985	12.0928	11.9775
ENSG00000172888	ZNF621	0.754277	11.9621	9.87739	2.38334e-09	1.35143e-07	11.5774	12.1963	12.3398	12.276	12.1006	11.9186	12.2192	11.5413	11.5286	11.5385	12.4274	12.3459	12.3205	12.112	12.1842	12.1218	11.3754	11.1993	11.5724
ENSG00000135127	BICDL1	-0.874957	9.42606	-9.87526	2.39235e-09	1.35415e-07	11.5736	9.12617	9.07366	9.09802	9.19035	8.99754	8.84937	10.0286	10.2635	10.2074	9.26649	9.46813	9.12316	9.17913	9.18399	9.05683	9.77413	9.95182	9.83082
ENSG00000112561	TFEB	1.24602	9.15909	9.86949	2.41687e-09	1.36562e-07	11.5633	10.0612	9.50244	9.4868	9.50548	9.15011	9.36227	8.451	8.56426	8.34819	9.31456	9.46859	9.32988	9.99577	9.8267	9.88928	8.23323	8.04413	8.32965
ENSG00000157193	LRP8	-1.47987	10.5932	-9.86002	2.45768e-09	1.38624e-07	11.5465	9.60861	9.88743	10.0585	10.6213	10.4808	10.4849	11.4464	11.4142	11.3363	9.59942	9.67152	9.8459	10.3258	10.3261	10.2882	11.7979	11.7336	11.75
ENSG00000240225	ZNF542P	0.897873	12.0966	9.85734	2.46934e-09	1.39037e-07	11.5417	12.9302	12.4172	12.2554	12.2361	12.0226	12.3106	11.6011	11.5724	11.5242	12.4866	12.3983	12.4043	12.4172	12.4006	12.4723	11.4561	11.4701	11.3644
ENSG00000097046	CDC7	-0.967175	9.43569	-9.84714	2.51434e-09	1.41322e-07	11.5235	8.71152	9.18361	9.04656	8.90019	9.32595	9.28632	10.176	10.1591	10.132	9.03631	8.99897	8.9405	9.43494	9.23875	9.25601	9.77669	10.1065	10.1326
ENSG00000130702	LAMA5	-0.814592	11.4056	-9.84415	2.52769e-09	1.41824e-07	11.5182	11.0504	10.9209	11.2939	11.1971	11.3993	11.2497	11.8947	11.799	11.8457	11.0143	11.021	10.9279	11.208	11.3558	10.971	12.0324	11.9966	12.1238
ENSG00000013374	NUB1	0.844816	10.6725	9.83666	2.56145e-09	1.43468e-07	11.5049	11.3205	11.1078	10.9801	10.9116	10.7166	10.8963	9.86242	10.0695	10.1876	11.0104	10.9898	11.0588	10.9713	10.7789	10.7071	10.1194	10.2634	10.1534
ENSG00000132463	GRSF1	0.650278	12.6801	9.8332	2.57719e-09	1.44098e-07	11.4987	13.1425	12.9683	12.9052	12.9646	12.8027	12.8867	12.174	12.182	12.0947	12.7802	12.7505	12.7429	12.9811	12.8721	12.9652	12.3392	12.3825	12.307
ENSG00000019186	CYP24A1	-0.827569	7.4641	-9.83108	2.58688e-09	1.44335e-07	11.4949	7.27048	7.37317	7.41349	7.05799	7.28324	7.03914	8.09494	7.78796	7.85653	7.26035	6.93444	7.14097	7.00605	7.21371	7.26594	8.10609	8.04175	8.20763
ENSG00000124145	SDC4	1.54831	13.2145	9.83031	2.59042e-09	1.44335e-07	11.4936	14.8008	13.9608	13.8181	13.7279	13.2375	13.5103	11.9957	11.9096	11.9701	13.7057	13.6307	13.6323	13.6482	13.4933	13.6021	12.5673	12.2886	12.3627
ENSG00000174684	B4GAT1	-1.28844	8.36102	-9.82325	2.62303e-09	1.45899e-07	11.481	7.32241	7.63531	7.9665	8.24056	8.55749	8.19067	9.13694	9.05314	9.14613	7.72145	7.8507	7.89568	7.86413	7.95255	7.98098	9.1209	9.49182	9.37095
ENSG00000101695	RNF125	1.23915	8.09298	9.82029	2.63685e-09	1.46414e-07	11.4757	8.79137	8.62094	8.46064	8.457	8.3537	8.59814	7.60671	6.94197	7.00634	8.763	8.74823	8.72265	8.14438	8.16947	8.24281	7.51353	7.53798	6.99474
ENSG00000077312	SNRPA	0.615395	11.9718	9.81403	2.66631e-09	1.47285e-07	11.4645	12.3363	12.3003	12.2101	12.1725	12.1386	12.0319	11.4768	11.5166	11.5633	12.2747	12.2598	12.227	12.1417	11.9701	12.0605	11.6202	11.642	11.5504
ENSG00000116096	SPR	-0.917741	10.1936	-9.8144	2.66454e-09	1.47285e-07	11.4652	9.80713	9.90552	9.94305	10.0508	10.1489	10.0575	10.5498	10.6785	10.6015	9.61354	9.71346	9.70185	9.89458	9.85027	9.96615	11.0165	11.061	10.9255
ENSG00000151014	NOCT	1.35082	10.4057	9.81465	2.66336e-09	1.47285e-07	11.4656	11.3514	10.6766	10.5195	10.8204	10.4169	10.5884	9.74474	9.69085	9.84265	11.1699	11.1653	11.1738	10.8415	10.738	10.8102	9.33657	9.13446	9.2818
ENSG00000101266	CSNK2A1	1.11298	13.2023	9.80865	2.69189e-09	1.48442e-07	11.4549	14.0843	13.7389	13.6631	13.4184	13.2972	13.3901	12.3992	12.389	12.4407	13.7951	13.8419	13.8401	13.3679	13.1767	13.2661	12.4451	12.5361	12.5519
ENSG00000285427	SOD2-OT1	-0.976464	6.4262	-9.80396	2.71439e-09	1.49427e-07	11.4465	5.7536	5.83207	5.91466	6.27582	6.473	6.32807	7.20183	7.04771	7.00908	5.99623	5.8506	5.99785	6.35861	6.219	6.20909	6.94003	7.06626	7.19818
ENSG00000185483	ROR1	-1.63801	9.39697	-9.79875	2.7396e-09	1.50556e-07	11.4372	7.78234	8.60468	8.81643	8.71433	9.29367	9.19831	10.7001	10.7164	10.7465	9.0723	8.8595	9.11124	8.85077	8.99962	8.90841	9.97674	10.3335	10.4606
ENSG00000181666	ZNF875	0.683889	10.0897	9.79586	2.75371e-09	1.50815e-07	11.432	10.4337	10.233	10.1385	10.3592	10.2745	10.4517	9.54431	9.70395	9.66855	10.2148	10.2212	10.2019	10.4649	10.4888	10.3298	9.56032	9.5592	9.76647
ENSG00000172183	ISG20	1.01525	8.72834	9.79586	2.75371e-09	1.50815e-07	11.432	9.74822	9.15621	8.89819	9.1305	8.9147	8.8813	7.89187	8.02757	7.90648	9.04933	8.97275	9.02183	9.05893	8.93451	9.03459	8.14571	8.12765	8.20975
ENSG00000223784	LINP1	-1.14575	7.72427	-9.78388	2.81299e-09	1.53732e-07	11.4106	7.49981	7.51853	7.34882	7.481	7.71247	7.35889	8.27716	8.11985	8.20187	7.1645	7.30764	7.22933	7.09838	7.15098	7.23784	8.80218	8.92786	8.59969
ENSG00000136982	DSCC1	-0.751688	10.0782	-9.78316	2.81656e-09	1.53732e-07	11.4093	9.48413	9.77856	9.96694	9.72085	10.0569	9.99726	10.5092	10.5936	10.5962	9.70312	9.93106	9.79646	9.9071	9.74104	9.84797	10.5264	10.6518	10.5986
ENSG00000143494	VASH2	-1.15255	7.37999	-9.78116	2.82659e-09	1.54018e-07	11.4057	6.8195	6.77065	6.88538	6.84224	7.0296	6.91283	8.40135	8.38659	8.37173	7.21835	7.10833	7.47466	7.0011	6.65771	7.22927	7.96345	7.77358	7.99343
ENSG00000160360	GPSM1	0.877253	10.5629	9.77629	2.85123e-09	1.55097e-07	11.397	11.2984	10.8623	10.762	10.7419	10.6147	10.6916	10.0447	10.0905	9.95967	10.7387	10.8501	10.7225	11.0173	10.9686	10.9954	10.1171	9.79307	9.86311
ENSG00000065491	TBC1D22B	1.04985	10.7031	9.77243	2.87085e-09	1.559e-07	11.3901	11.5181	11.1947	10.9917	10.7922	10.6938	10.7351	10.0764	10.1386	10.187	11.232	11.2045	11.2629	11.0147	10.9085	11.0881	9.8281	9.8969	9.89196
ENSG00000007171	NOS2	-0.724524	5.97182	-9.76636	2.90205e-09	1.57063e-07	11.3792	5.62315	5.63807	5.3909	5.81216	5.85453	5.76295	6.50424	6.64123	6.51911	5.66894	5.96144	5.64818	5.83108	5.85085	5.72144	6.34621	6.47756	6.24065
ENSG00000152492	CCDC50	1.41946	12.8853	9.76708	2.89829e-09	1.57063e-07	11.3805	13.9641	13.7577	13.6793	13.0469	12.9124	13.079	11.8212	11.8415	11.8658	13.6043	13.5676	13.6544	13.0873	12.9263	13.0224	12.031	12.0634	12.0112
ENSG00000159461	AMFR	0.813662	12.0219	9.76479	2.91016e-09	1.5715e-07	11.3764	12.6856	12.4516	12.305	12.1958	11.9862	12.1192	11.3372	11.6082	11.5078	12.4061	12.3585	12.2578	12.2645	12.1865	12.3001	11.4207	11.6207	11.3818
ENSG00000006327	TNFRSF12A	1.32289	13.2879	9.76247	2.92222e-09	1.5715e-07	11.3723	14.1332	13.4037	13.2681	13.9303	13.6081	13.7904	12.4876	12.5231	12.4466	13.4405	13.389	13.3918	14.1714	14.0589	14.161	12.4244	12.234	12.3202
ENSG00000131389	SLC6A6	-1.17206	11.0501	-9.76399	2.9143e-09	1.5715e-07	11.375	11.1444	10.6649	11.0236	10.652	10.7211	10.4767	11.6874	11.5399	11.541	10.3315	10.7733	10.564	10.7174	10.3764	10.4678	12.0799	12.074	12.0666
ENSG00000167191	GPRC5B	-0.760065	6.67587	-9.76227	2.92325e-09	1.5715e-07	11.3719	6.37223	6.27337	6.64344	6.57874	6.44747	6.29641	7.25398	6.97797	7.23925	6.45995	6.31517	6.73052	6.41368	6.24038	6.29884	7.12619	7.21264	7.28547
ENSG00000087266	SH3BP2	1.12462	10.1847	9.75866	2.94212e-09	1.579e-07	11.3654	10.7928	10.5018	10.4556	10.7672	10.6396	10.5174	9.24633	9.36563	9.37595	10.1032	10.2165	10.1993	10.9148	10.8685	10.7383	9.51547	9.58686	9.5195
ENSG00000097007	ABL1	0.651464	12.8539	9.75572	2.95757e-09	1.58464e-07	11.3602	13.4628	13.0971	13.0785	13.0191	12.959	12.9163	12.347	12.3837	12.4212	12.9984	13.0482	13.0869	13.1334	13.0048	13.0476	12.4199	12.4271	12.5185
ENSG00000164933	SLC25A32	0.774576	11.1739	9.75297	2.97206e-09	1.58975e-07	11.3552	11.8361	11.4397	11.4208	11.3093	11.2289	11.3359	10.6356	10.6924	10.6661	11.5278	11.5306	11.5966	11.3666	11.2259	11.3665	10.7291	10.5617	10.66
ENSG00000176658	MYO1D	0.613079	11.3724	9.75062	2.98454e-09	1.59377e-07	11.351	11.7418	11.4717	11.6104	11.5936	11.4035	11.4759	11.0274	11.0374	10.9901	11.5631	11.4665	11.6759	11.5908	11.6408	11.6872	10.9927	10.855	10.8796
ENSG00000100075	SLC25A1	-0.659946	11.5398	-9.74838	2.99647e-09	1.59749e-07	11.347	11.4128	11.3224	11.2251	11.4592	11.4449	11.3303	11.8979	11.8915	11.8744	11.1355	11.1891	11.155	11.4608	11.3294	11.3735	12.085	12.0668	12.0631
ENSG00000058600	POLR3E	0.780431	11.3751	9.74544	3.01224e-09	1.60058e-07	11.3417	11.9828	11.7402	11.7599	11.6779	11.4262	11.5277	10.6844	10.7649	10.8117	11.5368	11.6642	11.69	11.5956	11.5006	11.5209	11.0857	10.8216	10.9604
ENSG00000115839	RAB3GAP1	0.734625	12.5629	9.74593	3.00959e-09	1.60058e-07	11.3426	13.0991	13.0193	12.9318	12.6976	12.6173	12.781	11.9764	11.9212	12.0228	12.8027	12.8447	12.8469	12.7108	12.5982	12.7445	12.157	12.1575	12.2042
ENSG00000169550	MUC15	-1.35333	8.13416	-9.73467	3.07061e-09	1.62889e-07	11.3224	7.30996	7.47663	7.96641	7.11731	7.63972	7.65183	9.38537	9.32835	9.33185	7.84179	7.89092	7.82925	7.9322	7.83004	7.71054	8.7331	8.55678	8.88281
ENSG00000232956	SNHG15	1.61894	10.4802	9.72564	3.1205e-09	1.65263e-07	11.3062	11.2473	10.6526	10.3363	11.3713	11.0516	11.3369	9.48322	9.43159	9.41122	10.6509	10.667	10.5083	11.4795	11.4591	11.4777	9.61253	9.18817	9.2789
ENSG00000150776	NKAPD1	0.685905	11.6719	9.72124	3.1451e-09	1.66291e-07	11.2983	11.9486	11.7439	11.7969	11.9248	11.7834	12.0518	11.3579	11.2301	11.2092	11.9155	11.7814	11.7458	12.1141	11.9119	12.0877	11.0521	11.2156	11.2226
ENSG00000188486	H2AX	-0.985322	11.5192	-9.7131	3.1912e-09	1.68451e-07	11.2836	11.4264	11.3041	11.1887	11.3486	11.3642	11.2735	11.9133	11.9513	11.9029	10.9433	10.9498	11.0145	11.1736	11.1081	11.1947	12.5088	12.3831	12.3973
ENSG00000126217	MCF2L	-1.4366	10.1416	-9.7088	3.21581e-09	1.69471e-07	11.2759	10.0722	9.65985	9.42255	10.2351	9.8526	9.79939	10.8709	10.7095	10.6521	9.49089	9.62843	9.35205	9.41464	9.46742	9.55744	11.4133	11.5104	11.4397
ENSG00000144810	COL8A1	-0.553083	10.4021	-9.69656	3.28691e-09	1.72935e-07	11.2539	10.2362	10.2692	10.1388	10.2942	10.1301	10.2205	10.8123	10.8358	10.682	10.2505	10.3513	10.1847	10.1592	10.1446	10.2337	10.7174	10.8142	10.7633
ENSG00000204390	HSPA1L	-1.10202	6.96464	-9.69323	3.30654e-09	1.73399e-07	11.2479	6.39086	6.45761	6.77669	6.86519	6.91106	6.8331	7.48253	7.55766	7.40703	6.70953	6.60345	6.65178	6.36692	6.33632	6.26504	7.83105	8.06404	7.85358
ENSG00000196535	MYO18A	-0.982627	10.8192	-9.69379	3.30324e-09	1.73399e-07	11.2489	10.2561	10.3375	10.5661	10.6416	10.8773	10.7276	11.3957	11.2191	11.3522	10.495	10.3452	10.3323	10.3109	10.3279	10.6829	11.4291	11.7196	11.7303
ENSG00000100139	MICALL1	1.12093	13.2171	9.69222	3.31254e-09	1.7343e-07	11.2461	14.1649	13.6719	13.5633	13.7144	13.4666	13.5674	12.289	12.2858	12.2305	13.204	13.2972	13.3167	13.7422	13.6554	13.7248	12.7276	12.5779	12.708
ENSG00000013364	MVP	-0.673209	11.7061	-9.69017	3.3247e-09	1.73784e-07	11.2424	11.5079	11.4796	11.5737	11.6341	11.6369	11.4598	12.0386	12.0293	11.9951	11.4898	11.4759	11.4764	11.3603	11.2879	11.3982	12.2592	12.3415	12.2658
ENSG00000120738	EGR1	2.44865	12.4496	9.68678	3.34496e-09	1.74558e-07	11.2363	13.4136	12.4673	12.2868	13.4955	13.1446	13.1586	11.3122	11.2632	11.5048	12.972	13.1789	13.1342	13.9379	13.9479	14.0527	10.2408	10.1102	10.4719
ENSG00000181577	C6orf223	-0.711081	6.30672	-9.68	3.38578e-09	1.76401e-07	11.224	6.04549	5.96688	6.16983	5.84581	6.32282	6.24577	6.66827	6.59633	6.89931	5.97031	6.02197	5.89182	6.16176	6.04533	6.14855	6.91689	6.76289	6.84097
ENSG00000198393	ZNF26	1.18187	9.96315	9.66849	3.4563e-09	1.79784e-07	11.2033	10.8487	10.4516	10.4145	10.3311	9.94717	10.1707	9.29914	9.11267	9.09274	10.67	10.5622	10.6762	9.96825	10.0203	10.2246	9.20036	9.03573	9.3108
ENSG00000187372	PCDHB13	-1.0462	7.50693	-9.66057	3.5057e-09	1.82058e-07	11.189	6.48441	6.89348	7.32046	7.32015	7.31404	7.40707	8.18627	8.36282	8.27368	7.11559	7.20249	7.13874	7.35955	7.17409	7.16832	8.04769	8.23136	8.12457
ENSG00000149782	PLCB3	-0.63042	10.8389	-9.64874	3.58089e-09	1.85662e-07	11.1676	10.5754	10.6531	10.8086	10.647	10.748	10.5704	11.2621	11.1448	11.1405	10.4644	10.57	10.6176	10.7086	10.6685	10.5131	11.3315	11.4203	11.2557
ENSG00000166387	PPFIBP2	1.11245	8.89432	9.63854	3.64707e-09	1.88789e-07	11.1492	9.35751	9.64411	9.45878	9.28341	8.94377	9.0119	8.08302	8.34616	7.92019	9.24904	9.49253	9.46622	9.05349	8.92993	9.29092	7.8592	8.4679	8.23961
ENSG00000182158	CREB3L2	-1.03139	10.4422	-9.63613	3.66291e-09	1.89304e-07	11.1448	9.80884	10.0422	10.0305	10.2609	10.305	10.1985	11.0967	11.089	11.1483	10.3558	10.2858	10.4655	9.88436	9.62069	9.92287	10.979	11.2019	11.264
ENSG00000203875	SNHG5	1.36381	10.5503	9.62872	3.71198e-09	1.91223e-07	11.1314	11.0428	10.7795	10.811	11.0837	10.8639	11.0119	9.78793	9.745	9.82666	10.7735	10.5314	10.6012	11.5352	11.4765	11.5477	9.51817	9.47401	9.49462
ENSG00000162929	SANBR	-0.994741	8.66011	-9.62897	3.7103e-09	1.91223e-07	11.1319	7.91065	8.30932	8.33704	8.10897	8.38271	8.57852	9.38358	9.46001	9.47017	8.11579	8.19655	8.401	8.44981	8.69775	8.45422	9.02375	9.2155	9.3866
ENSG00000233369	GTF2IP4	-0.804598	11.1006	-9.62382	3.74479e-09	1.92604e-07	11.1226	10.3769	10.7863	10.8573	10.8669	11.0839	10.9521	11.5966	11.6756	11.7099	10.7734	10.8304	10.8042	10.837	10.9007	10.9198	11.3806	11.7524	11.707
ENSG00000006451	RALA	0.813442	11.2014	9.62086	3.76476e-09	1.93013e-07	11.1172	11.8128	11.6193	11.6122	11.3359	11.1906	11.3151	10.6895	10.6086	10.6289	11.6469	11.5549	11.5948	11.3712	11.2326	11.3847	10.6907	10.6834	10.6537
ENSG00000148841	ITPRIP	2.12962	11.9594	9.62146	3.76069e-09	1.93013e-07	11.1183	14.0446	12.8165	12.5425	12.2625	11.8431	11.9532	10.6702	10.737	10.7645	12.973	12.9839	13.0569	12.5692	12.432	12.5533	10.4922	10.2794	10.2943
ENSG00000148843	PDCD11	0.909091	12.5191	9.61351	3.81485e-09	1.95269e-07	11.1039	13.3896	12.8704	12.8132	12.8662	12.5512	12.6491	11.8808	11.7783	11.873	12.9059	12.9567	12.9039	12.6874	12.6344	12.6373	12.0541	11.9159	11.9761
ENSG00000128203	ASPHD2	1.04077	11.3599	9.60803	3.85267e-09	1.96891e-07	11.094	11.9952	11.8184	11.8917	11.824	11.6893	11.7363	10.4851	10.4057	10.3934	11.3098	11.4823	11.4148	11.8023	11.7113	11.8063	10.885	10.9155	10.9116
ENSG00000198355	PIM3	1.33344	11.5451	9.60386	3.88164e-09	1.98056e-07	11.0864	12.5516	12.1221	12.0366	11.7029	11.5855	11.645	10.7831	10.8047	10.6741	12.3759	12.3119	12.3945	11.7037	11.6523	11.7925	10.6788	10.5097	10.4861
ENSG00000179331	RAB39A	-1.04579	7.69755	-9.59877	3.91738e-09	1.99563e-07	11.0772	6.68164	7.34214	7.34204	7.34769	7.50481	7.48117	8.56283	8.50544	8.5102	7.16265	7.36642	7.28195	7.58956	7.57534	7.51205	8.19468	8.26647	8.32885
ENSG00000133641	C12orf29	0.819651	9.31713	9.59662	3.93257e-09	2.00019e-07	11.0733	9.66662	9.52931	9.39576	9.53519	9.38126	9.61205	8.91164	8.97164	8.85071	9.61716	9.49278	9.49231	9.76128	9.74852	9.85193	8.66548	8.49122	8.7335
ENSG00000147065	MSN	-0.76373	14.1992	-9.58495	4.01611e-09	2.03945e-07	11.0521	14.0399	14.0173	14.0827	14.1056	14.08	13.8878	14.5303	14.5228	14.5269	13.9142	13.9546	14.0033	13.8305	13.6698	13.7504	14.8993	14.9314	14.8398
ENSG00000171425	ZNF581	0.724548	9.46025	9.58352	4.0265e-09	2.04149e-07	11.0495	9.6749	9.8999	9.93172	9.75488	9.71006	9.60057	8.94118	8.82606	8.80301	9.55169	9.62263	9.75603	9.68182	9.58462	9.6524	9.17378	9.09322	9.02608
ENSG00000102572	STK24	1.09687	11.9758	9.58214	4.03651e-09	2.04334e-07	11.047	12.9525	12.5168	12.5024	12.1417	12.0908	12.1225	11.1829	11.1778	11.0951	12.4507	12.4362	12.6083	12.0919	12.0445	12.1391	11.3891	11.368	11.2546
ENSG00000130826	DKC1	0.82773	12.9998	9.57409	4.09554e-09	2.0667e-07	11.0324	13.7204	13.4853	13.3965	13.206	13.0105	13.1007	12.4688	12.3731	12.2373	13.3208	13.2283	13.2406	13.2529	13.115	13.232	12.6181	12.466	12.5249
ENSG00000169826	CSGALNACT2	1.13288	11.8979	9.5745	4.09249e-09	2.0667e-07	11.0332	12.5954	12.6017	12.5871	11.7906	11.8251	12.1393	11.1683	11.1933	11.1802	12.4602	12.4651	12.4914	12.0792	12.0932	12.1779	11.2315	10.9659	11.1166
ENSG00000137817	PARP6	0.731257	11.8922	9.56965	4.12843e-09	2.08003e-07	11.0244	12.2891	12.1007	12.063	12.0094	11.9183	12.0563	11.5063	11.5543	11.532	12.0162	12.1232	12.093	12.3495	12.3308	12.2814	11.3005	11.2572	11.2776
ENSG00000154914	USP43	0.687682	9.03396	9.56746	4.1448e-09	2.085e-07	11.0204	9.18011	9.16671	9.22449	9.29897	9.25398	9.12723	8.73224	8.60862	8.71332	9.28798	9.19863	9.18127	9.49911	9.40746	9.33235	8.43271	8.49127	8.47489
ENSG00000284668	LINC02780	0.731458	9.66422	9.56178	4.18747e-09	2.10317e-07	11.0101	9.96413	9.91917	9.88968	10.0669	9.95754	9.9898	9.23357	8.94818	9.00898	9.87799	9.83908	9.67134	9.87611	9.9047	9.94001	9.17863	9.4779	9.21224
ENSG00000186297	GABRA5	-0.816358	8.78053	-9.55757	4.21941e-09	2.1159e-07	11.0024	8.17879	8.51772	8.28824	8.56994	8.55232	8.60394	9.43865	9.42726	9.44794	8.68429	8.72893	8.57358	8.60797	8.34584	8.44942	9.31148	9.13098	9.19232
ENSG00000214575	CPEB1	0.913631	10.0656	9.55253	4.25799e-09	2.13192e-07	10.9932	10.7913	10.6484	10.5368	10.2653	10.1378	10.2189	9.41409	9.33173	9.24576	10.3752	10.3984	10.3298	10.2752	10.2022	10.2621	9.51134	9.72188	9.51408
ENSG00000250072	SH3TC2-DT	-1.29493	6.17857	-9.54894	4.28569e-09	2.14244e-07	10.9867	5.67276	6.25438	5.93612	5.67276	6.13859	5.80308	6.72414	6.77151	6.63382	5.5234	5.50374	5.4733	5.61041	5.82113	5.55351	7.5251	7.30088	7.2957
ENSG00000101457	DNTTIP1	0.745733	10.7618	9.54713	4.29975e-09	2.14613e-07	10.9834	11.413	11.0198	10.9338	11.1517	10.9379	10.9136	10.201	10.1531	10.1321	10.9167	10.9031	10.9524	11.0042	10.9096	11.0684	10.4184	10.4014	10.2816
ENSG00000102003	SYP	1.62253	9.2555	9.54454	4.31988e-09	2.15283e-07	10.9787	10.7686	9.41576	9.09033	10.1885	9.37256	9.61675	8.35066	8.19647	8.29993	10.0551	9.97775	9.80567	9.76368	9.68197	9.81945	8.25089	7.91588	8.02907
ENSG00000181472	ZBTB2	0.694195	11.0796	9.54349	4.32814e-09	2.1536e-07	10.9768	11.5791	11.4175	11.3973	11.2278	11.0615	11.2719	10.6382	10.5618	10.5615	11.2133	11.1264	11.2172	11.3854	11.4468	11.3879	10.6383	10.681	10.6202
ENSG00000160326	SLC2A6	-1.35367	9.334	-9.53949	4.35951e-09	2.16542e-07	10.9695	8.70658	8.62626	8.728	9.20625	9.34015	9.05745	10.2162	10.1319	9.99319	8.45398	8.25308	8.69539	9.24783	9.08005	9.19824	10.4013	10.2966	10.3795
ENSG00000196972	SMIM10L2B	-1.04177	6.38587	-9.53875	4.36539e-09	2.16542e-07	10.9682	5.63769	5.84737	5.77944	6.31285	6.49652	6.25802	7.08294	6.98004	7.07793	5.71816	5.84664	6.00469	6.18434	6.27748	6.10013	7.04292	7.07859	7.21986
ENSG00000205903	ZNF316	1.10915	12.1589	9.53445	4.39945e-09	2.17895e-07	10.9603	13.0863	12.4438	12.51	12.2445	12.1816	12.167	11.5588	11.6182	11.6196	12.7059	12.6677	12.7415	12.4784	12.5921	12.5244	11.3155	11.2866	11.1179
ENSG00000096092	TMEM14A	-0.649047	9.53492	-9.51839	4.52912e-09	2.23972e-07	10.9311	9.34433	9.08933	9.1919	9.3657	9.40837	9.37588	10.0283	9.95879	10.0517	9.54765	9.32338	9.22439	9.34081	9.2884	9.32267	9.84382	9.99826	9.92487
ENSG00000187098	MITF	1.27227	9.52597	9.50066	4.67694e-09	2.30926e-07	10.8987	10.1118	10.2003	10.0294	9.48424	9.63381	9.7676	8.74443	8.88909	8.87301	10.3996	10.4273	10.2061	9.61168	9.77633	9.75247	8.48257	8.57555	8.50211
ENSG00000279717		-0.5877	6.23652	-9.49524	4.7231e-09	2.32847e-07	10.8888	5.94985	6.02801	5.9769	5.97814	6.08124	6.07152	6.70044	6.76892	6.57364	6.13074	6.19872	6.20521	5.82614	6.02507	6.01588	6.52143	6.51251	6.69297
ENSG00000111224	PARP11	0.672631	10.1087	9.49405	4.73325e-09	2.32989e-07	10.8867	10.2904	10.3203	10.275	10.486	10.3105	10.3316	9.68966	9.61391	9.66047	10.5231	10.3353	10.4767	10.1265	10.1711	10.3478	9.85792	9.58191	9.5575
ENSG00000138119	MYOF	-0.538287	12.38	-9.49275	4.74444e-09	2.33182e-07	10.8843	12.1924	12.1345	12.2057	12.1604	12.3495	12.3514	12.7295	12.6402	12.6561	12.1883	12.2075	12.2349	12.1298	12.0717	12.1804	12.767	12.8652	12.775
ENSG00000055483	USP36	1.36207	12.4041	9.48715	4.79293e-09	2.35205e-07	10.874	13.5558	13.1317	13.02	12.5799	12.3495	12.5254	11.59	11.4768	11.4078	13.0879	13.1424	13.2084	12.5517	12.5959	12.5488	11.5628	11.4709	11.468
ENSG00000240476	LINC00973	1.78116	11.5823	9.48248	4.83367e-09	2.36843e-07	10.8655	13.4479	12.3519	12.0683	12.3482	11.6601	12.0042	10.1699	10.1425	10.0479	12.3169	12.1655	12.1244	11.9434	11.7794	11.9023	10.8135	10.5926	10.6029
ENSG00000103485	QPRT	-0.675474	11.5715	-9.48092	4.84735e-09	2.37151e-07	10.8627	11.5041	11.3792	11.4031	11.4658	11.4759	11.2638	11.8889	11.9254	11.8371	11.3052	11.3227	11.3631	11.2566	11.137	11.2794	12.1375	12.1368	12.2051
ENSG00000183889		1.29756	11.574	9.47673	4.88436e-09	2.38598e-07	10.855	12.4492	12.3709	12.334	11.6057	11.5984	11.7325	10.7321	10.4518	10.8917	12.1287	12.2174	12.4085	11.6494	11.7987	11.7852	10.8129	10.6306	10.7349
ENSG00000100029	PES1	0.687143	12.6852	9.47477	4.90178e-09	2.38881e-07	10.8514	13.3087	12.8995	12.8796	13.0467	12.7342	12.842	12.2231	12.1656	12.0678	12.895	12.8245	12.8614	12.9181	12.8466	12.9152	12.3981	12.2475	12.2607
ENSG00000159128	IFNGR2	0.575047	10.9384	9.4744	4.90504e-09	2.38881e-07	10.8508	11.2162	11.2225	11.2326	11.0043	11.0473	10.9961	10.5013	10.5649	10.6607	11.2808	11.1844	11.0752	11.1354	11.102	11.0647	10.5225	10.5527	10.5284
ENSG00000162852	CNST	1.09994	10.4996	9.47294	4.91814e-09	2.39156e-07	10.8481	11.0739	10.9051	11.0733	10.6866	10.4213	10.7509	9.91762	9.81589	9.85195	11.1775	11.1672	11.226	10.6851	10.5915	10.6368	9.60243	9.53732	9.87283
ENSG00000250423	KIAA1210	-1.2438	7.02487	-9.45245	5.10464e-09	2.47849e-07	10.8106	5.97316	6.47046	6.34309	6.85867	7.25356	6.93027	7.69212	7.73605	7.96649	6.53767	6.73041	6.66559	6.46912	6.46758	6.62372	7.76178	7.86886	8.09913
ENSG00000161040	FBXL13	1.2044	9.82533	9.44411	5.18262e-09	2.51255e-07	10.7953	10.7034	10.2768	10.2802	10.381	10.171	10.2895	8.86172	8.84147	8.6228	9.9192	9.84139	9.80747	10.3293	10.2776	10.4446	9.35261	9.21596	9.2398
ENSG00000265763	ZNF488	-1.09344	7.2289	-9.44058	5.2161e-09	2.52497e-07	10.7888	6.65296	6.54934	6.51494	7.16296	7.17235	7.11538	7.95343	7.95855	7.98019	6.6363	6.55132	6.65123	7.15165	7.10423	7.11039	7.88213	7.93779	8.03506
ENSG00000121552	CSTA	0.696413	7.99362	9.43566	5.26296e-09	2.53618e-07	10.7798	8.27525	8.14485	8.17239	8.23695	8.28422	8.0826	7.51265	7.5399	7.69381	8.43719	8.39884	8.35163	8.158	7.97858	8.18863	7.52668	7.44577	7.45729
ENSG00000059573	ALDH18A1	0.597602	12.4914	9.43645	5.25538e-09	2.53618e-07	10.7813	12.9159	12.6127	12.5444	12.6973	12.5726	12.5882	12.1638	12.243	12.0846	12.7105	12.7714	12.682	12.8033	12.6579	12.7309	11.9955	11.9656	12.1055
ENSG00000197343	ZNF655	1.00738	12.4936	9.43663	5.25369e-09	2.53618e-07	10.7816	13.2119	13.0198	13.0101	12.4442	12.3297	12.6222	11.9104	11.9842	11.9098	12.8271	12.7979	12.7922	12.9884	12.9329	12.9761	11.7535	11.6714	11.7027
ENSG00000115380	EFEMP1	-0.592957	11.4774	-9.43358	5.28289e-09	2.54197e-07	10.776	11.0936	11.2139	11.2882	11.2856	11.3743	11.3593	11.9443	11.8861	11.8512	11.365	11.3249	11.4415	11.2291	11.1571	11.2244	11.735	11.8305	11.9891
ENSG00000221914	PPP2R2A	0.998485	11.9957	9.43152	5.30282e-09	2.54773e-07	10.7722	12.8279	12.5199	12.2915	12.1446	11.931	12.1203	11.3464	11.3705	11.4093	12.5257	12.4976	12.6045	12.1741	12.1051	12.2004	11.2877	11.2554	11.3111
ENSG00000130402	ACTN4	-0.487207	13.4835	-9.4274	5.34274e-09	2.56308e-07	10.7646	13.2678	13.2691	13.4653	13.3358	13.3264	13.2222	13.826	13.8339	13.8054	13.2906	13.4019	13.4649	13.2219	13.239	13.3487	13.7669	13.8557	13.7622
ENSG00000128606	LRRC17	-0.782137	6.63008	-9.42196	5.39589e-09	2.58471e-07	10.7547	6.44048	6.0423	6.48339	6.35332	6.32537	6.18219	7.19402	7.26274	7.38691	6.62639	6.44466	6.41128	6.23395	6.4495	6.43958	6.90061	7.10673	7.05801
ENSG00000059728	MXD1	2.12379	10.2944	9.40806	5.53435e-09	2.64709e-07	10.7291	11.9308	11.1451	10.7935	10.7145	10.0519	10.4721	9.19637	9.16429	9.18146	11.4948	11.5255	11.7231	10.7063	10.6696	10.8013	8.761	8.56224	8.40614
ENSG00000066651	TRMT11	0.777623	9.18464	9.40689	5.54619e-09	2.6488e-07	10.727	9.57076	9.60471	9.40828	9.18791	9.17319	9.43925	8.70513	8.87263	8.69994	9.37629	9.40818	9.44005	9.55067	9.52093	9.646	8.48439	8.50577	8.72951
ENSG00000006704	GTF2IRD1	0.821008	10.8256	9.4051	5.5643e-09	2.6535e-07	10.7237	11.4412	11.1945	11.2086	10.8028	10.8294	10.9532	10.2935	10.3053	10.4021	10.9849	11.1963	11.1062	11.2738	11.1185	11.0821	10.3946	10.1698	10.1044
ENSG00000275700	AATF	0.846871	12.3226	9.40074	5.60883e-09	2.67034e-07	10.7157	13.0666	12.7409	12.7191	12.556	12.3776	12.4011	11.678	11.6925	11.6714	12.7194	12.7	12.6931	12.4881	12.3279	12.4686	11.8859	11.7923	11.8279
ENSG00000114019	AMOTL2	0.783842	12.6653	9.3992	5.62456e-09	2.67034e-07	10.7129	13.1816	12.8173	12.7951	12.8514	12.7754	12.8084	12.3069	12.2657	12.1856	13.1153	13.1601	13.1945	12.8028	12.7766	12.8401	12.0948	12.0037	11.9995
ENSG00000164761	TNFRSF11B	-2.13574	10.4834	-9.39946	5.6219e-09	2.67034e-07	10.7133	9.07892	10.429	10.8271	9.91844	9.98598	9.85519	11.4556	11.4525	11.3475	9.48775	9.52209	9.29839	9.75272	9.64343	9.45831	12.6372	12.1549	12.3954
ENSG00000187953	PMS2CL	0.829629	9.61256	9.39805	5.63641e-09	2.67201e-07	10.7107	10.0239	9.5305	9.7445	9.95258	9.72044	9.95941	9.14645	9.18341	9.25187	9.9946	10.0737	10.1234	9.80227	9.83107	9.91282	8.8799	8.89341	9.00182
ENSG00000166224	SGPL1	0.841814	13.1394	9.39661	5.65125e-09	2.67509e-07	10.7081	13.6698	13.5681	13.6013	13.3511	13.3217	13.255	12.4826	12.4777	12.5272	13.5293	13.5798	13.6753	13.2319	13.0837	13.173	12.5522	12.7014	12.728
ENSG00000111540	RAB5B	-0.631204	12.1602	-9.39003	5.7195e-09	2.70341e-07	10.696	12.0383	12.0502	12.0158	11.9995	12.066	11.8884	12.4733	12.4482	12.4619	11.941	11.9627	12.0149	11.8438	11.7394	11.8374	12.6116	12.7625	12.7283
ENSG00000101265	RASSF2	-1.23806	9.12016	-9.38805	5.74021e-09	2.70793e-07	10.6923	8.0353	8.34966	8.54415	9.01896	9.34342	8.8952	9.88283	10.0222	9.98973	8.6717	8.55089	8.72328	8.84219	8.70504	8.80986	9.796	10.0409	9.94151
ENSG00000288721		1.07459	8.17446	9.3875	5.74593e-09	2.70793e-07	10.6913	9.119	8.49746	8.79585	8.6215	8.10968	8.33722	7.27476	7.52743	7.28726	8.45594	8.61858	8.39224	8.69797	8.25887	8.48758	7.50751	7.60301	7.54846
ENSG00000167107	ACSF2	-0.82168	8.42729	-9.38152	5.80906e-09	2.73366e-07	10.6803	7.76551	8.0558	8.13973	8.21882	8.51051	8.28973	9.00455	8.81297	9.04803	7.98633	8.00827	8.23101	8.24163	8.21588	8.17759	9.06698	8.95435	8.9636
ENSG00000206432	TMEM200C	0.875363	11.0179	9.37757	5.85114e-09	2.74145e-07	10.6731	11.5923	11.473	11.4898	11.2511	11.2898	11.3032	10.3613	10.2321	10.1686	11.3831	11.2681	11.4042	11.1536	10.9828	11.1254	10.5798	10.6542	10.6099
ENSG00000026751	SLAMF7	1.28653	9.4845	9.37838	5.84247e-09	2.74145e-07	10.6746	10.6646	10.1887	10.1021	9.59703	9.51348	9.64715	8.47497	8.57614	8.59636	9.9572	10.1742	10.1223	9.64897	9.61147	9.73296	8.73235	8.74323	8.63779
ENSG00000223478		-0.717394	8.21455	-9.37756	5.85124e-09	2.74145e-07	10.673	7.98659	7.91959	7.98319	8.01984	8.21855	8.13402	8.51615	8.63095	8.52208	7.84243	7.93552	7.82745	7.91593	7.90226	8.01967	8.77521	8.86613	8.84637
ENSG00000162650	ATXN7L2	0.978063	9.90216	9.36305	6.00859e-09	2.81107e-07	10.6463	10.8711	10.1061	10.0584	10.3003	9.99595	10.0802	9.27092	9.33825	9.09809	10.0791	10.2607	10.0443	10.2638	10.3601	10.318	9.44543	9.13476	9.21327
ENSG00000230844	ZNF674-AS1	1.03489	9.83649	9.35758	6.06903e-09	2.83522e-07	10.6362	10.9015	10.122	10.0009	10.1374	9.85014	9.91126	9.2216	9.21155	9.17201	10.2543	10.299	10.2736	10.1724	10.0309	10.2241	9.1158	9.03451	9.12389
ENSG00000165072	MAMDC2	-0.893589	6.0877	-9.35501	6.09761e-09	2.84443e-07	10.6315	5.43153	5.82912	5.87669	5.82369	6.09799	5.92094	6.63901	6.47502	6.69526	5.83833	6.04312	5.77948	5.76229	5.69198	5.38282	6.99831	6.6413	6.65163
ENSG00000171466	ZNF562	0.95788	10.4135	9.35301	6.11995e-09	2.85054e-07	10.6278	11.1067	10.4492	10.7393	10.6423	10.5053	10.6126	9.82739	9.77777	10.061	10.7789	10.6009	10.572	10.952	10.7951	11.0393	9.53862	9.56901	9.87573
ENSG00000186847	KRT14	-0.600773	6.8733	-9.35225	6.12846e-09	2.85054e-07	10.6264	6.7446	6.73489	6.758	6.71444	6.81201	6.46278	7.21757	7.21531	7.20015	6.669	6.66673	6.7521	6.64073	6.61125	6.51004	7.44091	7.26968	7.2993
ENSG00000109917	ZPR1	0.970399	10.9297	9.34823	6.17379e-09	2.86418e-07	10.619	11.857	11.3406	11.3223	11.2907	10.9014	11.1706	10.1003	10.137	10.2472	11.2698	11.1719	11.3326	11.2877	11.0079	11.0852	10.3897	10.3899	10.4323
ENSG00000134153	EMC7	0.663363	10.5549	9.34806	6.17566e-09	2.86418e-07	10.6187	11.1507	10.8178	10.7059	10.7738	10.6092	10.6958	10.1072	10.0441	10.0893	10.8325	10.758	10.7869	10.8083	10.62	10.7529	10.0964	10.1779	10.1609
ENSG00000113209	PCDHB5	-1.30122	9.41107	-9.33898	6.27925e-09	2.90803e-07	10.6019	8.54869	8.79418	8.88458	9.357	9.6425	9.28607	10.0174	10.0702	10.0991	8.7697	8.82057	8.67663	8.92867	8.86685	9.15256	10.4458	10.4323	10.6066
ENSG00000134717	BTF3L4	0.611018	11.0971	9.33142	6.36686e-09	2.94435e-07	10.5879	11.4866	11.3658	11.3908	11.3816	11.2429	11.2449	10.5835	10.5421	10.6355	11.1918	11.2183	11.2967	11.297	11.165	11.3275	10.7332	10.813	10.8309
ENSG00000286985		-0.878841	6.34381	-9.3292	6.39279e-09	2.95209e-07	10.5838	5.81903	5.90028	5.88548	6.17855	6.14443	6.05218	7.19052	6.93173	6.99211	5.94106	6.08441	6.35201	6.2301	5.94591	6.07694	6.50792	6.795	7.16096
ENSG00000286156	BMS1P23	0.580265	10.1199	9.31741	6.53255e-09	2.9915e-07	10.562	10.5436	10.2825	10.2404	10.3255	10.1378	10.3238	9.71952	9.7874	9.71875	10.3037	10.3325	10.3407	10.2741	10.3536	10.3019	9.83296	9.63805	9.70171
ENSG00000256971	LINC00508	1.3817	7.66655	9.31932	6.50968e-09	2.9915e-07	10.5656	8.86022	8.44711	8.36089	7.74613	7.60657	8.0117	6.72756	6.68635	6.55241	8.24964	8.38364	8.36978	7.80369	7.72547	7.96054	6.78802	6.82914	6.88902
ENSG00000204569	PPP1R10	-1.38105	10.7406	-9.31774	6.5286e-09	2.9915e-07	10.5627	9.92719	9.78958	9.93423	10.5792	10.9412	10.6235	11.5833	11.6989	11.5886	10.0119	9.93655	10.0408	10.6486	10.3143	10.6164	11.6989	11.6419	11.7564
ENSG00000096070	BRPF3	1.07268	12.6477	9.31951	6.50751e-09	2.9915e-07	10.5659	13.5556	13.0706	12.9403	12.7997	12.7236	12.6827	12.0743	12.0233	11.959	13.2212	13.2915	13.355	12.8248	12.8073	12.7905	11.8177	11.8756	11.8454
ENSG00000038382	TRIO	0.768065	14.3037	9.32109	6.48866e-09	2.9915e-07	10.5688	14.8837	14.7687	14.7083	14.3769	14.2419	14.3501	13.7726	13.8157	13.8154	14.7249	14.6922	14.6352	14.4294	14.5253	14.3802	13.8048	13.7488	13.7926
ENSG00000254681	PKD1P5	0.963826	8.86118	9.31729	6.53406e-09	2.9915e-07	10.5618	9.63554	9.29883	9.36165	8.97486	8.90455	8.96278	8.0975	8.18131	8.33362	9.285	9.316	9.28768	9.05725	9.18269	8.92264	8.4919	8.05924	8.14822
ENSG00000088826	SMOX	1.62894	10.6325	9.31483	6.56356e-09	2.9922e-07	10.5573	12.0646	11.5767	11.4363	11.1393	10.7244	10.8632	9.20996	9.37528	9.30286	11.2729	11.392	11.3387	10.8222	10.6985	10.777	9.98811	9.62681	9.77628
ENSG00000189060	H1-0	0.711532	15.6114	9.31527	6.55823e-09	2.9922e-07	10.5581	16.143	15.907	15.8443	15.9168	15.7789	15.7527	15.0263	15.0275	15.1063	15.6283	15.6099	15.6077	15.9991	15.9558	16.0398	15.1476	15.2917	15.2229
ENSG00000235448	LURAP1L-AS1	1.36092	7.69745	9.31533	6.55757e-09	2.9922e-07	10.5582	8.87604	8.08043	8.30231	8.18476	7.89966	8.07669	6.5633	6.70982	6.58402	8.55094	8.27127	8.3489	7.83926	7.71792	7.66486	6.98414	7.0648	6.83494
ENSG00000183196	CHST6	-1.14474	8.41512	-9.31366	6.57773e-09	2.99441e-07	10.5551	7.95551	7.9341	7.84998	8.3878	8.5733	8.12808	8.94968	9.05033	8.9073	7.79242	7.76153	7.88175	8.02591	7.83156	8.28055	9.22713	9.47176	9.46348
ENSG00000149657	LSM14B	0.547642	11.8007	9.30976	6.62494e-09	3.01163e-07	10.5479	11.9284	12.0657	12.0581	11.8938	11.9332	11.8562	11.4954	11.4602	11.515	12.0379	12.0912	12.1299	11.9701	11.88	11.9542	11.3336	11.4478	11.3614
ENSG00000277297	ATP5F1AP10	-0.674885	5.92056	-9.3067	6.66228e-09	3.02432e-07	10.5422	5.54941	5.54941	5.83573	5.77957	5.76486	5.864	6.23002	6.35262	6.35948	5.66583	5.70588	5.59392	5.57956	5.70762	5.75147	6.72816	6.14596	6.40669
ENSG00000171612	SLC25A33	0.721315	9.9428	9.30497	6.68347e-09	3.02538e-07	10.539	10.5016	10.2613	10.1406	10.2711	10.0383	10.1441	9.45914	9.2746	9.39452	10.1768	10.2386	10.2363	10.1534	10.0093	10.0275	9.69368	9.47669	9.47293
ENSG00000023572	GLRX2	0.90116	8.3604	9.30508	6.68207e-09	3.02538e-07	10.5392	9.14958	8.66412	8.86678	8.60839	8.5175	8.57667	7.77115	7.64451	7.44488	8.70646	8.6003	8.68778	8.5776	8.51036	8.46388	7.87991	7.95802	7.85928
ENSG00000197081	IGF2R	0.766009	13.9918	9.2999	6.74604e-09	3.0494e-07	10.5296	14.5041	14.4395	14.4258	14.0205	14.079	13.9332	13.4636	13.5311	13.529	14.3144	14.4088	14.4638	14.1459	14.0901	14.14	13.4871	13.4479	13.4279
ENSG00000132376	INPP5K	0.60956	10.7418	9.29794	6.77038e-09	3.0561e-07	10.526	11.1259	11.0951	11.001	10.9389	10.7951	10.7691	10.335	10.3715	10.2447	10.944	10.9256	11.1068	10.9023	10.893	10.8432	10.3372	10.3503	10.374
ENSG00000203930	LINC00632	-0.843616	9.10827	-9.29586	6.79631e-09	3.0635e-07	10.5222	8.72098	9.03181	8.76624	8.7194	8.73299	8.74663	9.8607	9.58379	9.81187	9.16948	9.0314	8.86958	8.49519	8.93073	8.71033	9.57328	9.53266	9.66177
ENSG00000068028	RASSF1	1.41176	10.5013	9.29224	6.84155e-09	3.07956e-07	10.5155	11.6271	11.2482	11.0562	10.6353	10.5232	10.7282	9.55043	9.60185	9.54152	11.3367	11.3092	11.3955	10.55	10.5878	10.6656	9.61187	9.52654	9.52865
ENSG00000118939	UCHL3	0.916075	10.5384	9.29046	6.86403e-09	3.08535e-07	10.5122	11.434	10.9157	10.8823	10.8783	10.4278	10.7845	9.8732	9.81715	9.83237	10.9029	10.8413	10.7917	10.8124	10.7057	10.748	10.0487	9.99396	10.0005
ENSG00000134954	ETS1	1.61971	13.4126	9.28918	6.88015e-09	3.08827e-07	10.5098	14.9717	14.18	13.9787	13.617	13.2341	13.5078	12.3311	12.4544	12.4389	14.3061	14.2282	14.2302	13.7811	13.6512	13.7442	12.3427	12.1616	12.2682
ENSG00000106245	BUD31	1.1236	11.9209	9.28638	6.91577e-09	3.09993e-07	10.5046	13.0004	12.4471	12.4402	12.2246	11.9989	12.0938	11.0899	11.0052	10.9879	12.4275	12.3882	12.4042	12.1268	11.9617	12.0318	11.3736	11.3154	11.2589
ENSG00000205250	E2F4	0.61808	11.7026	9.27158	7.10663e-09	3.18103e-07	10.4772	12.2264	11.9006	11.8013	11.9046	11.727	11.807	11.3762	11.3036	11.2768	11.9086	11.9039	11.8213	11.9895	11.9274	11.9861	11.3369	11.2573	11.1925
ENSG00000243701	DUBR	-1.59673	9.40321	-9.26912	7.13882e-09	3.19099e-07	10.4726	7.91768	8.64223	8.92375	8.94737	9.36198	9.3336	10.5707	10.476	10.4556	8.44627	8.55831	8.6375	9.17877	9.24759	9.25663	10.1665	10.4909	10.6464
ENSG00000040608	RTN4R	-1.2572	9.31936	-9.26767	7.15792e-09	3.19508e-07	10.4699	8.70254	9.25677	9.44119	9.07676	9.06491	8.7593	9.85781	9.85838	9.85659	8.73871	8.8003	8.95545	8.74826	8.55883	8.70049	10.31	10.5193	10.543
ENSG00000100068	LRP5L	0.706893	9.07447	9.2621	7.23167e-09	3.22352e-07	10.4596	9.47649	9.45334	9.4605	9.08511	9.06827	9.24093	8.59346	8.65332	8.63885	9.36474	9.46372	9.28884	9.22691	9.34137	9.25103	8.61194	8.69801	8.42369
ENSG00000227827	PKD1P2	1.13072	8.29421	9.25742	7.29436e-09	3.24695e-07	10.4509	9.1682	8.96756	8.86457	8.63975	8.17677	8.3061	7.3616	7.53329	7.63009	8.69799	8.74825	8.97781	8.34243	8.58463	8.5794	7.65201	7.52732	7.53811
ENSG00000196878	LAMB3	1.2798	13.8297	9.25348	7.34753e-09	3.26609e-07	10.4436	14.634	14.1046	14.1486	14.0322	13.8191	13.8679	13.2701	13.2859	13.3047	14.3028	14.242	14.2271	14.6278	14.5035	14.5659	12.8164	12.5884	12.5934
ENSG00000131153	GINS2	-0.881268	10.2577	-9.251	7.38111e-09	3.27195e-07	10.439	9.70502	9.78167	9.96651	9.84277	9.96795	9.85888	11.094	11.0598	11.0431	10.0548	10.0699	10.1005	10.1536	9.92088	10.1454	10.4949	10.7364	10.6433
ENSG00000167874	TMEM88	1.05791	6.97542	9.25152	7.37406e-09	3.27195e-07	10.4399	7.85034	7.31535	7.02357	7.27604	6.97354	7.24444	6.39544	6.26577	6.4343	7.25559	7.34486	7.16732	7.28552	7.83993	7.36021	6.02142	6.20974	6.2942
ENSG00000274213		1.3507	7.41649	9.24609	7.44822e-09	3.29715e-07	10.4298	8.6057	7.89849	8.17313	7.63362	7.28974	7.65008	6.52445	6.51679	6.45641	8.19655	8.065	8.15663	7.64118	7.49743	7.5931	6.58205	6.46825	6.54821
ENSG00000061794	MRPS35	0.640267	10.9709	9.23952	7.53905e-09	3.33276e-07	10.4176	11.4824	11.2021	11.1758	11.1707	11.0932	11.277	10.4734	10.4416	10.4219	11.2627	11.0794	11.1407	11.1459	11.0378	11.1442	10.6537	10.6068	10.667
ENSG00000131061	ZNF341	-0.914924	7.64834	-9.23789	7.5617e-09	3.33817e-07	10.4146	7.08867	7.24861	7.36682	7.73031	7.67181	7.34327	8.16511	8.07795	8.1425	7.3119	6.95987	7.24067	7.40188	7.39013	7.36644	8.42575	8.34892	8.38949
ENSG00000152749	GPR180	-1.27646	9.83744	-9.22904	7.68628e-09	3.38851e-07	10.3981	8.72834	9.17538	9.32356	9.67607	9.75785	9.88317	10.6978	10.6434	10.6514	9.13354	9.04507	9.24668	9.58699	9.66617	9.72063	10.681	10.637	10.8198
ENSG00000138395	CDK15	-1.01403	6.92376	-9.22573	7.73329e-09	3.40348e-07	10.392	6.72337	6.44702	6.50417	6.68545	6.60435	6.41722	7.94999	7.67835	7.30393	6.33855	6.54439	6.95067	6.58017	6.50673	6.72692	7.21663	7.47469	7.97512
ENSG00000198517	MAFK	1.39345	13.1327	9.22516	7.74144e-09	3.40348e-07	10.3909	14.1171	13.7714	13.5397	13.3715	13.1049	13.1656	12.3817	12.3543	12.3877	14.0835	14.0287	14.0017	13.3121	13.3635	13.3061	12.0329	11.9696	12.0959
ENSG00000105072	C19orf44	0.717902	9.04286	9.22348	7.76549e-09	3.40472e-07	10.3878	9.35558	9.10634	9.01761	9.35976	9.35658	9.37706	8.7663	8.43747	8.60901	9.38541	9.11644	9.29082	9.40189	9.21886	9.39954	8.64536	8.41493	8.51246
ENSG00000185924	RTN4RL1	-0.577031	6.0838	-9.22421	7.75512e-09	3.40472e-07	10.3891	5.73065	6.08247	5.84585	5.95672	6.05987	5.8949	6.28521	6.49026	6.40827	5.86313	5.9032	5.92667	5.90661	5.84631	5.68108	6.58882	6.51479	6.52357
ENSG00000170537	TMC7	0.733522	8.4831	9.22052	7.80812e-09	3.41874e-07	10.3823	8.99347	8.51284	8.54544	9.04191	8.57697	8.69367	7.93536	8.07294	7.97534	8.72469	8.81451	8.79791	8.67823	8.69302	8.65868	8.03162	7.9966	7.95268
ENSG00000123562	MORF4L2	-0.670342	12.2312	-9.20819	7.988e-09	3.49078e-07	10.3593	11.983	12.0707	12.1188	11.9807	11.9712	11.929	12.7007	12.6096	12.7171	12.2233	12.1673	12.2272	11.8526	11.7476	11.8218	12.6402	12.6913	12.7095
ENSG00000104812	GYS1	-0.810823	9.47457	-9.20776	7.99441e-09	3.49078e-07	10.3585	8.88193	9.34656	8.83971	9.3207	9.52054	9.3934	10.0595	9.94731	9.96146	9.12515	9.12378	9.22279	9.20235	9.25725	9.21734	10.0176	10.0594	10.0454
ENSG00000180340	FZD2	-1.44876	9.67272	-9.20468	8.03999e-09	3.50591e-07	10.3528	8.55273	9.25051	9.46845	9.42746	9.80902	9.55632	10.3692	10.3103	10.3105	9.00868	9.08529	9.15121	8.91829	9.12269	8.92693	10.7965	11.0796	10.9652
ENSG00000183072	NKX2-5	0.929857	9.46793	9.19751	8.14739e-09	3.54793e-07	10.3394	10.1019	9.84266	9.76688	9.72179	9.34585	9.50172	8.95233	8.98086	8.99736	9.93782	9.9719	10.0006	9.77274	9.66877	9.70196	8.86692	8.6831	8.60758
ENSG00000164284	GRPEL2	1.07376	11.2603	9.194	8.20041e-09	3.56618e-07	10.3328	12.0377	11.9298	11.846	11.4267	11.4273	11.5616	10.46	10.3303	10.3231	11.765	11.7766	11.7436	11.337	11.256	11.3111	10.7093	10.724	10.7199
ENSG00000269959	SPACA6P-AS	-0.729926	6.48766	-9.18922	8.27333e-09	3.5891e-07	10.3239	6.09944	6.02547	6.18788	6.39697	6.56268	6.26372	6.83421	7.05493	6.96367	6.19567	6.30786	6.0141	6.44794	6.19326	6.23727	6.91374	7.16537	6.91377
ENSG00000121005	CRISPLD1	-1.65864	8.43961	-9.18908	8.27549e-09	3.5891e-07	10.3237	7.35248	7.1848	7.5184	7.77105	8.77055	8.27152	9.57386	9.69667	9.81719	7.74311	7.72488	7.92978	8.15063	8.03051	8.19307	9.03279	9.75216	9.39958
ENSG00000123080	CDKN2C	-1.05419	9.7854	-9.18828	8.28771e-09	3.58917e-07	10.3222	9.50436	9.67888	9.76673	9.27025	9.7111	9.31268	10.2564	10.3068	10.2614	9.5675	9.40274	9.51986	9.25447	9.00968	9.20981	10.5485	10.8037	10.7524
ENSG00000132274	TRIM22	-0.883814	9.12276	-9.18761	8.29802e-09	3.58917e-07	10.3209	8.47734	9.01411	8.94544	8.53278	9.30313	8.84252	9.64999	9.58767	9.75185	8.76255	8.88333	8.80883	8.65958	8.83319	8.87506	9.70021	9.77264	9.80945
ENSG00000175592	FOSL1	2.18403	11.4576	9.18408	8.35238e-09	3.60782e-07	10.3143	13.8093	12.4552	12.0577	12.3862	11.6678	12.0336	9.55981	9.58457	9.56381	11.9554	11.9417	12.0206	11.9902	11.8939	12.0151	10.6951	10.2918	10.3141
ENSG00000171155	C1GALT1C1	-0.783071	8.8828	-9.18259	8.37543e-09	3.61292e-07	10.3116	8.6207	8.63059	8.80758	8.64992	8.75332	8.6776	9.25743	9.26932	9.27873	8.63541	8.73572	8.77286	8.39357	8.32754	8.45649	9.44069	9.54863	9.63427
ENSG00000285053	TBCE	-0.846607	9.70475	-9.17924	8.42755e-09	3.63052e-07	10.3053	9.10689	9.38659	9.79474	9.2328	9.5183	9.55784	10.1877	10.1784	10.3794	9.19758	9.48601	9.24361	9.46645	9.40511	9.67458	10.2364	10.3974	10.2356
ENSG00000132661	NXT1	0.894715	9.98055	9.17348	8.51792e-09	3.66453e-07	10.2946	10.7699	10.3011	10.197	10.1898	9.98383	10.2328	9.45462	9.32187	9.37406	10.512	10.4103	10.4423	10.1716	9.98073	10.154	9.48089	9.39605	9.27695
ENSG00000147130	ZMYM3	-1.53581	10.6065	-9.17071	8.56184e-09	3.67849e-07	10.2894	9.16504	9.93276	10.0383	10.4749	10.8043	10.4707	11.5132	11.5162	11.5427	9.74018	9.88153	9.79894	10.2651	10.211	10.3514	11.6075	11.8874	11.715
ENSG00000189143	CLDN4	-1.25405	8.56083	-9.1644	8.66248e-09	3.71676e-07	10.2776	8.38843	8.38446	8.34209	8.26978	8.40875	8.14262	9.02596	9.07896	9.00643	7.81666	7.88039	8.01599	7.99536	7.92791	8.14134	9.84951	9.54832	9.87199
ENSG00000187601	MAGEH1	-1.15255	8.54943	-9.16285	8.68744e-09	3.71753e-07	10.2747	7.73225	8.11788	8.22738	8.53547	8.54496	8.48447	9.12622	9.09739	9.07885	7.92776	7.93992	7.8148	8.15861	8.24439	8.25506	9.54682	9.53634	9.52117
ENSG00000115295	CLIP4	0.843577	13.0051	9.16342	8.67839e-09	3.71753e-07	10.2757	13.4861	13.6357	13.6326	12.9733	12.8842	13.1807	12.4089	12.4345	12.41	13.2958	13.3192	13.3058	13.2262	13.2677	13.2285	12.4634	12.4693	12.4703
ENSG00000205542	TMSB4X	-1.0781	13.7939	-9.16177	8.70498e-09	3.72007e-07	10.2727	13.4623	13.5172	13.6058	13.448	13.64	13.4029	14.3784	14.3583	14.3319	13.6803	13.7342	13.6845	13.0835	12.865	13.0903	14.5683	14.6372	14.8015
ENSG00000105321	CCDC9	0.785986	9.75167	9.15906	8.7488e-09	3.73383e-07	10.2676	10.4178	10.0418	9.84697	9.99107	9.89269	9.84577	9.43806	9.29381	8.99709	10.0891	9.92822	10.0446	10.0405	10.0364	9.98905	9.39882	9.11856	9.11975
ENSG00000160679	CHTOP	0.812134	12.4425	9.15653	8.78988e-09	3.74638e-07	10.2629	13.1164	12.7201	12.6098	12.6133	12.4872	12.4766	11.9978	11.9707	11.9907	12.9437	12.8812	12.9123	12.6269	12.5361	12.6352	11.8387	11.7888	11.8199
ENSG00000155906	RMND1	0.736108	10.6079	9.15121	8.87717e-09	3.77856e-07	10.2529	11.0483	10.8904	10.8703	10.9404	10.7576	10.913	10.0708	9.9466	10.0338	10.6207	10.7186	10.556	10.9918	10.8998	11.0325	10.2363	10.2375	10.1779
ENSG00000092295	TGM1	-1.01528	7.88914	-9.14697	8.94715e-09	3.79326e-07	10.245	7.35067	7.5992	7.70474	7.63211	7.82321	7.68272	8.31286	8.5617	8.33507	7.42251	7.22647	7.07202	7.65462	7.81371	7.62661	8.67365	8.82556	8.68714
ENSG00000080854	IGSF9B	1.09035	9.35084	9.14821	8.92673e-09	3.79326e-07	10.2473	10.2921	9.84408	9.86162	9.47776	9.23395	9.52617	8.71332	8.89577	8.31286	9.68205	9.78466	9.79301	9.68938	9.57342	9.81337	8.41886	8.75657	8.64629
ENSG00000049449	RCN1	0.608471	13.968	9.14728	8.94207e-09	3.79326e-07	10.2456	14.4227	14.2766	14.3136	14.1672	14.0478	14.146	13.4111	13.4438	13.4828	14.0924	14.1668	14.2036	14.1247	13.9764	14.1114	13.6578	13.6638	13.7146
ENSG00000178685	PARP10	-0.932918	9.29909	-9.13452	9.1565e-09	3.87179e-07	10.2217	8.83911	8.93999	8.84608	9.034	9.50943	9.1414	9.82185	9.7171	9.84285	8.75801	8.77934	8.76392	9.07399	9.04418	9.12797	10.0257	9.9327	10.186
ENSG00000198033	TUBA3C	-1.11873	11.1346	-9.13464	9.15441e-09	3.87179e-07	10.2219	10.6382	10.5265	10.5126	11.057	11.0735	10.8749	11.8946	11.8367	11.7975	10.3546	10.4169	10.4206	11.0943	11.0317	11.1395	11.9481	11.8886	11.9172
ENSG00000100417	PMM1	0.575758	10.4625	9.13211	9.19765e-09	3.88407e-07	10.2171	10.8654	10.6162	10.5819	10.7443	10.6957	10.4965	10.1004	10.0008	10.0615	10.5606	10.6002	10.566	10.7741	10.6549	10.6975	10.1382	10.0876	10.0835
ENSG00000213190	MLLT11	-0.670348	10.6643	-9.12754	9.27595e-09	3.91199e-07	10.2086	10.3635	10.4886	10.5669	10.4052	10.5055	10.3967	11.122	11.0518	11.0786	10.5963	10.6164	10.6215	10.2815	10.1594	10.2887	11.1083	11.1502	11.1563
ENSG00000280734	LINC01232	-0.737236	7.15316	-9.12489	9.32189e-09	3.9262e-07	10.2036	6.86117	6.69815	6.70295	6.74259	7.31906	7.05424	7.60348	7.74423	7.65253	6.92442	6.85485	6.85221	7.01925	6.90773	6.95231	7.68275	7.61523	7.56964
ENSG00000180660	MAB21L1	-0.688976	6.33408	-9.12086	9.39199e-09	3.94602e-07	10.1961	5.9134	5.94995	5.94046	6.21522	6.39136	6.31527	6.78401	6.79099	6.70602	6.12836	5.98581	6.17012	6.14044	6.13839	5.96424	6.89242	6.63928	6.94763
ENSG00000120696	KBTBD7	-1.1382	7.43108	-9.12077	9.39353e-09	3.94602e-07	10.1959	6.35813	6.96938	7.1648	7.21174	7.4375	7.38524	8.17643	8.12492	8.05158	6.8612	6.70112	7.21051	7.08938	7.02027	7.21092	8.07024	8.39341	8.32268
ENSG00000082497	SERTAD4	-1.45631	10.8178	-9.10966	9.58961e-09	4.02313e-07	10.1751	10.2499	10.6661	10.8854	10.2316	10.559	10.4264	11.522	11.4188	11.4007	10.3641	10.3474	10.5645	10.0361	9.81252	9.8448	11.8725	12.2498	12.268
ENSG00000067177	PHKA1	0.539623	9.53866	9.10874	9.6061e-09	4.02478e-07	10.1733	9.66268	9.55195	9.76356	9.75434	9.78563	9.79298	9.10375	9.17605	9.25703	9.71247	9.74775	9.74764	9.67498	9.69865	9.72982	9.07598	9.2672	9.19348
ENSG00000141101	NOB1	1.07248	11.5808	9.10588	9.65738e-09	4.04099e-07	10.168	12.2291	12.0702	12.088	12.1233	11.95	11.9309	10.6155	10.5735	10.6464	11.6072	11.6009	11.5483	12.1078	11.9606	12.0429	11.2399	11.0379	11.0814
ENSG00000170631	ZNF16	0.561919	9.55077	9.1046	9.68041e-09	4.04535e-07	10.1656	9.71184	9.67516	9.57892	9.82174	9.69584	9.7523	9.237	9.1649	9.3192	9.75116	9.68222	9.75651	9.79736	9.7828	9.85104	9.04756	9.15687	9.13139
ENSG00000054277	OPN3	-0.840135	7.57897	-9.10202	9.72697e-09	4.05952e-07	10.1607	7.55989	7.32786	7.57474	7.14547	7.41173	7.13714	8.12667	7.89919	8.02807	7.25896	7.01284	7.37836	7.26602	7.19538	7.31877	8.03785	8.38788	8.35471
ENSG00000107731	UNC5B	2.11306	11.2601	9.09768	9.80584e-09	4.07709e-07	10.1526	12.8307	12.4923	12.3614	12.0794	11.8606	11.9358	9.29342	9.21749	9.26996	11.8424	11.9719	12.0293	11.4127	11.3021	11.4551	10.4106	10.3725	10.5444
ENSG00000115902	SLC1A4	1.63576	12.6465	9.09761	9.80717e-09	4.07709e-07	10.1524	13.7561	13.5545	13.4522	13.3442	13.2632	13.23	11.1216	11.056	11.041	13.0358	13.1828	13.2004	12.7625	12.6836	12.8361	11.9496	12.1351	12.0329
ENSG00000134758	RNF138	1.05277	10.4156	9.09776	9.8045e-09	4.07709e-07	10.1527	11.1702	11.0821	10.8976	10.4708	10.5753	10.5115	9.7827	9.53465	9.71543	11.0173	10.955	11.0103	10.444	10.4326	10.6315	9.86483	9.7237	9.66107
ENSG00000198015	MRPL42	0.656714	10.3957	9.09686	9.82088e-09	4.07751e-07	10.151	10.9286	10.7033	10.495	10.6708	10.5462	10.619	9.82058	9.90705	9.87117	10.5201	10.5686	10.63	10.638	10.4582	10.5979	10.1489	10.0199	9.97992
ENSG00000235501	CNN3-DT	-0.747619	8.94528	-9.08791	9.98611e-09	4.13342e-07	10.1342	8.44954	8.5954	8.68016	8.77348	8.88487	8.87067	9.41624	9.40121	9.43595	8.40298	8.58779	8.54254	8.8689	8.82584	8.87073	9.46662	9.46417	9.47797
ENSG00000104369	JPH1	1.12271	8.43941	9.08883	9.96883e-09	4.13342e-07	10.136	8.65896	9.09227	9.09353	8.52486	8.4756	8.54321	7.81218	7.88418	7.86993	9.16392	9.22309	8.99483	8.63126	8.53568	8.82659	7.53092	7.58508	7.46333
ENSG00000112531	QKI	1.13753	13.3976	9.08747	9.9942e-09	4.13342e-07	10.1334	13.9456	14.1466	14.165	13.3548	13.3818	13.6991	12.5627	12.651	12.672	14.029	14.1043	14.0391	13.447	13.4874	13.5218	12.5621	12.6327	12.7551
ENSG00000169783	LINGO1	-0.845181	7.24631	-9.07076	1.03106e-08	4.25878e-07	10.102	6.92336	6.94148	6.73785	7.34403	7.11469	6.72482	7.74259	7.99455	7.69338	6.80567	6.85682	6.78598	7.13312	7.20314	7.00399	7.6751	7.949	7.80393
ENSG00000286134		1.73346	7.18863	9.06787	1.03663e-08	4.27632e-07	10.0965	8.61475	8.01847	7.98587	7.17736	7.22315	7.10755	6.21433	6.34758	6.00862	8.05097	8.26624	8.14049	7.63766	7.39648	7.57843	5.88972	5.652	6.0857
ENSG00000163453	IGFBP7	-0.789323	9.56434	-9.06504	1.04211e-08	4.29001e-07	10.0912	9.08629	9.15665	9.10694	9.49375	9.70245	9.27984	10.0381	10.0341	10.1809	9.29102	9.1937	9.37279	9.42054	9.18564	9.32516	9.95308	10.0504	10.2867
ENSG00000184220	CMSS1	0.672539	11.8344	9.06409	1.04396e-08	4.29001e-07	10.0894	12.3957	12.2414	12.1169	11.9888	11.8775	11.9662	11.33	11.3006	11.2924	12.0884	12.0248	12.121	11.9795	11.8901	12.0125	11.4706	11.5391	11.3835
ENSG00000103326	CAPN15	1.02309	11.3825	9.06475	1.04268e-08	4.29001e-07	10.0907	12.3784	11.9513	11.873	11.6154	11.2969	11.4763	10.6285	10.6833	10.5389	11.7491	11.7478	11.6959	11.6439	11.6781	11.5757	10.9308	10.6321	10.7887
ENSG00000283894	MIR1324	0.903529	6.00953	9.0631	1.04589e-08	4.29244e-07	10.0876	6.47325	6.40838	6.35675	6.70822	6.15042	6.2439	5.24827	5.24827	5.24827	6.02628	6.19531	5.90758	6.30084	6.59082	6.36668	5.56608	5.56608	5.56608
ENSG00000124193	SRSF6	0.642645	13.2883	9.0608	1.05039e-08	4.3054e-07	10.0832	13.8439	13.3275	13.1829	13.6153	13.4418	13.531	12.8563	12.9134	12.8825	13.5037	13.4885	13.5024	13.5902	13.4848	13.5179	12.8671	12.7953	12.8445
ENSG00000255154	HTD2	0.680911	8.96381	9.05891	1.05411e-08	4.31514e-07	10.0797	9.31082	8.97065	9.18519	9.22576	9.06002	9.03252	8.56064	8.65357	8.67508	9.32381	9.30426	9.29615	9.13853	9.25368	9.18793	8.33857	8.4291	8.40223
ENSG00000169184	MN1	-1.28014	10.905	-9.05345	1.06491e-08	4.35377e-07	10.0694	9.97947	10.8	10.9402	10.4882	10.9407	10.4961	11.4444	11.557	11.4989	10.1216	10.1256	10.3483	10.4455	10.5617	10.4921	11.9232	11.9904	12.1366
ENSG00000105974	CAV1	-0.79314	12.854	-9.04344	1.08501e-08	4.422e-07	10.0505	12.9248	12.679	12.7141	12.5848	12.5336	12.6439	13.3577	13.1404	13.1076	12.4571	12.3911	12.4111	12.7054	12.4531	12.5773	13.573	13.5672	13.5505
ENSG00000188229	TUBB4B	-1.17275	13.4356	-9.04345	1.085e-08	4.422e-07	10.0505	13.6871	13.1484	13.0548	13.2098	13.1237	13.0148	13.9313	13.9112	13.8391	12.9142	12.9222	12.9644	12.834	12.7697	12.8929	14.5963	14.5262	14.5003
ENSG00000132768	DPH2	0.751751	11.6358	9.04309	1.08573e-08	4.422e-07	10.0499	12.192	11.9459	11.85	12.1422	11.8062	11.8042	10.9664	11.0301	10.9854	11.7396	11.7081	11.7398	11.9826	11.8221	11.9041	11.3646	11.1826	11.2788
ENSG00000117133	RPF1	0.816481	11.0143	9.03893	1.0942e-08	4.45087e-07	10.042	11.8276	11.3207	11.1577	11.197	11.0147	11.2231	10.5097	10.466	10.4127	11.4175	11.4223	11.36	11.2049	11.1035	11.1891	10.5103	10.4414	10.4801
ENSG00000179859	RNF227	1.30286	8.84579	9.03088	1.1108e-08	4.51268e-07	10.0268	9.56035	8.96654	8.69571	9.4073	9.13109	9.12948	8.20459	8.24025	8.27675	9.13904	9.14689	9.16728	9.73056	9.57362	9.71302	7.743	7.7111	7.68757
ENSG00000146223	RPL7L1	0.682593	13.1375	9.02929	1.11412e-08	4.51473e-07	10.0238	13.7797	13.4279	13.3712	13.3305	13.2266	13.1516	12.6812	12.6124	12.6568	13.4395	13.4499	13.4818	13.2642	13.1891	13.269	12.7782	12.6414	12.7249
ENSG00000132256	TRIM5	-0.90016	10.249	-9.02956	1.11355e-08	4.51473e-07	10.0243	9.4926	9.63469	9.84533	10.0963	10.3397	10.0683	10.8807	10.9267	10.9567	10.0049	10.1147	10.0591	9.87921	9.83012	10.0225	10.6881	10.75	10.8925
ENSG00000137834	SMAD6	-1.46053	7.91902	-9.02832	1.11615e-08	4.51723e-07	10.022	6.37627	7.13591	7.36856	7.64961	8.05456	7.6976	8.91636	8.90337	9.16896	7.38764	7.54905	7.42002	7.70241	7.32127	7.52326	8.61723	8.85052	8.89982
ENSG00000100330	MTMR3	1.05307	12.2141	9.02579	1.12143e-08	4.53289e-07	10.0172	13.0616	12.6952	12.5683	12.2622	12.3477	12.2335	11.6308	11.5588	11.5692	12.8495	12.7947	12.9261	12.3437	12.319	12.3805	11.3915	11.5613	11.3609
ENSG00000107551	RASSF4	-0.845664	8.77325	-9.02504	1.12301e-08	4.53358e-07	10.0158	8.73329	8.51773	8.60054	8.40102	8.61611	8.28914	9.15013	9.32979	9.32149	8.39147	8.58164	8.2746	8.41641	8.47677	8.59762	9.23795	9.1723	9.81049
ENSG00000100316	RPL3	0.429944	15.9462	9.02184	1.12975e-08	4.55505e-07	10.0098	16.1757	16.0402	16.0285	16.174	16.1171	16.0121	15.6444	15.663	15.6605	15.9989	15.9594	15.9842	16.2209	16.1332	16.2296	15.6509	15.709	15.6294
ENSG00000153317	ASAP1	1.48925	13.2389	9.01489	1.14457e-08	4.60175e-07	9.99664	14.5018	14.0185	13.9252	13.4139	13.2012	13.4332	12.1638	12.2741	12.2181	14.1147	14.122	14.1211	13.3088	13.3101	13.3528	12.3325	12.2098	12.278
ENSG00000181827	RFX7	-1.15652	10.7778	-9.01439	1.14564e-08	4.60175e-07	9.9957	9.88136	10.5433	10.6869	9.93006	10.3257	10.4758	11.7325	11.785	11.6393	10.7336	10.7177	10.7023	10.2309	10.24	10.2395	11.3799	11.2879	11.4681
ENSG00000167962	ZNF598	0.860637	11.8285	9.01516	1.14398e-08	4.60175e-07	9.99716	12.4034	12.1787	12.2206	12.1896	11.9463	12.1386	11.1719	11.1532	11.0539	11.7431	11.8209	11.9801	12.2678	12.2072	12.2878	11.5481	11.3593	11.2419
ENSG00000262454	MIR193BHG	-1.43198	7.36028	-9.0116	1.15162e-08	4.61717e-07	9.99044	6.49029	6.31573	6.52356	7.35213	7.16338	6.85142	8.59565	8.37859	8.57182	7.1272	6.89449	6.63224	7.32688	7.08415	6.83404	7.66281	8.15517	8.52558
ENSG00000127418	FGFRL1	1.10748	10.5203	9.01127	1.15235e-08	4.61717e-07	9.9898	11.27	10.7724	10.7471	10.6057	10.6517	10.5455	10.0293	10.1127	9.94827	11.1344	11.2083	11.1587	10.8742	10.7953	10.9101	9.58073	9.55945	9.46138
ENSG00000073584	SMARCE1	-0.473396	11.7157	-9.0088	1.15769e-08	4.63279e-07	9.98514	11.4425	11.5563	11.5895	11.5726	11.5622	11.5864	12.0461	12.0429	12.0427	11.5919	11.5809	11.6541	11.5791	11.4291	11.55	11.956	11.9975	12.1024
ENSG00000090861	AARS1	0.829866	13.5413	9.00559	1.16468e-08	4.65493e-07	9.97907	13.8228	13.7821	13.7619	14.0617	14.0863	14.0057	12.834	12.7882	12.7296	13.5914	13.5904	13.6453	13.8612	13.7746	13.8323	13.1228	13.2932	13.1608
ENSG00000232388	SMIM26	0.573097	9.78456	8.9991	1.17894e-08	4.69439e-07	9.9668	10.1801	10.0026	9.87482	10.0152	9.90111	9.87623	9.42916	9.38188	9.39987	10.0566	10.0142	9.9616	10.0194	9.80712	9.99817	9.40423	9.49484	9.30499
ENSG00000010810	FYN	1.51776	11.1596	8.99971	1.17759e-08	4.69439e-07	9.96795	12.3248	12.0918	12.0367	11.5289	11.2773	11.3677	9.78369	9.99251	10.0329	11.8835	11.9649	11.9264	11.267	11.131	11.186	10.2925	10.3995	10.3854
ENSG00000143384	MCL1	1.30704	14.1375	8.99925	1.17859e-08	4.69439e-07	9.9671	15.4394	14.7514	14.6076	14.3782	14.0283	14.192	13.2486	13.2861	13.3057	14.8068	14.8059	14.8607	14.3538	14.2706	14.3832	13.3357	13.1451	13.2754
ENSG00000139200	PIANP	-0.702799	8.23997	-8.99726	1.183e-08	4.69892e-07	9.96333	7.94745	7.80815	7.80879	7.98623	8.17147	8.09891	8.73013	8.81509	8.79356	7.82699	8.21033	8.16021	7.94017	7.96055	8.14925	8.55409	8.67296	8.68522
ENSG00000139112	GABARAPL1	1.62278	12.3112	8.99734	1.18282e-08	4.69892e-07	9.96348	13.6732	13.3181	13.2014	12.451	12.3045	12.3501	11.118	11.1544	11.2301	13.1549	13.1971	13.1991	12.5186	12.3791	12.4784	11.2698	11.3728	11.2309
ENSG00000230468	CLUHP5	1.30814	6.43258	8.99442	1.18932e-08	4.71817e-07	9.95796	7.22695	6.66223	6.7678	7.38057	7.05075	6.93917	5.16659	5.16659	5.53257	6.44334	6.62041	6.5076	7.02229	6.95407	6.84835	5.64776	6.20166	5.64776
ENSG00000197614	MFAP5	-0.749144	9.37956	-8.98976	1.19975e-08	4.75369e-07	9.94915	9.08338	8.98991	9.14193	9.19372	9.25559	9.14002	10.0485	9.8239	9.73906	9.16365	9.40401	9.33739	9.11907	8.88315	8.84626	9.97417	9.83722	9.85107
ENSG00000135334	AKIRIN2	0.994928	10.4861	8.98093	1.2198e-08	4.82717e-07	9.93243	11.2813	11.0019	10.9472	10.6864	10.489	10.6944	9.70884	9.80506	9.76058	10.9722	10.9776	11.135	10.5646	10.4426	10.6204	9.88735	9.90357	9.87144
ENSG00000159184	HOXB13	-1.2029	7.99556	-8.97963	1.22278e-08	4.83299e-07	9.92997	6.83178	7.36875	7.53657	7.8282	8.20071	7.91104	8.77138	8.76465	8.74693	7.39346	7.45484	7.54865	7.75044	7.61145	7.69918	8.73281	8.93004	8.83913
ENSG00000165732	DDX21	1.52052	14.1336	8.97563	1.23199e-08	4.86341e-07	9.9224	15.2248	15.1232	15.0642	14.0638	13.9631	14.5322	13.0883	13.0734	13.0696	14.9754	14.9232	14.9443	14.2132	14.2648	14.3933	13.3254	12.9968	13.1662
ENSG00000181826	RELL1	0.718093	9.76342	8.97459	1.23442e-08	4.867e-07	9.92042	10.2706	10.0203	10.0161	9.91713	9.77946	9.76434	9.42941	9.37018	9.3032	10.1324	10.132	10.1712	9.95363	9.88889	9.98737	9.14787	9.29041	9.16708
ENSG00000273117	INSIG1-DT	-0.820128	7.03423	-8.9662	1.25401e-08	4.9382e-07	9.90453	6.92413	6.84804	7.04936	6.84148	6.93958	6.46971	7.44996	7.40953	7.37631	6.73114	6.65281	6.77863	6.49924	6.70647	6.6897	7.79034	7.72168	7.7381
ENSG00000204524	ZNF805	0.747535	9.1954	8.96373	1.25985e-08	4.9551e-07	9.89985	9.58987	9.45909	9.32224	9.32648	9.35068	9.31497	8.7703	8.69179	8.93315	9.56918	9.61741	9.67923	9.49229	9.2736	9.33986	8.45071	8.56279	8.7735
ENSG00000160953	PWWP3A	-0.83801	10.8455	-8.9611	1.26608e-08	4.97353e-07	9.89487	10.2239	10.2875	10.5191	10.7915	10.8982	10.8267	11.3064	11.3721	11.3839	10.3381	10.6007	10.4855	10.5526	10.7055	10.5644	11.4243	11.5569	11.3813
ENSG00000127124	HIVEP3	1.00149	9.60145	8.95938	1.27019e-08	4.98357e-07	9.8916	10.5102	9.81935	9.84608	10.032	9.65707	9.74284	8.96107	8.90161	8.9428	10.098	10.2621	10.1127	9.72417	9.6149	9.80392	9.06693	8.84295	8.88739
ENSG00000148719	DNAJB12	0.736983	11.8787	8.95796	1.27359e-08	4.9908e-07	9.8889	12.5286	12.2153	12.1981	12.1022	12.0083	11.9334	11.3541	11.3423	11.2259	12.136	12.2531	12.2312	12.0257	11.8863	11.9741	11.5133	11.4525	11.4361
ENSG00000166833	NAV2	0.773756	10.8901	8.95542	1.27968e-08	5.00856e-07	9.88409	11.5715	11.2151	11.0882	11.0186	11.0555	11.2577	10.23	10.4202	10.1537	10.9761	11.1229	11.1807	11.2271	11.0926	10.9696	10.4006	10.4165	10.6243
ENSG00000116350	SRSF4	0.690343	12.056	8.95473	1.28134e-08	5.00892e-07	9.88279	12.6718	12.3966	12.3563	12.0966	12.1074	12.1224	11.5494	11.5181	11.6852	12.3795	12.3196	12.3317	12.1845	12.1442	12.3226	11.6197	11.5307	11.6714
ENSG00000104885	DOT1L	1.41653	11.6118	8.95105	1.29024e-08	5.03759e-07	9.8758	12.7236	12.2617	11.9746	11.7471	11.5134	11.6167	10.9301	10.999	10.7402	12.4041	12.5085	12.4453	11.9288	11.886	11.9981	10.4531	10.4303	10.452
ENSG00000166716	ZNF592	0.767042	11.8426	8.94488	1.30531e-08	5.08538e-07	9.86409	12.5533	12.1434	12.0909	12.0356	11.9544	11.8835	11.3378	11.3255	11.2592	12.1862	12.2091	12.3115	11.9612	11.9039	11.9466	11.2695	11.3679	11.4277
ENSG00000169676	DRD5	0.577463	6.61368	8.94474	1.30565e-08	5.08538e-07	9.86383	7.07282	6.72797	6.73546	6.9093	6.77662	6.80733	6.10857	6.23278	6.15224	6.7244	6.82139	6.90476	6.78228	6.63664	6.77501	6.31003	6.22404	6.34456
ENSG00000148120	AOPEP	-0.640926	8.98856	-8.94296	1.31003e-08	5.09625e-07	9.86045	8.61912	8.64566	8.67078	8.82694	8.97041	8.8513	9.44784	9.4513	9.41366	8.85491	8.74869	8.57768	8.75117	8.92568	8.85662	9.34853	9.29791	9.5358
ENSG00000272888	CHASERR	0.652006	10.1971	8.93708	1.32461e-08	5.13542e-07	9.84929	10.374	10.2655	10.352	10.4706	10.469	10.4363	9.76307	9.82631	9.81751	10.2999	10.2364	10.2779	10.7123	10.492	10.5878	9.68978	9.78809	9.69
ENSG00000163283	ALPP	-0.867922	7.27511	-8.93697	1.3249e-08	5.13542e-07	9.84906	7.11395	6.9232	7.00857	6.99003	7.29111	6.8934	7.60397	7.87494	7.77678	6.80344	7.03716	7.03776	6.94489	6.91319	6.87288	7.57264	7.94188	8.35212
ENSG00000158825	CDA	-0.830654	7.68478	-8.93792	1.32253e-08	5.13542e-07	9.85087	7.38291	7.13019	7.37459	7.79159	7.56422	7.43458	8.31531	8.04315	8.12647	7.31672	7.18822	7.28484	7.6317	7.23277	7.56241	8.27169	8.31848	8.35619
ENSG00000270933		-0.627812	6.27674	-8.93134	1.339e-08	5.18383e-07	9.83838	5.85459	6.17907	5.95587	6.30473	6.05791	6.22147	6.6848	6.71173	6.52051	6.06172	5.85644	6.14969	6.08123	6.15634	5.9306	6.74369	6.79989	6.71108
ENSG00000118503	TNFAIP3	1.92727	9.75768	8.92635	1.35166e-08	5.22654e-07	9.82889	11.3861	10.5677	10.2493	9.5959	9.56915	10.1893	8.8144	8.69475	8.75243	10.8921	10.9523	10.7396	10.2502	10.2395	10.17	8.09988	8.38581	8.0897
ENSG00000165304	MELK	-0.558443	11.5633	-8.91605	1.37816e-08	5.32258e-07	9.80931	11.3281	11.4575	11.3378	11.4416	11.4929	11.4798	11.852	11.821	11.8585	11.2539	11.2749	11.2505	11.4968	11.3167	11.3948	12.012	12.0345	12.0352
ENSG00000264734		-0.50871	6.51775	-8.91492	1.38111e-08	5.32755e-07	9.80715	6.20141	6.39817	6.44326	6.34619	6.32424	6.30052	6.87107	6.96199	6.81288	6.41831	6.45446	6.44078	6.24835	6.28867	6.31377	6.72414	6.84215	6.9291
ENSG00000117450	PRDX1	-1.00975	13.7144	-8.91214	1.38834e-08	5.34904e-07	9.80188	13.6022	13.469	13.5517	13.4859	13.4579	13.2192	14.2385	14.1894	14.2155	13.6406	13.5673	13.5788	13.0973	12.8629	13.0004	14.5809	14.5929	14.5079
ENSG00000185686	PRAME	-1.14928	13.1333	-8.91001	1.39393e-08	5.36412e-07	9.79783	12.008	12.6353	12.7586	13.1396	13.3013	13.0415	13.7462	13.7987	13.7707	12.7204	12.7371	12.7507	12.653	12.5865	12.6707	13.9926	14.1006	13.9882
ENSG00000129474	AJUBA	0.984275	12.8902	8.90878	1.39718e-08	5.37019e-07	9.79548	13.3255	13.5438	13.5557	13.0292	13.2117	13.2291	11.9799	12.0932	12.0441	13.3873	13.3187	13.322	12.9809	12.8389	12.8772	12.3627	12.4972	12.4273
ENSG00000100632	ERH	-0.530012	12.64	-8.90729	1.40112e-08	5.37889e-07	9.79264	12.5443	12.5249	12.5131	12.4976	12.4864	12.3014	13.0211	12.89	12.9812	12.5509	12.5022	12.5833	12.4277	12.2289	12.3993	12.9906	13.071	13.0061
ENSG00000006652	IFRD1	1.17717	11.2295	8.89741	1.42749e-08	5.47357e-07	9.77383	11.8328	11.7528	11.7977	11.4939	11.4572	11.4778	10.4694	10.4589	10.3247	12.0162	11.9999	12.0937	11.2216	11.1391	11.1798	10.482	10.4495	10.4836
ENSG00000003436	TFPI	0.821947	11.4525	8.89548	1.43268e-08	5.47692e-07	9.77017	12.0861	11.8428	11.9822	11.3852	11.43	11.6422	10.9116	10.8496	10.9425	11.9063	11.8045	11.7791	11.5915	11.6162	11.6512	10.7579	10.9974	10.9681
ENSG00000128591	FLNC	2.18335	15.9294	8.89456	1.43519e-08	5.47692e-07	9.7684	18.2226	16.8834	16.6332	16.2372	15.6657	15.886	14.6844	14.6082	14.544	17.0409	16.9938	17.0232	16.4823	16.3535	16.4645	14.4956	14.1968	14.314
ENSG00000196230	TUBB	-1.13816	15.4088	-8.89527	1.43325e-08	5.47692e-07	9.76976	14.8809	15.2577	15.3165	15.221	15.3817	15.1112	15.8479	15.8522	15.8105	14.6597	14.7223	14.794	15.054	14.9208	15.0336	16.4702	16.519	16.5059
ENSG00000143156	NME7	0.836519	11.3286	8.89475	1.43468e-08	5.47692e-07	9.76876	11.9608	11.8118	11.7784	11.4556	11.2982	11.3974	10.7153	10.777	10.763	11.7919	11.7301	11.7831	11.4362	11.397	11.4489	10.6908	10.874	10.8054
ENSG00000151694	ADAM17	1.30944	12.3548	8.89073	1.44561e-08	5.50359e-07	9.76111	13.6476	13.0616	12.9216	12.462	12.2174	12.3934	11.4595	11.5066	11.5234	12.9497	12.9723	13.0527	12.6514	12.541	12.6245	11.4266	11.4993	11.4755
ENSG00000154640	BTG3	0.984665	11.1102	8.89126	1.44415e-08	5.50359e-07	9.76212	11.8694	11.5954	11.4648	11.2824	11.1367	11.1903	10.4327	10.4575	10.5625	11.7001	11.6966	11.751	11.2333	11.1104	11.2308	10.4282	10.3406	10.5011
ENSG00000166123	GPT2	1.88167	12.6364	8.88741	1.45468e-08	5.53158e-07	9.75479	13.9387	13.7081	13.7739	13.2585	13.4122	13.2391	10.8052	10.7858	10.8065	13.0596	13.0691	13.1414	12.8869	12.7042	12.9722	11.9111	11.9911	11.9923
ENSG00000125968	ID1	-1.07633	10.107	-8.88373	1.46484e-08	5.55705e-07	9.74777	9.23413	9.57785	9.72219	9.90447	10.1219	9.80979	10.8634	10.8831	10.846	10.025	10.0522	10.0532	9.65831	9.48768	9.33172	10.8189	10.6251	10.9108
ENSG00000125844	RRBP1	-0.852947	12.7834	-8.88424	1.46344e-08	5.55705e-07	9.74873	12.6605	12.6313	12.7575	12.5624	12.4881	12.3703	13.1973	13.2115	13.1716	12.5831	12.6086	12.713	12.1536	12.1659	12.2945	13.5416	13.4647	13.5254
ENSG00000105281	SLC1A5	1.63903	14.0792	8.87841	1.47966e-08	5.60663e-07	9.73762	15.1838	14.9636	14.9188	14.8542	14.7156	14.6752	12.4934	12.5012	12.4068	14.4997	14.4959	14.5186	14.251	14.152	14.278	13.5907	13.5083	13.4185
ENSG00000223804		0.995659	9.33737	8.87729	1.48278e-08	5.61184e-07	9.73549	10.1058	9.9886	9.87593	9.6162	9.45077	9.40065	8.55877	8.45207	8.58756	9.43782	9.45697	9.44357	9.91187	9.58545	9.75747	8.91457	8.68229	8.84633
ENSG00000288701	PRRC2B	0.633653	13.5579	8.87118	1.50002e-08	5.67039e-07	9.72383	14.0702	13.7913	13.8157	13.6207	13.5997	13.6472	13.0915	13.2475	13.1373	13.8324	13.8589	14.0027	13.6244	13.6749	13.6912	13.0062	13.1478	13.1826
ENSG00000051180	RAD51	-0.722666	9.19303	-8.8669	1.5122e-08	5.70971e-07	9.71567	8.74139	8.69956	8.87158	8.94779	9.09929	8.94283	9.88062	9.74374	9.81049	8.85977	8.97623	9.08509	9.12098	9.04148	9.03973	9.47386	9.60842	9.53172
ENSG00000161202	DVL3	0.524757	12.6083	8.86236	1.52523e-08	5.75215e-07	9.70701	12.9175	12.7499	12.8025	12.8459	12.7574	12.7071	12.2696	12.2566	12.1681	12.6147	12.6669	12.6841	12.9151	12.801	12.9363	12.238	12.2763	12.342
ENSG00000177302	TOP3A	0.617723	11.2992	8.86144	1.5279e-08	5.75547e-07	9.70524	11.7094	11.4567	11.453	11.4604	11.3204	11.358	11.0733	10.8515	11.0103	11.4921	11.5657	11.5415	11.6317	11.4909	11.5818	10.793	10.8862	10.7102
ENSG00000163935	SFMBT1	0.769706	10.4593	8.85681	1.54136e-08	5.79933e-07	9.6964	11.0789	10.8809	10.8379	10.427	10.366	10.6081	10.0384	9.87982	10.0172	10.715	10.7183	10.7663	10.7718	10.7402	10.6806	9.824	9.93937	9.97845
ENSG00000142871	CCN1	1.18593	13.535	8.85427	1.54878e-08	5.82044e-07	9.69155	14.8274	13.7103	13.4774	14.0919	13.6888	13.8553	12.6685	12.7389	12.7569	13.7339	13.7559	13.7289	14.1374	14.0273	14.1298	12.8688	12.7353	12.6981
ENSG00000197498	RPF2	1.42744	10.6574	8.8463	1.57234e-08	5.89759e-07	9.67632	11.7215	11.5615	11.4072	10.807	10.5706	10.9913	9.65385	9.6414	9.56225	11.5227	11.4086	11.4567	10.819	10.6478	10.6846	9.86277	9.66319	9.85116
ENSG00000163597	SNHG16	0.659374	12.4693	8.84608	1.57299e-08	5.89759e-07	9.67591	12.8286	12.7794	12.7619	12.8758	12.633	12.6934	11.9307	11.8365	11.8844	12.4877	12.5431	12.5188	12.7757	12.6562	12.7154	12.2202	12.1831	12.1234
ENSG00000052749	RRP12	1.25934	12.1793	8.84317	1.58168e-08	5.92329e-07	9.67034	13.329	12.8513	12.7461	12.5494	12.1775	12.3969	11.232	11.2233	11.108	12.8051	12.8259	12.7558	12.3086	12.1501	12.2929	11.6806	11.4095	11.385
ENSG00000260953		0.925501	6.41232	8.84054	1.58958e-08	5.94591e-07	9.66532	7.13334	6.52368	6.67104	6.99533	6.7087	6.82515	5.74666	5.65174	5.45522	6.42863	6.53024	6.45321	6.76613	6.89037	6.72399	5.8813	6.01966	6.01733
ENSG00000169057	MECP2	0.728016	12.1597	8.8344	1.60819e-08	6.00852e-07	9.65358	12.8037	12.5499	12.5206	12.2928	12.1668	12.1041	11.6669	11.7385	11.5936	12.4388	12.3517	12.4102	12.4584	12.3788	12.352	11.6254	11.8234	11.5982
ENSG00000249003	CLUHP4	1.74125	6.75629	8.83226	1.61473e-08	6.02595e-07	9.64948	7.79546	7.36652	6.99291	7.90928	7.48684	7.69309	5.09467	5.3732	5.09467	6.68689	6.78019	6.7409	7.49666	7.43558	7.65619	6.05198	6.01736	5.94088
ENSG00000171864	PRND	-0.809029	6.34146	-8.83146	1.61719e-08	6.02813e-07	9.64794	5.9076	5.91086	5.88446	6.00161	6.26261	5.94706	6.98433	7.16043	7.01416	6.14952	6.26272	6.15101	6.20705	5.8222	6.3547	6.7768	6.65441	6.69474
ENSG00000145220	LYAR	0.708307	9.83115	8.82219	1.64588e-08	6.12085e-07	9.6302	10.3775	10.2023	9.97904	10.004	9.84654	10.1712	9.4035	9.28403	9.2122	10.1604	10.1368	10.1233	9.95449	9.88322	9.96818	9.55482	9.31049	9.38861
ENSG00000100364	KIAA0930	-0.885685	11.8587	-8.82272	1.64422e-08	6.12085e-07	9.63122	11.5772	11.5485	11.6676	11.8087	11.7736	11.674	12.2461	12.2276	12.2055	11.2329	11.3138	11.3183	11.6696	11.5499	11.6281	12.6721	12.6835	12.6604
ENSG00000151208	DLG5	0.684238	13.6797	8.81991	1.65302e-08	6.13916e-07	9.62584	14.265	14.1046	14.0453	13.7309	13.699	13.6572	13.1488	13.2598	13.2066	13.9538	13.9975	13.9878	13.8273	13.7921	13.8327	13.2146	13.2721	13.2393
ENSG00000146122	DAAM2	-1.26068	9.24374	-8.81939	1.65463e-08	6.13916e-07	9.62485	8.12711	8.46356	8.70336	8.93163	9.42354	9.16863	10.0932	10.156	10.1267	8.55836	8.67322	8.8288	8.95013	9.08934	8.96452	9.74879	10.3258	10.0547
ENSG00000073756	PTGS2	2.31081	9.47758	8.81714	1.66172e-08	6.15836e-07	9.62053	10.7862	9.86576	9.60276	9.84903	9.64259	9.73608	8.43816	8.69437	8.68325	10.851	10.8907	10.8646	10.2463	10.236	10.4032	7.27063	7.17989	7.35594
ENSG00000064932	SBNO2	0.853714	10.718	8.81646	1.66388e-08	6.15924e-07	9.61923	11.5425	11.0312	10.8401	10.9478	10.7726	10.7848	10.1148	10.3617	10.0668	10.8922	10.9578	10.8711	11.1306	11.15	11.1106	10.2605	10.0592	10.0304
ENSG00000048544	MRPS10	0.59357	11.2566	8.81451	1.67005e-08	6.17494e-07	9.61549	11.7149	11.4704	11.3554	11.562	11.4105	11.4338	10.756	10.7674	10.8392	11.379	11.3569	11.2791	11.5278	11.4216	11.5424	10.8892	10.9984	10.9153
ENSG00000134590	RTL8C	-0.831721	10.2023	-8.81161	1.67925e-08	6.20182e-07	9.60995	9.72791	9.91219	9.92235	10.236	10.2056	10.0322	10.6024	10.5861	10.596	9.63885	9.76415	9.78801	9.94464	9.84694	10.0818	10.9362	10.8888	10.9313
ENSG00000167658	EEF2	0.680033	16.4422	8.80909	1.68732e-08	6.22447e-07	9.60511	16.9502	16.8295	16.8139	16.6369	16.5944	16.4719	15.8728	15.9219	15.8878	16.7541	16.7673	16.8489	16.4707	16.3958	16.4923	16.1023	16.1153	16.0328
ENSG00000169087	HSPBAP1	0.89545	9.59898	8.80644	1.69582e-08	6.24864e-07	9.60004	10.134	10.1023	10.0139	9.7562	9.69421	9.88552	8.92393	8.98676	8.89404	10.1529	10.1181	10.0991	9.55625	9.59703	9.66007	9.13027	9.15274	8.92432
ENSG00000141867	BRD4	1.21459	12.2635	8.80139	1.71219e-08	6.30172e-07	9.59035	13.2966	12.9548	12.9355	12.3621	12.239	12.2162	11.5161	11.441	11.4104	12.8736	12.9002	12.9927	12.4327	12.4368	12.3806	11.4344	11.4013	11.5195
ENSG00000138271	GPR87	1.35925	9.98448	8.79625	1.72897e-08	6.35619e-07	9.58051	11.539	10.553	10.3677	10.3208	9.83559	10.0645	9.05688	9.10242	9.02043	10.4357	10.5248	10.359	10.5169	10.3249	10.4088	9.08467	9.02614	9.17932
ENSG00000149679	CABLES2	-0.771673	8.80338	-8.79001	1.74962e-08	6.42475e-07	9.56853	8.2995	8.56253	8.5936	8.38934	8.63367	8.67202	9.29407	9.30583	9.47989	8.43959	8.76301	8.86261	8.34365	8.43071	8.56369	9.14661	9.48594	9.19466
ENSG00000107937	GTPBP4	0.875623	10.7205	8.78762	1.75758e-08	6.44659e-07	9.56395	11.3919	11.0026	10.9107	10.9093	10.7001	10.9357	10.1836	10.3663	10.084	11.2384	11.2294	11.3138	10.91	10.8258	10.7803	10.1217	10.0089	10.0558
ENSG00000197077	KIAA1671	0.76416	12.7895	8.78653	1.76122e-08	6.45256e-07	9.56186	13.1153	13.3375	13.2333	12.8824	13.0423	12.9917	12.0954	12.1941	12.2137	12.6735	12.9304	12.897	13.1571	13.1013	13.169	12.2523	12.3864	12.5385
ENSG00000272540		-0.976737	6.59627	-8.77949	1.78497e-08	6.53212e-07	9.54834	6.2649	6.40586	6.40187	6.48339	6.47636	6.33807	7.12833	6.80053	7.06716	6.03411	6.21129	6.00303	6.32711	5.89915	6.40319	7.60362	7.38965	7.49531
ENSG00000092847	AGO1	0.770749	12.5086	8.77682	1.79406e-08	6.55047e-07	9.54322	13.155	12.9929	12.9164	12.6267	12.5759	12.5289	11.8903	12.004	11.8872	12.8501	12.8279	12.9071	12.6213	12.592	12.5918	12.0113	12.0765	12.0994
ENSG00000101216	GMEB2	0.728942	10.078	8.77687	1.79389e-08	6.55047e-07	9.54331	10.5951	10.2236	9.93529	10.32	10.2558	10.2693	9.78319	9.68856	9.63148	10.3648	10.3954	10.3132	10.3955	10.3185	10.4657	9.57962	9.4353	9.43432
ENSG00000101104	PABPC1L	0.948287	10.8973	8.76472	1.83588e-08	6.68793e-07	9.51996	11.18	11.14	11.0297	11.2702	11.1473	11.3584	10.3759	10.2779	10.2964	10.92	11.0932	10.8415	11.4448	11.847	11.2888	10.1983	10.2323	10.21
ENSG00000179241	LDLRAD3	1.03203	11.0311	8.76515	1.83439e-08	6.68793e-07	9.52078	11.8992	11.6418	11.513	11.1257	11.001	11.1008	10.3926	10.3136	10.2921	11.5483	11.5984	11.6478	11.1602	11.0705	11.1944	10.3451	10.354	10.361
ENSG00000159176	CSRP1	1.10412	13.0856	8.7622	1.84473e-08	6.6898e-07	9.51511	14.0354	13.5954	13.4938	13.2096	12.9684	13.1268	12.4714	12.4323	12.437	13.7049	13.7356	13.7825	13.3053	13.1778	13.3078	12.2499	12.2457	12.2607
ENSG00000111077	TNS2	-1.48614	9.95308	-8.76369	1.83948e-08	6.6898e-07	9.51799	9.09276	9.37808	9.19267	9.93945	10.1377	9.821	10.6626	10.6033	10.7502	9.25869	9.09917	8.82881	9.62931	9.72722	9.38759	11.1068	11.1511	11.3891
ENSG00000175658	DRD5P2	0.730274	6.86366	8.76333	1.84076e-08	6.6898e-07	9.51728	7.38513	7.06489	7.1055	7.28618	7.05932	7.01038	6.47618	6.17898	6.20637	6.89621	7.30701	7.1334	7.01597	6.97337	7.04762	6.31777	6.65095	6.43061
ENSG00000108389	MTMR4	-1.02832	11.91	-8.76224	1.84458e-08	6.6898e-07	9.51519	10.9763	11.4901	11.5604	11.8129	11.956	11.8483	12.5508	12.4963	12.4988	11.2871	11.3091	11.3378	11.7935	11.7358	11.6992	12.6279	12.7276	12.672
ENSG00000253669	GASAL1	-0.63731	7.90285	-8.75771	1.86058e-08	6.73883e-07	9.50648	7.92252	7.55508	7.75566	7.8065	7.59788	7.57289	8.28804	8.33737	8.28968	7.74466	7.65556	7.60993	7.73952	7.74783	7.57689	8.173	8.55698	8.32125
ENSG00000159840	ZYX	0.65474	13.4552	8.75718	1.86245e-08	6.73883e-07	9.50546	13.9947	13.6896	13.6475	13.7645	13.657	13.6129	12.8897	12.9135	12.9277	13.4539	13.5584	13.4895	13.7715	13.661	13.7813	13.2606	13.0243	13.0967
ENSG00000258991	DUX4L19	1.30735	6.47466	8.75257	1.87888e-08	6.79063e-07	9.4966	7.1324	6.86042	6.80535	7.37408	7.10847	7.16666	5.41355	5.05595	5.35508	6.55292	6.42868	6.52265	6.88751	7.14439	6.94181	5.7584	6.05603	5.97956
ENSG00000273238	TMEM271	-0.7605	6.72325	-8.74978	1.88891e-08	6.8149e-07	9.49123	6.20355	6.21768	6.40858	6.54621	6.81942	6.50577	7.27886	7.33691	7.1923	6.34561	6.45492	6.2315	6.64326	6.70461	6.55592	7.21941	7.22308	7.13097
ENSG00000169122	FAM110B	1.11376	8.73431	8.74952	1.88984e-08	6.8149e-07	9.49073	9.81059	9.4489	9.15703	8.93932	8.80365	8.84981	7.80234	7.83826	7.95885	8.99678	9.09876	9.0836	9.08849	9.18415	8.80562	8.37449	8.08988	7.88699
ENSG00000186684	CYP27C1	-0.683168	7.63846	-8.74776	1.89621e-08	6.8302e-07	9.48733	7.23016	7.35035	7.58855	7.23051	7.43586	7.44306	8.11426	8.08997	8.26341	7.62065	7.54323	7.53687	7.3921	7.31839	7.23912	8.14862	7.88947	8.05769
ENSG00000147400	CETN2	-0.530028	10.5742	-8.74578	1.90336e-08	6.84825e-07	9.48354	10.4004	10.2526	10.3229	10.526	10.4975	10.4573	10.9314	10.8999	10.8801	10.4214	10.3256	10.2785	10.5053	10.3084	10.4748	10.9796	10.9175	10.9571
ENSG00000153930	ANKFN1	1.44108	7.70236	8.74442	1.90832e-08	6.85842e-07	9.48091	8.82104	8.70227	8.38214	8.18454	7.72741	8.04675	6.46898	6.55448	6.43366	8.12774	8.31372	8.56924	7.8273	7.65943	7.83109	7.12737	6.93223	6.93314
ENSG00000137831	UACA	-1.64431	9.6735	-8.74184	1.91772e-08	6.87679e-07	9.47595	8.1747	8.83978	9.03289	8.86253	9.65992	9.24533	10.9337	11.1291	11.1835	9.63546	9.50572	9.552	8.86384	9.26099	8.87154	10.5108	10.2995	10.5616
ENSG00000128165	ADM2	1.82441	11.2445	8.74227	1.91614e-08	6.87679e-07	9.47678	12.5334	12.1533	12.0499	12.1589	12.0298	11.9935	9.43227	9.44617	9.4031	11.5048	11.5437	11.6571	11.5959	11.4701	11.5411	10.6006	10.6845	10.6026
ENSG00000101384	JAG1	1.3134	11.5253	8.73713	1.93505e-08	6.93091e-07	9.46688	12.6284	12.2055	12.0195	11.6736	11.5073	11.6163	10.6631	10.7282	10.6854	12.31	12.3281	12.3501	11.6504	11.5829	11.6845	10.6992	10.397	10.7251
ENSG00000279456		-0.665309	6.38727	-8.73656	1.93713e-08	6.93091e-07	9.46579	5.88392	6.23371	6.13816	6.06995	6.15517	6.18718	6.84777	6.9585	7.01105	6.37755	6.15949	6.41522	6.03595	6.19212	6.13754	6.65737	6.6428	6.86735
ENSG00000185721	DRG1	0.748591	11.8637	8.73441	1.94512e-08	6.94762e-07	9.46164	12.4994	12.2793	12.2119	12.0323	11.9134	11.9506	11.3409	11.3154	11.23	12.2415	12.2093	12.2104	11.9897	11.8813	11.9397	11.454	11.5094	11.3381
ENSG00000145414	NAF1	0.855003	9.50205	8.73414	1.94613e-08	6.94762e-07	9.46111	10.1511	9.66373	9.83144	9.67726	9.6067	9.54118	9.05929	9.0367	8.95103	10.0527	10.0939	9.97027	9.65564	9.59092	9.60968	8.85518	8.84871	8.84138
ENSG00000215105	TTC3P1	-1.5162	8.51002	-8.73322	1.94953e-08	6.95202e-07	9.45935	7.00345	7.68334	8.14568	7.79534	8.24462	8.18335	9.87741	9.82287	9.83415	8.15418	8.30171	8.19069	7.89646	8.43941	8.01727	9.16396	9.02526	9.4013
ENSG00000151790	TDO2	-0.957683	6.68153	-8.73233	1.95287e-08	6.95619e-07	9.45763	5.90112	6.06453	5.98983	6.49791	6.59917	6.60699	7.45506	7.48823	7.53093	6.39651	6.51323	6.59816	6.40126	6.39436	6.38456	7.13077	7.16478	7.15015
ENSG00000114767	RRP9	0.73677	10.8562	8.72917	1.96466e-08	6.99046e-07	9.45155	11.4563	11.0861	11.0456	11.3094	11.013	11.0732	10.2867	10.2348	10.2006	10.9621	10.9271	10.9566	11.1557	11.0605	11.1759	10.6637	10.3945	10.4099
ENSG00000183579	ZNRF3	0.62975	10.0016	8.72465	1.9817e-08	7.04326e-07	9.44283	10.4291	10.4301	10.3623	10.0853	10.0071	10.0962	9.53263	9.57098	9.50032	10.1375	10.151	10.2905	10.1511	10.1899	10.2075	9.58193	9.63267	9.67186
ENSG00000138678	GPAT3	1.97764	10.8507	8.72278	1.9888e-08	7.06068e-07	9.43922	12.6688	11.8737	11.822	11.4727	11.1009	11.2989	9.24346	9.07203	9.10361	11.6994	11.7395	11.7941	10.9779	10.7778	10.8931	9.99455	9.99798	9.78184
ENSG00000189369	GSPT2	1.33815	11.168	8.71253	2.02813e-08	7.17649e-07	9.41946	12.3043	11.5092	11.4764	11.3505	11.105	11.2884	10.4703	10.4849	10.5231	12.0368	11.9794	12.0042	11.4286	11.3654	11.5204	10.0367	10.0834	10.0571
ENSG00000170689	HOXB9	1.11412	11.5895	8.71259	2.02788e-08	7.17649e-07	9.41959	12.4046	12.2483	12.179	12.074	11.8984	11.9238	10.5587	10.5972	10.4214	11.8085	11.8744	11.9144	11.7538	11.6654	11.7857	11.2216	11.2332	11.0483
ENSG00000125848	FLRT3	-1.09457	7.26855	-8.71352	2.0243e-08	7.17649e-07	9.42137	6.22388	6.90607	7.01711	6.93532	6.84487	7.4085	8.14967	7.89568	8.03586	6.8668	7.29869	7.02114	6.53474	6.77773	7.00951	7.9845	7.88299	8.04088
ENSG00000171132	PRKCE	1.70565	11.3448	8.70918	2.04115e-08	7.21463e-07	9.413	12.8034	12.5212	12.3933	11.7699	11.5687	11.6024	9.82551	9.74068	9.87792	11.9161	11.9005	11.9268	11.5426	11.4524	11.5627	10.6187	10.6243	10.5589
ENSG00000149716	LTO1	0.545685	10.2431	8.70824	2.04485e-08	7.21973e-07	9.41118	10.5844	10.2619	10.31	10.5033	10.3555	10.4522	9.94176	9.89612	9.88285	10.5079	10.5213	10.4417	10.3473	10.3392	10.4754	9.88677	9.77654	9.89194
ENSG00000173692	PSMD1	-0.626705	12.5823	-8.70653	2.05153e-08	7.22741e-07	9.40789	12.4967	12.4644	12.4643	12.3769	12.3081	12.2854	12.9505	12.9529	12.9411	12.5181	12.5413	12.5343	12.1956	12.0856	12.2095	13.0909	13.0473	13.0177
ENSG00000156502	SUPV3L1	0.870805	11.1278	8.70694	2.0499e-08	7.22741e-07	9.40869	11.8272	11.5591	11.4494	11.4043	11.215	11.3369	10.3797	10.5116	10.4671	11.6169	11.5737	11.6222	11.2115	11.0691	11.1318	10.6707	10.6265	10.628
ENSG00000158050	DUSP2	1.8042	8.66007	8.70147	2.07148e-08	7.28969e-07	9.39812	9.70645	8.81639	8.67509	9.03305	8.74737	9.01932	8.08766	7.85032	8.00499	9.67376	9.71824	9.64601	9.34336	9.24686	9.51176	6.95234	6.96592	6.8824
ENSG00000276085	CCL3L3	0.861719	7.49688	8.69295	2.10554e-08	7.40146e-07	9.38166	7.80235	7.91015	7.93406	7.6284	7.70664	7.69558	6.92535	6.92008	6.9493	7.50366	7.53032	7.50082	8.252	7.97747	7.96798	7.01504	6.90383	6.82079
ENSG00000184012	TMPRSS2	-0.743779	6.19048	-8.68642	2.132e-08	7.48625e-07	9.36905	5.76345	5.60307	6.08286	5.8434	6.22916	6.0293	6.58103	6.94802	6.63403	6.09297	5.73722	5.93363	6.06753	5.88644	6.04162	6.49854	6.71745	6.73893
ENSG00000145362	ANK2	1.06021	10.4959	8.67725	2.16978e-08	7.61058e-07	9.35133	10.6204	10.9433	11.1758	10.9703	10.8693	11.0193	9.56229	9.60196	9.70033	10.2389	10.5997	10.5851	11.1674	10.9549	11.0471	9.89129	9.96852	10.0101
ENSG00000280445		-0.875267	6.19882	-8.67544	2.17734e-08	7.62876e-07	9.34782	5.45326	5.69345	5.65974	5.95378	6.27652	6.17504	6.8787	6.84557	6.85328	5.78972	6.10613	6.07795	5.78972	5.78972	6.1197	6.64796	6.74709	6.72136
ENSG00000115568	ZNF142	0.586033	11.6517	8.67459	2.18089e-08	7.63286e-07	9.34617	12.1606	11.8629	11.8821	11.7934	11.8181	11.7309	11.1956	11.2399	11.1814	11.8736	11.9539	11.9003	11.757	11.6518	11.7794	11.3061	11.3584	11.2845
ENSG00000136244	IL6	0.824875	6.50684	8.67173	2.19289e-08	7.64983e-07	9.34064	6.78619	6.51208	6.75075	6.55607	6.58048	6.83827	6.19723	6.18214	6.15835	6.96735	6.8317	6.86268	6.99549	6.77268	6.92784	5.85612	5.69668	5.65103
ENSG00000138356	AOX1	0.870133	12.0857	8.67263	2.18908e-08	7.64983e-07	9.34239	12.9938	12.4672	12.395	12.3549	12.0715	12.3988	11.5123	11.3029	11.275	12.349	12.2873	12.292	12.3431	12.2613	12.2952	11.6888	11.6403	11.6145
ENSG00000215190	LINC00680	0.753573	9.32896	8.67194	2.19198e-08	7.64983e-07	9.34105	9.76139	9.47847	9.73676	9.53849	9.29578	9.79437	8.6333	8.99704	8.72507	9.52855	9.72585	9.59808	9.51648	9.56023	9.42741	8.76383	8.73347	9.10677
ENSG00000261136		-0.720356	6.99247	-8.66968	2.20151e-08	7.67157e-07	9.33667	6.33729	6.75183	7.00227	6.80809	6.84301	6.74696	7.49046	7.54288	7.40946	6.82698	6.80518	7.01271	6.67192	6.66902	6.55299	7.4399	7.49094	7.46262
ENSG00000160211	G6PD	-0.565515	13.2543	-8.66863	2.20595e-08	7.67872e-07	9.33464	12.9675	12.8535	12.9748	13.3158	13.28	13.1106	13.5992	13.6392	13.5478	12.9474	13.0201	13.1182	13.106	12.9838	13.1114	13.654	13.6419	13.7056
ENSG00000149781	FERMT3	-0.68119	6.91559	-8.66774	2.20971e-08	7.68092e-07	9.33292	6.81646	6.81585	6.4352	6.43907	6.58755	6.79287	7.61262	7.41016	7.3305	6.62689	6.72351	6.68214	6.93153	6.73363	6.67757	7.26278	7.3083	7.29392
ENSG00000155275	TRMT44	0.883563	8.8628	8.66735	2.21137e-08	7.68092e-07	9.33216	9.58527	9.16973	9.19782	8.867	8.8508	9.09143	8.29658	8.4154	8.29117	9.27058	9.36519	9.44111	9.08665	9.05548	8.90679	8.06193	8.25653	8.32093
ENSG00000185972	CCIN	-1.29849	6.64	-8.66624	2.21606e-08	7.68888e-07	9.33003	5.65054	5.72839	5.85548	6.74694	6.79105	6.6006	7.54255	7.47375	7.37073	6.17897	6.10657	6.18033	5.85141	6.29405	6.50175	7.47918	7.59426	7.57351
ENSG00000119718	EIF2B2	0.600951	11.4083	8.66374	2.22674e-08	7.71759e-07	9.32517	11.9434	11.6211	11.5358	11.6186	11.4541	11.4838	11.0684	10.98	10.9693	11.5583	11.507	11.4946	11.7589	11.6232	11.7045	11.0202	11.0169	10.9911
ENSG00000173153	ESRRA	0.632328	10.4754	8.66223	2.23318e-08	7.73158e-07	9.32226	10.7806	10.7728	10.7588	10.7833	10.7172	10.63	10.0173	9.86326	9.95498	10.5033	10.5129	10.5033	10.8222	10.7298	10.7194	10.2364	10.0973	10.1535
ENSG00000165669	FAM204A	0.61579	10.8755	8.65515	2.26372e-08	7.82044e-07	9.30855	11.4005	11.0816	11.0917	10.9696	10.9038	11.0231	10.565	10.37	10.4746	11.0864	10.9643	11.1688	11.1733	10.9581	11.1485	10.4569	10.3805	10.5431
ENSG00000245556	SCAMP1-AS1	0.674778	8.65099	8.65527	2.26318e-08	7.82044e-07	9.30879	8.99263	8.89718	8.86919	9.03822	8.80059	9.04096	8.05388	8.10518	8.06109	8.63835	8.73116	8.81799	8.90561	8.80451	8.97462	8.2743	8.43562	8.27676
ENSG00000157502	PWWP3B	-0.973125	7.71445	-8.65302	2.27299e-08	7.84067e-07	9.30442	7.04765	7.15085	7.39531	7.11479	7.5034	7.38899	8.58306	8.64102	8.60495	7.68217	7.46041	7.69453	7.31975	7.38224	7.54079	8.10466	8.15294	8.09255
ENSG00000088876	ZNF343	0.662648	9.63848	8.65268	2.27446e-08	7.84067e-07	9.30377	9.80945	9.58496	9.67888	10.0435	9.83027	10.0176	9.19947	9.32425	9.2579	9.82937	9.86991	9.76202	10.008	9.94908	9.92926	8.99277	9.22142	9.18446
ENSG00000060762	MPC1	0.500913	9.81771	8.65168	2.27885e-08	7.84737e-07	9.30182	10.0896	9.94326	9.93443	9.96904	10.0255	9.89712	9.44302	9.51179	9.54563	10.0377	9.97041	9.89788	10.1024	10.0097	9.93915	9.40048	9.54308	9.45863
ENSG00000147642	SYBU	1.10773	7.63284	8.64932	2.2892e-08	7.87455e-07	9.29725	7.97552	8.04223	8.12338	8.07936	8.02758	7.76368	6.96656	7.05774	6.65949	8.33528	8.42575	8.20262	8.12563	7.38612	7.53783	7.02957	6.93469	6.71806
ENSG00000103942	HOMER2	0.714956	10.9667	8.64764	2.29659e-08	7.89152e-07	9.294	11.6693	11.1583	11.2798	11.1427	11.0533	11.0369	10.4508	10.444	10.4653	11.0403	11.3091	11.3366	11.1843	11.0446	11.2054	10.4792	10.4777	10.6234
ENSG00000235437	LINC01278	0.709699	10.8462	8.64324	2.31608e-08	7.94997e-07	9.28547	11.3369	11.2927	11.1275	10.9384	10.9188	10.8459	10.3937	10.396	10.366	11.214	11.3107	11.1701	10.9882	10.9094	10.9406	10.4297	10.4071	10.2458
ENSG00000105136	ZNF419	0.827643	9.73315	8.64046	2.32847e-08	7.97544e-07	9.28008	10.1081	9.75448	9.92305	10.2068	10.2076	10.2039	8.97828	9.07658	9.13952	9.82034	9.88953	9.69723	10.1978	9.91341	10.1861	9.13293	9.37056	9.39048
ENSG00000159479	MED8	0.73387	11.5174	8.64086	2.3267e-08	7.97544e-07	9.28085	12.2286	11.8443	11.7682	11.8031	11.6597	11.6669	10.8943	10.9671	10.8245	11.7605	11.7623	11.7181	11.6834	11.533	11.7162	11.1836	11.1349	11.1646
ENSG00000100731	PCNX1	0.652066	13.3168	8.63883	2.33578e-08	7.99194e-07	9.27692	13.6761	13.7642	13.7343	13.1843	13.3783	13.3469	12.9704	12.8867	12.9097	13.612	13.6478	13.5756	13.5433	13.4729	13.474	12.8648	12.7967	12.864
ENSG00000004660	CAMKK1	0.793106	10.1234	8.6379	2.33997e-08	7.99776e-07	9.27511	10.7893	10.1864	10.1039	10.5227	10.2355	10.3666	9.64487	9.63046	9.6311	10.3381	10.2342	10.2195	10.5959	10.4747	10.5868	9.43434	9.62593	9.60145
ENSG00000137764	MAP2K5	0.697672	10.1218	8.63597	2.34865e-08	8.01888e-07	9.27137	10.3877	10.4276	10.3392	10.5597	10.4819	10.3621	9.47275	9.51267	9.55282	10.0784	10.1207	10.3192	10.4776	10.3557	10.3428	9.81876	9.80296	9.78035
ENSG00000118816	CCNI	0.560599	13.1547	8.6338	2.35845e-08	8.04379e-07	9.26717	13.395	13.3482	13.2687	13.4726	13.3951	13.4029	12.6997	12.6951	12.7147	13.0749	13.2227	13.2423	13.422	13.3835	13.4706	12.7635	12.8387	12.9739
ENSG00000145824	CXCL14	-1.37843	10.7972	-8.63206	2.36635e-08	8.06216e-07	9.2638	10.0504	9.95901	10.0374	10.3708	10.7677	10.3369	11.8392	11.9094	11.9037	10.6655	10.803	10.866	10.0461	10.0636	10.0858	11.1798	11.3834	12.0812
ENSG00000067445	TRO	-0.586045	11.3251	-8.62971	2.37708e-08	8.09013e-07	9.25923	10.8186	11.0876	11.1035	11.2866	11.3698	11.1651	11.6848	11.6696	11.7403	11.0927	11.1531	11.1049	11.1284	11.1072	11.1395	11.6591	11.8154	11.7255
ENSG00000133398	MED10	0.840726	10.9968	8.62854	2.38242e-08	8.09974e-07	9.25696	11.7553	11.4041	11.35	11.3394	11.0198	11.0921	10.3289	10.3071	10.3742	11.381	11.4103	11.362	11.1691	10.9641	11.0769	10.5894	10.4926	10.5254
ENSG00000197555	SIPA1L1	0.744072	13.1359	8.62561	2.39587e-08	8.13518e-07	9.25128	13.7276	13.4809	13.3626	13.2113	13.0314	13.1249	12.7976	12.7124	12.7749	13.426	13.4449	13.4805	13.409	13.4397	13.4689	12.5154	12.4351	12.604
ENSG00000114698	PLSCR4	-0.864808	8.20966	-8.62517	2.39792e-08	8.13518e-07	9.25042	7.42802	8.02962	8.1801	8.14734	8.08844	7.89709	8.65808	8.58038	8.87784	7.96469	8.0514	8.02567	7.75525	7.73815	7.75087	8.7817	8.90044	8.91873
ENSG00000123416	TUBA1B	-0.606837	15.6028	-8.6231	2.40746e-08	8.15032e-07	9.24641	15.6636	15.4488	15.3508	15.5149	15.4834	15.3415	15.9011	15.8819	15.8393	15.2161	15.221	15.2202	15.4962	15.359	15.4911	16.1578	16.1551	16.109
ENSG00000131944	FAAP24	-0.840692	8.04517	-8.6236	2.40514e-08	8.15032e-07	9.24738	7.48884	7.45852	7.61344	8.01507	7.97202	8.08892	8.71714	8.53411	8.51844	7.66447	7.61226	7.60717	8.00815	7.7853	7.86507	8.60042	8.54291	8.72074
ENSG00000126895	AVPR2	-0.469604	5.61218	-8.62077	2.4183e-08	8.17838e-07	9.24188	5.42271	5.42271	5.42271	5.7424	5.42271	5.42271	5.91669	5.84179	5.89525	5.39164	5.39164	5.65366	5.39164	5.39164	5.39164	5.98004	5.91926	5.99849
ENSG00000286483		0.643544	6.69895	8.61817	2.4304e-08	8.20203e-07	9.23684	7.03903	7.24425	6.94189	6.69161	6.82713	6.9227	6.22619	6.24783	6.14992	6.90659	7.03783	6.97276	6.76947	6.83079	6.77752	6.37095	6.22638	6.39827
ENSG00000120327	PCDHB14	-0.802531	8.44677	-8.61849	2.42892e-08	8.20203e-07	9.23745	7.76514	8.04514	8.20131	8.41494	8.54551	8.36141	8.8906	8.8552	8.94169	8.0976	8.05547	8.22326	8.13974	8.2218	8.07981	9.12644	9.03075	9.04608
ENSG00000137440	FGFBP1	-0.522854	5.75571	-8.61087	2.46481e-08	8.30943e-07	9.22264	5.55138	5.5652	5.33196	5.72989	5.54745	5.64652	6.24296	6.15779	6.02824	5.48239	5.73776	5.71535	5.48239	5.70444	5.48239	6.05563	6.03703	6.10402
ENSG00000171608	PIK3CD	1.09552	11.4212	8.60988	2.46948e-08	8.31642e-07	9.22074	12.3285	11.5999	11.4532	11.9452	11.5126	11.7197	10.7314	10.8352	10.6648	11.5309	11.5855	11.4141	12.1958	12.0621	12.0887	10.7564	10.6101	10.5469
ENSG00000126368	NR1D1	2.36855	10.6446	8.60282	2.5033e-08	8.42148e-07	9.20701	12.1151	11.5991	11.3382	10.7362	10.7421	10.7805	9.43728	9.45731	9.5954	12.3665	12.2664	12.3634	10.9435	10.9752	10.983	8.50901	8.85069	8.54362
ENSG00000138134	STAMBPL1	1.06836	10.5387	8.60148	2.50975e-08	8.43435e-07	9.20441	11.2513	11.0973	11.0934	10.9298	10.7229	10.9377	9.62287	9.6101	9.58301	10.4951	10.5234	10.4843	11.0809	11.0374	11.0844	10.0679	10.0839	9.99106
ENSG00000110696	C11orf58	0.504488	12.5837	8.59741	2.52951e-08	8.49186e-07	9.19649	12.9707	12.7658	12.8313	12.6855	12.6674	12.6607	12.214	12.2318	12.2261	12.8347	12.7605	12.8676	12.6577	12.5937	12.7269	12.2857	12.27	12.2567
ENSG00000077044	DGKD	1.49375	12.3785	8.59344	2.54892e-08	8.54808e-07	9.18877	13.8788	13.1586	12.9186	12.3566	12.2582	12.4299	11.3697	11.5072	11.5288	13.096	13.1384	13.1896	12.6821	12.8312	12.5788	11.4442	11.1688	11.2772
ENSG00000139190	VAMP1	-0.932205	9.00852	-8.59286	2.5518e-08	8.5488e-07	9.18764	8.65527	8.76725	8.68906	8.54941	8.70449	8.53591	9.7627	9.72272	9.6899	9.0214	8.93757	9.20708	8.39571	8.46503	8.44528	9.43146	9.65264	9.52055
ENSG00000060138	YBX3	1.30997	13.9113	8.58914	2.57015e-08	8.6013e-07	9.1804	15.1294	14.6627	14.707	14.1245	13.9309	14.0233	12.8115	12.8842	12.9287	14.4923	14.5391	14.5681	14.0741	13.9061	14.0184	13.2747	13.1964	13.1327
ENSG00000216775		-1.20758	9.00464	-8.58752	2.57817e-08	8.61916e-07	9.17726	7.97566	8.5261	8.87753	8.81768	9.14712	8.82378	9.57783	9.59059	9.70545	8.10041	8.38037	8.50005	8.68187	8.69409	8.70065	9.87786	10.0849	10.0215
ENSG00000160298	C21orf58	-0.891154	8.92658	-8.58291	2.60119e-08	8.67802e-07	9.16829	8.57815	8.33584	8.66231	8.77235	9.00148	8.83593	9.35383	9.45869	9.34061	8.50627	8.4071	8.26011	8.82668	8.68907	8.67902	9.59475	9.78979	9.58642
ENSG00000178035	IMPDH2	0.464965	13.8688	8.58339	2.59878e-08	8.67802e-07	9.16922	14.1581	14.0915	14.0912	14.0574	14.0566	13.9374	13.4486	13.51	13.4682	14.0237	14.0021	14.012	14.0127	13.8486	13.9938	13.6112	13.711	13.6037
ENSG00000114544	SLC41A3	0.455979	10.6015	8.58175	2.60702e-08	8.68844e-07	9.16603	10.7623	10.7866	10.801	10.7843	10.7078	10.7022	10.2898	10.3286	10.251	10.7685	10.7742	10.7885	10.6918	10.6966	10.7784	10.228	10.4028	10.2849
ENSG00000165782	PIP4P1	-0.558036	10.5996	-8.58019	2.61487e-08	8.70556e-07	9.16299	10.3775	10.5481	10.5086	10.4552	10.4052	10.2725	11.0116	10.9631	10.8546	10.499	10.4664	10.5746	10.2514	10.2825	10.322	11.0104	10.9874	11.0026
ENSG00000230630	DNM3OS	-1.3283	8.03156	-8.57871	2.62237e-08	8.72148e-07	9.1601	6.87993	7.36422	7.7019	7.39311	7.60427	7.56148	9.32457	9.10643	9.3481	8.05068	7.80162	7.72318	7.64467	7.80243	7.53796	8.3675	8.51471	8.84126
ENSG00000274265		0.670878	8.79949	8.57724	2.62982e-08	8.7372e-07	9.15724	9.1921	9.05568	9.04208	9.05184	8.73765	8.91338	8.41783	8.44735	8.33753	9.11991	9.16063	9.19213	9.02147	8.93355	8.857	8.49114	8.19465	8.22494
ENSG00000167785	ZNF558	0.867379	10.2637	8.57622	2.63501e-08	8.74539e-07	9.15525	10.3818	10.3391	10.2342	10.6857	10.5447	10.6549	9.83718	9.85437	9.84119	10.3797	10.5218	10.4303	10.8618	10.7494	10.8502	9.66092	9.42192	9.497
ENSG00000164484	TMEM200A	1.29976	10.4497	8.57209	2.65605e-08	8.80614e-07	9.14721	11.9611	11.0443	10.9118	10.6287	10.3615	10.6585	9.44425	9.42698	9.61046	10.9606	10.8475	10.8585	10.8482	10.7351	10.7801	9.81409	9.51689	9.68668
ENSG00000196139	AKR1C3	-1.15422	8.88802	-8.5703	2.66528e-08	8.81946e-07	9.14371	8.08411	8.08829	8.21696	8.84314	9.01012	8.52078	9.74229	9.65976	9.82675	8.7538	8.74749	8.87417	8.37134	8.20724	8.32197	9.46042	9.73965	9.51614
ENSG00000153574	RPIA	0.600436	10.3214	8.57024	2.66557e-08	8.81946e-07	9.1436	10.7194	10.5845	10.6461	10.5956	10.3586	10.4861	9.8771	9.86251	9.76241	10.5908	10.5338	10.5412	10.4023	10.3556	10.4442	10.0888	9.95961	9.97606
ENSG00000106686	SPATA6L	0.847111	7.52769	8.56947	2.66955e-08	8.82355e-07	9.1421	7.99958	8.01944	8.07587	7.80519	7.47844	7.38613	7.10463	6.8297	7.0502	7.84935	7.89282	7.97345	7.75221	7.65176	7.83644	6.80081	7.11121	6.88113
ENSG00000168917	SLC35G2	1.04215	8.5937	8.56883	2.67283e-08	8.82528e-07	9.14086	9.74613	8.81646	8.70732	8.92475	8.67139	8.68241	7.86071	7.81109	8.12303	9.11885	9.0268	9.0075	8.87296	8.76283	8.95559	7.77389	7.86198	7.96289
ENSG00000005100	DHX33	0.922218	11.4235	8.56607	2.68711e-08	8.84635e-07	9.13548	12.1966	11.9948	11.8694	11.5871	11.4469	11.5941	10.7239	10.6478	10.7513	11.8281	11.8899	11.958	11.5057	11.4284	11.4724	10.9492	10.8666	10.9136
ENSG00000151388	ADAMTS12	-1.07475	11.2944	-8.566	2.68748e-08	8.84635e-07	9.13534	10.5493	11.0871	11.3594	11.1949	11.169	11.0528	11.8405	11.7053	11.6913	10.6753	10.7072	10.6408	10.9717	10.8747	10.9518	12.2742	12.2384	12.3158
ENSG00000124535	WRNIP1	0.682795	10.7855	8.56622	2.68633e-08	8.84635e-07	9.13577	11.3057	11.1994	11.1208	10.9335	10.7643	10.902	10.2539	10.294	10.2959	11.063	11.0915	11.168	10.8734	10.837	10.8987	10.4622	10.3803	10.2955
ENSG00000185774	KCNIP4	0.763263	7.03862	8.55847	2.72682e-08	8.96666e-07	9.12067	7.19827	7.33789	7.67064	7.16773	7.1541	7.29848	6.80125	6.29199	6.42726	7.27611	7.2016	7.07438	7.42987	7.32017	7.38731	6.52151	6.73362	6.40307
ENSG00000149485	FADS1	-0.454995	13.0502	-8.55552	2.74242e-08	9.00871e-07	9.11491	13.0907	12.9241	12.7895	12.8741	12.9025	12.7872	13.3818	13.3989	13.3032	12.8317	12.9219	12.8621	12.9565	12.8958	12.9467	13.2795	13.3266	13.4314
ENSG00000111331	OAS3	-1.28067	9.7436	-8.54911	2.7766e-08	9.11169e-07	9.10241	8.41426	9.20746	9.00226	9.50103	9.66093	9.5769	10.7572	10.8145	10.7578	9.07043	9.38241	9.35942	9.53882	9.46211	9.62445	10.3694	10.2221	10.6633
ENSG00000225151	GOLGA2P7	0.56662	11.7433	8.54849	2.77991e-08	9.11324e-07	9.1012	12.0837	11.9341	11.8956	12.0379	11.9615	11.8767	11.2882	11.3569	11.255	11.7226	11.7315	11.8829	12.0871	11.9665	12.0056	11.3729	11.4407	11.4796
ENSG00000260643		0.614796	8.33311	8.54295	2.80988e-08	9.20208e-07	9.09038	8.7981	8.58689	8.40682	8.5909	8.49321	8.27332	7.91368	7.99019	7.94491	8.60329	8.46239	8.58514	8.65431	8.44039	8.5618	7.9424	7.90064	7.84768
ENSG00000163655	GMPS	0.540216	11.8878	8.54169	2.81669e-08	9.21497e-07	9.08794	12.2105	12.1338	12.1778	12.0237	11.907	11.9545	11.4553	11.4929	11.6347	12.0767	12.1732	12.1802	12.0604	11.8742	12.0424	11.4662	11.5782	11.5387
ENSG00000171206	TRIM8	0.992313	11.9513	8.53925	2.83003e-08	9.24918e-07	9.08317	12.7829	12.5422	12.5358	12.2255	12.0154	12.0509	11.1116	11.1763	11.1209	12.3633	12.4412	12.4347	12.0124	11.96	12.0202	11.4457	11.5113	11.3725
ENSG00000134440	NARS1	1.37688	13.3802	8.53485	2.85422e-08	9.31874e-07	9.07457	14.5	14.2357	14.2239	13.5888	13.4987	13.643	12.2843	12.2233	12.2238	14.0892	14.0487	14.0913	13.4398	13.3155	13.3949	12.7054	12.6616	12.6752
ENSG00000187134	AKR1C1	-1.08423	6.62092	-8.53193	2.87038e-08	9.36198e-07	9.06888	5.91289	5.989	5.85271	6.45211	6.80727	6.80712	7.3691	7.11267	7.28539	6.04332	6.19971	6.13637	6.4404	6.28413	6.18905	7.36222	7.45606	7.47698
ENSG00000279561		-0.900631	7.97951	-8.52805	2.89203e-08	9.42304e-07	9.06129	7.19379	7.47095	7.66364	7.92727	8.0724	7.91028	8.50987	8.48813	8.57925	7.65493	7.38497	7.63144	7.6839	7.8185	7.73952	8.5001	8.73647	8.66576
ENSG00000117593	DARS2	-0.987027	10.6414	-8.52701	2.89787e-08	9.43249e-07	9.05925	10.0816	10.086	10.2367	10.6165	10.8311	10.5624	11.1406	11.0745	11.1433	10.0343	10.0597	10.2008	10.4616	10.2001	10.378	11.4346	11.5139	11.4896
ENSG00000198858	R3HDM4	0.704964	10.9924	8.52609	2.90303e-08	9.43613e-07	9.05746	11.6224	11.0953	10.9687	11.4213	11.1668	11.1898	10.5059	10.4486	10.5128	11.0869	11.1296	11.0943	11.3446	11.2846	11.3242	10.6598	10.4804	10.5271
ENSG00000184207	PGP	-1.51425	9.97848	-8.52576	2.90487e-08	9.43613e-07	9.05682	9.1403	9.20028	9.25819	9.90893	9.80907	9.82937	10.8796	10.9335	10.8471	8.82206	8.92867	8.93291	10.0262	9.89361	9.93521	11.1185	11.0207	11.1285
ENSG00000105619	TFPT	0.668814	9.34175	8.52321	2.91927e-08	9.4733e-07	9.05183	9.95643	9.55618	9.55268	9.53592	9.41461	9.44142	9.04439	8.72104	8.85307	9.66121	9.49256	9.61694	9.58396	9.45307	9.51129	8.92476	9.0102	8.82177
ENSG00000101040	ZMYND8	-1.08354	10.3128	-8.52098	2.93189e-08	9.50464e-07	9.04747	9.48485	10.0993	10.3638	9.95916	10.2693	10.1932	10.7748	10.845	10.8261	9.66084	9.75585	9.57909	10.0572	9.95101	10.0462	11.2924	11.168	11.3048
ENSG00000119446	RBM18	0.771504	10.2182	8.51243	2.98082e-08	9.65352e-07	9.03076	10.7892	10.6203	10.5533	10.365	10.0715	10.4417	9.66659	9.67666	9.77984	10.651	10.5832	10.5851	10.4059	10.2216	10.417	9.85378	9.7001	9.54635
ENSG00000144354	CDCA7	-0.81177	9.02051	-8.50866	3.00268e-08	9.71452e-07	9.02338	8.1366	8.81068	8.88197	8.70177	8.88934	8.87249	9.65361	9.60521	9.63296	8.72531	8.79292	8.73729	8.84351	8.77166	8.83556	9.30737	9.65208	9.51894
ENSG00000165821	SALL2	-1.12911	9.09522	-8.50367	3.03186e-08	9.79906e-07	9.01362	7.97435	8.50455	8.77794	9.00722	9.28393	9.07798	9.76493	9.75468	9.71144	8.58773	8.64066	8.6543	8.7459	8.60433	8.76737	9.86578	10.0408	9.95014
ENSG00000183793	NPIPA5	0.987154	8.89699	8.49947	3.05668e-08	9.85222e-07	9.00539	9.63096	9.40818	9.41529	8.84312	8.96135	8.81131	8.39161	8.4701	8.14102	9.37421	9.36885	9.42496	9.35967	9.10907	9.00556	8.18522	8.04789	8.1975
ENSG00000171241	SHCBP1	-0.913039	10.646	-8.49946	3.05672e-08	9.85222e-07	9.00538	10.5116	10.7258	10.4708	10.1226	10.4513	10.3665	10.8226	11.249	11.0935	10.3666	10.2275	10.4941	10.1002	10.1392	10.1231	11.4473	11.4298	11.4857
ENSG00000198874	TYW1	0.494335	10.1143	8.49933	3.05752e-08	9.85222e-07	9.00511	10.3887	10.3321	10.3298	10.309	10.2453	10.1601	9.74751	9.73394	9.78212	10.3298	10.2722	10.321	10.1237	10.2423	10.2947	9.84944	9.75181	9.84357
ENSG00000264522	OTUD7B	0.984863	11.1364	8.49721	3.07011e-08	9.86969e-07	9.00096	11.6071	11.4062	11.2697	11.3447	11.2084	11.2763	10.7547	10.715	10.6451	11.7744	11.765	11.8689	11.2822	11.3077	11.4652	10.0884	10.2932	10.3823
ENSG00000286098		1.82563	7.45216	8.49673	3.07298e-08	9.86969e-07	9.00002	8.05653	8.0782	8.04088	8.12995	7.06152	7.83738	6.62662	6.71167	6.52668	8.74232	8.45618	8.60983	7.77428	7.97216	7.96918	5.90213	5.24116	6.4022
ENSG00000160439	RDH13	0.941709	8.72742	8.49635	3.07524e-08	9.86969e-07	8.99927	9.11971	8.83776	8.79132	9.24676	8.90348	8.95319	8.25587	8.23604	8.20267	8.78996	8.91198	8.77673	9.32397	9.40597	9.43506	7.96241	8.02486	7.91586
ENSG00000114529	C3orf52	1.63254	9.38221	8.49768	3.06732e-08	9.86969e-07	9.00188	10.9094	10.2049	10.1093	9.60021	9.16271	9.54064	8.31415	8.3462	8.25243	10.3546	10.3494	10.2857	9.54467	9.51301	9.54226	8.34104	8.21353	8.29579
ENSG00000234912	SNHG20	0.735789	9.39699	8.49523	3.08192e-08	9.87137e-07	8.99709	9.95935	9.75955	9.72829	9.74908	9.44512	9.69576	8.74126	8.77204	8.72249	9.64916	9.54881	9.50559	9.6449	9.49797	9.52349	8.96405	9.15209	9.08687
ENSG00000144043	TEX261	0.515102	13.1359	8.49554	3.08009e-08	9.87137e-07	8.99769	13.6166	13.3817	13.2966	13.3194	13.1735	13.147	12.7904	12.7555	12.7425	13.2622	13.2517	13.2674	13.3516	13.2687	13.3549	12.7928	12.8306	12.8433
ENSG00000257398		-0.605327	6.15256	-8.48704	3.13127e-08	1.00194e-06	8.98105	5.86192	5.90447	5.88369	5.6847	6.0193	6.00745	6.77122	6.61606	6.62426	6.09457	5.8218	5.8948	6.15446	6.01158	6.0707	6.43906	6.50935	6.37673
ENSG00000148925	BTBD10	0.943927	11.3913	8.48022	3.17301e-08	1.01339e-06	8.96768	12.3845	11.8771	11.7828	11.5715	11.3832	11.5673	10.6769	10.5728	10.7055	11.7973	11.7357	11.809	11.5655	11.4305	11.5668	10.9189	10.836	10.862
ENSG00000105245	NUMBL	-0.810602	10.5122	-8.48017	3.17334e-08	1.01339e-06	8.96757	10.3203	10.2142	10.3446	10.5257	10.4412	10.2932	10.8158	10.8071	10.8481	10.1619	10.0906	10.0474	10.1496	10.1774	10.1385	11.1699	11.3066	11.3684
ENSG00000071246	VASH1	-1.13029	9.50999	-8.47559	3.20165e-08	1.02141e-06	8.9586	8.54229	9.44467	9.35096	9.28285	9.62079	9.16814	9.94096	10.2148	10.0245	8.8948	9.1069	8.98402	8.83575	9.35846	9.00914	10.4965	10.4446	10.4598
ENSG00000126012	KDM5C	0.852668	13.1005	8.46703	3.25539e-08	1.03752e-06	8.9418	13.8805	13.4015	13.2832	13.2488	13.1184	13.0499	12.6715	12.6787	12.5722	13.5956	13.5731	13.6152	13.3394	13.2776	13.2336	12.4605	12.3862	12.4234
ENSG00000254858	MPV17L2	-0.863534	8.89951	-8.45891	3.30718e-08	1.05244e-06	8.92586	8.25247	8.38239	8.42631	8.92374	8.86548	8.90699	9.3686	9.54149	9.42814	8.39144	8.46573	8.47396	8.83436	8.69618	8.72097	9.51227	9.42881	9.5719
ENSG00000226137	BAIAP2-DT	-0.764846	10.4589	-8.45866	3.30877e-08	1.05244e-06	8.92538	9.90359	10.0421	10.2551	10.4597	10.4992	10.3758	10.8658	10.9138	10.8153	9.97311	10.0464	10.1833	10.2903	10.116	10.3033	10.9909	11.0916	11.1355
ENSG00000187867	PALM3	-0.646359	8.37324	-8.45308	3.34488e-08	1.06288e-06	8.91442	8.06792	8.2193	8.3195	8.07599	8.32602	8.17271	8.76169	8.72901	8.68705	8.25374	8.22448	8.21117	7.9505	7.87663	8.19553	8.79769	8.89056	8.95889
ENSG00000197008	ZNF138	-0.597614	7.78242	-8.44721	3.38328e-08	1.07401e-06	8.9029	7.3354	7.57239	7.69494	7.61402	7.67982	7.59131	8.28708	8.10089	8.16594	7.70726	7.58961	7.75956	7.50741	7.47246	7.47443	8.10123	8.14039	8.28944
ENSG00000065802	ASB1	1.26243	11.7686	8.44608	3.39073e-08	1.07532e-06	8.90067	13.0795	12.5135	12.4496	11.9092	11.6327	11.8318	10.9186	10.7854	10.7973	12.065	11.9183	12.0659	12.3546	12.1723	12.2809	11.0914	11.0582	10.911
ENSG00000154134	ROBO3	0.669648	9.78673	8.44134	3.42218e-08	1.08422e-06	8.89135	10.1778	10.0152	10.0427	10.0862	10.0002	9.92704	9.36096	9.26974	9.2007	9.75326	9.83616	9.79268	10.2199	10.1855	10.0827	9.49366	9.33134	9.38539
ENSG00000183458	PKD1P3	1.35496	10.8281	8.43982	3.43231e-08	1.08636e-06	8.88837	11.6133	11.4655	11.7293	11.1034	10.6722	10.6274	10.1431	9.80921	10.2894	11.3776	11.6111	11.7281	11.3075	11.2417	10.8799	9.94562	9.64817	9.71322
ENSG00000110660	SLC35F2	0.835587	12.4489	8.43875	3.43947e-08	1.08755e-06	8.88626	13.149	13.0235	13.0285	12.5634	12.4088	12.4424	11.8007	11.811	11.8129	12.7375	12.785	12.7513	12.6462	12.5425	12.6512	12.0392	11.9519	11.9355
ENSG00000204271	SPIN3	0.512623	10.4845	8.43612	3.45714e-08	1.09206e-06	8.88109	10.4547	10.7044	10.702	10.6569	10.6155	10.742	10.1656	10.1968	10.1224	10.766	10.6806	10.6964	10.6124	10.5914	10.6419	10.0906	10.258	10.023
ENSG00000204965	PCDHA5	-0.646934	6.93319	-8.43408	3.4709e-08	1.09479e-06	8.87708	6.6078	6.5035	6.72188	6.76478	6.91716	6.77235	7.38943	7.48877	7.23302	6.84828	6.73208	6.67866	6.69265	6.82638	6.54501	7.45044	7.52902	7.09618
ENSG00000170454	KRT75	-1.44473	10.819	-8.43383	3.47261e-08	1.09479e-06	8.87658	9.88698	10.5769	10.6739	10.7893	10.7232	10.5417	11.4127	11.4188	11.3476	10.3995	10.3311	10.3468	9.89023	9.97672	9.91281	12.268	11.9447	12.3011
ENSG00000264067		1.00326	9.42381	8.42935	3.50306e-08	1.10331e-06	8.86777	10.3402	10.0529	9.92673	9.60137	9.36624	9.57519	8.70729	8.55607	8.68834	9.89411	9.88748	9.89531	9.53848	9.47373	9.54706	8.88191	8.84303	8.85319
ENSG00000173894	CBX2	-1.00411	10.7675	-8.4285	3.50887e-08	1.10406e-06	8.86609	10.1124	10.6496	10.8523	10.4936	10.7385	10.5155	11.1611	11.1611	11.2236	10.4458	10.367	10.3223	10.241	10.3091	10.1467	11.5673	11.772	11.7364
ENSG00000075643	MOCOS	1.53574	10.421	8.42719	3.51782e-08	1.10577e-06	8.86352	11.2028	10.8549	10.9055	11.306	11.2741	11.3153	8.80969	9.12037	9.00007	10.4662	10.4072	10.2793	11.1224	10.9599	11.1009	9.7291	9.8538	9.86977
ENSG00000260518	BMS1P8	0.678433	7.65495	8.4267	3.5212e-08	1.10577e-06	8.86255	8.08059	7.78267	7.67529	7.89912	7.76273	7.95577	7.1549	7.38509	7.19841	7.8709	7.60763	7.81511	8.03933	8.04925	8.03477	7.24963	7.15597	7.07198
ENSG00000150764	DIXDC1	-0.84626	8.14204	-8.42257	3.54964e-08	1.11253e-06	8.85443	7.35076	7.81027	7.73964	8.26455	8.02873	7.97003	8.68889	8.66946	8.75605	7.70942	7.84423	7.69408	7.98902	7.88772	8.03102	8.69638	8.85651	8.57
ENSG00000214455	RCN1P2	0.480763	7.60915	8.42257	3.54966e-08	1.11253e-06	8.85442	7.84764	7.78112	7.83536	7.79381	7.75269	7.7884	7.23792	7.25203	7.19334	7.81085	7.67856	7.77934	7.71477	7.7305	7.71975	7.38424	7.3421	7.3222
ENSG00000146143	PRIM2	-0.61781	10.5649	-8.42063	3.56308e-08	1.11456e-06	8.85061	10.2582	10.3012	10.299	10.2353	10.4688	10.3149	11.0869	11.0537	11.066	10.5196	10.5302	10.5824	10.2432	10.2567	10.2979	10.8014	11.0021	10.8503
ENSG00000153823	PID1	1.26597	10.6268	8.42109	3.5599e-08	1.11456e-06	8.85151	11.6105	11.3089	11.236	10.6764	10.7055	10.7013	9.69322	9.82845	9.88107	11.3764	11.4753	11.4387	10.711	10.5681	10.7776	9.66538	9.88492	9.74403
ENSG00000112584	FAM120B	-1.20489	9.91308	-8.41536	3.59991e-08	1.12498e-06	8.84023	9.16975	9.25217	9.36551	9.97218	9.89238	9.89197	10.5403	10.5873	10.5463	9.06092	9.19722	9.09411	9.71281	9.74885	9.77957	10.8024	10.8962	10.9257
ENSG00000160214	RRP1	0.880741	10.8916	8.41126	3.62876e-08	1.13289e-06	8.83217	11.7376	11.3884	11.2345	11.2683	10.8136	10.9586	10.1907	10.1565	10.2764	11.27	11.2154	11.1221	11.1866	10.9629	11.0644	10.5576	10.3789	10.2667
ENSG00000137310	TCF19	-0.867202	10.806	-8.41058	3.63362e-08	1.13331e-06	8.83082	10.3196	10.3446	10.5158	10.6597	10.7918	10.5979	11.3528	11.2992	11.3726	10.1338	10.2323	10.275	10.8139	10.6954	10.8235	11.3429	11.5033	11.434
ENSG00000068323	TFE3	0.58068	12.9939	8.40982	3.63899e-08	1.13388e-06	8.82933	13.4557	13.1862	13.1233	13.3428	13.1079	13.1572	12.5502	12.5397	12.4815	13.0052	13.0654	13.0376	13.3129	13.1808	13.2738	12.7652	12.6561	12.6477
ENSG00000138685	FGF2	1.66973	10.5854	8.40576	3.66798e-08	1.1418e-06	8.82132	12.3355	11.5796	11.414	10.6022	10.3752	10.8916	9.25937	9.43313	9.37809	11.328	11.315	11.2996	10.8226	10.8594	10.8812	9.51192	9.48056	9.77052
ENSG00000131759	RARA	0.770958	11.6543	8.40429	3.6785e-08	1.14363e-06	8.81842	12.3012	12.0872	12.0761	11.9228	11.8332	11.7715	10.8925	11.0809	10.9233	11.8347	11.8956	11.9325	11.8004	11.6952	11.785	11.3874	11.2586	11.2994
ENSG00000178105	DDX10	1.08749	10.9245	8.40394	3.68097e-08	1.14363e-06	8.81774	11.8696	11.4531	11.2666	10.9596	10.6851	11.1001	10.419	10.3471	10.2203	11.5383	11.5793	11.4403	11.2041	11.1189	11.229	10.1573	10.0165	10.0368
ENSG00000247400	DNAJC3-DT	-0.961462	7.34267	-8.39956	3.71256e-08	1.15086e-06	8.80911	6.4354	6.91037	7.03594	7.28397	7.30248	7.18157	7.95953	8.0661	7.90866	7.31428	7.14503	6.76419	6.75997	6.87538	7.25761	7.84013	8.09652	8.03093
ENSG00000137819	PAQR5	1.31481	9.14285	8.40001	3.70934e-08	1.15086e-06	8.80999	10.6856	9.55471	9.58092	9.62894	9.02777	9.35334	8.10391	8.1882	8.16229	9.53217	9.61538	9.31935	9.74334	9.33031	9.60163	8.47382	8.31654	8.3531
ENSG00000170293	CMTM8	0.644962	9.15053	8.39874	3.71857e-08	1.15086e-06	8.80748	9.36592	9.6013	9.57648	9.20214	9.22042	9.29607	8.63127	8.72086	8.74031	9.38354	9.45856	9.56723	9.2917	9.14367	9.27919	8.7649	8.73077	8.73523
ENSG00000268460		-0.701385	7.34879	-8.39878	3.71825e-08	1.15086e-06	8.80757	6.92705	6.97976	6.99998	7.15152	7.33353	7.28745	7.85534	7.8153	7.78917	7.27956	7.41063	7.13406	6.95655	6.97087	6.94896	7.87307	7.65301	7.91239
ENSG00000164181	ELOVL7	0.915425	9.48112	8.39699	3.73131e-08	1.15258e-06	8.80403	10.0709	9.77085	9.94747	9.36888	9.42409	9.70829	8.98022	9.01199	9.04739	10.0987	9.97244	10.0334	9.66187	9.69069	9.68754	8.64531	8.74258	8.79753
ENSG00000011295	TTC19	0.584765	9.95663	8.3973	3.72898e-08	1.15258e-06	8.80466	10.4279	10.2377	10.1002	10.2056	10.0001	10.0897	9.6009	9.50589	9.44161	10.2553	10.2006	10.1055	10.0108	10.042	10.1433	9.59859	9.57612	9.67761
ENSG00000258634		0.52615	9.85207	8.39365	3.75569e-08	1.15899e-06	8.79745	10.2501	10.0574	9.90809	10.0063	9.98495	9.9752	9.49208	9.58857	9.40593	9.9593	9.99665	9.9696	10.0132	10.0744	10.1343	9.46464	9.47249	9.58412
ENSG00000259807		-1.595	10.7597	-8.39312	3.75959e-08	1.15908e-06	8.79641	10.1381	10.101	10.2142	10.8535	10.7935	10.6171	11.4026	11.3855	11.3316	9.7577	9.65514	9.80514	10.2609	10.2708	10.2689	12.2912	12.2245	12.3026
ENSG00000198743	SLC5A3	-1.1569	11.708	-8.38866	3.79251e-08	1.16811e-06	8.7876	11.0586	11.8119	11.9304	10.7206	10.8924	11.4505	12.5647	12.453	12.4897	11.4123	11.4251	11.4791	11.1617	11.2098	11.3157	12.5626	12.2135	12.592
ENSG00000122335	SERAC1	0.650903	9.90528	8.38389	3.82796e-08	1.1779e-06	8.77821	10.3152	10.2303	10.3395	9.87479	9.95897	10.0731	9.43639	9.35413	9.56522	10.101	10.2556	10.1858	10.1023	9.97782	10.0526	9.34658	9.51491	9.61086
ENSG00000011275	RNF216	0.514769	12.9097	8.3821	3.84142e-08	1.18091e-06	8.77466	13.3331	13.1584	13.1518	13.0871	12.9534	12.9952	12.5023	12.5053	12.5008	13.1143	13.1399	13.096	13.0285	12.9014	13.0165	12.5986	12.651	12.6412
ENSG00000253910	PCDHGB2	-0.851759	7.24725	-8.38149	3.84597e-08	1.18117e-06	8.77347	6.48111	6.80065	6.88168	6.77471	7.34474	7.26881	7.8578	7.97258	7.84317	7.11843	6.87123	6.84158	7.04386	7.09215	7.04101	7.74251	7.73975	7.73473
ENSG00000198130	HIBCH	-0.843095	8.89367	-8.38018	3.85588e-08	1.18309e-06	8.77087	8.34333	8.64654	8.82177	8.77666	8.77857	8.71793	9.34986	9.54558	9.06279	8.75823	8.41707	8.7229	8.61441	8.26207	8.49217	9.6347	9.52667	9.6148
ENSG00000146457	WTAP	0.524932	12.2056	8.37646	3.88403e-08	1.19058e-06	8.76352	12.6594	12.4172	12.4299	12.4184	12.269	12.3352	11.7582	11.7838	11.7788	12.3591	12.4013	12.3874	12.3271	12.2574	12.3048	11.9366	11.906	11.9701
ENSG00000163449	TMEM169	-0.492047	6.22799	-8.36935	3.93841e-08	1.20562e-06	8.74948	6.09662	6.11423	6.07676	6.10677	5.9947	6.01178	6.52023	6.57292	6.55785	6.1818	6.16318	5.84292	6.06313	6.17257	5.94318	6.7134	6.44122	6.53049
ENSG00000186566	GPATCH8	0.504308	11.552	8.36858	3.94436e-08	1.20562e-06	8.74796	11.803	11.6092	11.729	11.5431	11.622	11.7674	11.2888	11.3274	11.2779	11.776	11.7689	11.8087	11.7102	11.7638	11.7397	11.0783	11.1435	11.1787
ENSG00000186230	ZNF749	0.673796	9.18886	8.36882	3.94246e-08	1.20562e-06	8.74845	9.76895	9.4791	9.41368	9.43212	9.10917	9.38735	8.62734	8.74391	8.73806	9.40201	9.23118	9.39756	9.48148	9.29739	9.56145	8.85325	8.71303	8.76235
ENSG00000123395	ATG101	1.29072	11.3882	8.36667	3.95911e-08	1.20898e-06	8.74419	12.7472	12.1215	11.8515	11.7239	11.4139	11.4346	10.4236	10.3667	10.4108	12.0675	11.949	12.0067	11.525	11.4439	11.5364	10.7756	10.5811	10.6085
ENSG00000107798	LIPA	-0.684353	10.6867	-8.36559	3.96745e-08	1.21037e-06	8.74207	10.5161	10.5196	10.5064	10.5436	10.6747	10.5326	10.9542	10.956	10.9766	10.4333	10.401	10.4468	10.3775	10.2209	10.3298	11.2276	11.4063	11.3367
ENSG00000283982		-0.561363	6.09844	-8.3633	3.98532e-08	1.21467e-06	8.73753	5.96921	5.87285	5.80478	5.81211	5.99508	5.9396	6.51281	6.37689	6.60267	6.02547	6.0282	5.69374	6.12369	5.77455	5.89661	6.26727	6.51318	6.5633
ENSG00000101166	PRELID3B	0.562924	11.3904	8.36257	3.99098e-08	1.21524e-06	8.73609	11.4313	11.4019	11.5149	11.6237	11.6683	11.7275	10.9894	11.11	11.0467	11.4753	11.5007	11.4813	11.7692	11.5975	11.7451	11.016	10.994	10.9347
ENSG00000124784	RIOK1	0.615113	9.83118	8.35755	4.03042e-08	1.22609e-06	8.72616	10.188	10.0787	9.9384	10.1209	10.0833	10.0567	9.21165	9.38885	9.41403	9.95331	9.98448	9.85044	10.026	10.0128	10.1414	9.73122	9.39457	9.3863
ENSG00000148200	NR6A1	0.872018	8.75524	8.35651	4.03864e-08	1.22743e-06	8.72411	9.18891	9.18112	9.14321	8.89961	8.74555	8.74299	8.17719	8.28133	8.43728	9.29884	9.37631	9.24848	8.9274	8.96027	8.8383	8.13568	8.1121	7.89982
ENSG00000145623	OSMR	0.736199	12.3279	8.35426	4.05645e-08	1.23167e-06	8.71966	12.9118	12.4774	12.4139	12.8622	12.4195	12.6998	11.726	11.7067	11.7335	12.3278	12.3921	12.4831	12.6815	12.5351	12.6751	12.0036	11.8571	11.9955
ENSG00000188293	IGFL1	-0.582286	6.55537	-8.35226	4.0724e-08	1.23535e-06	8.7157	6.25304	6.38159	6.3727	6.30611	6.37413	6.18079	7.05318	7.05303	7.02374	6.31705	6.57296	6.31705	6.31705	6.31705	6.62574	6.93488	6.78659	6.80994
ENSG00000122952	ZWINT	-0.679416	11.6113	-8.34956	4.09393e-08	1.2407e-06	8.71038	11.4248	11.2641	11.2482	11.2679	11.4398	11.1857	12.241	12.1964	12.2341	11.5498	11.5568	11.6369	11.3418	11.2884	11.4142	11.9082	11.9183	11.8876
ENSG00000196387	ZNF140	0.612709	10.0374	8.34396	4.13915e-08	1.25323e-06	8.69928	10.3626	10.2985	10.2242	10.1459	10.156	10.178	9.49283	9.70155	9.77715	10.4184	10.4395	10.3722	10.0226	10.131	10.1509	9.62958	9.57848	9.59408
ENSG00000110395	CBL	1.23191	12.4355	8.3375	4.19189e-08	1.268e-06	8.6865	13.5223	13.1734	13.0058	12.4409	12.3166	12.4093	11.652	11.7227	11.6768	13.1357	13.0861	13.1901	12.6467	12.5949	12.6323	11.4623	11.5866	11.5852
ENSG00000164291	ARSK	-0.664496	7.75154	-8.3369	4.19683e-08	1.26803e-06	8.68531	7.36835	7.6006	7.65611	7.70168	7.71101	7.53981	8.03301	8.11461	8.03868	7.5017	7.53078	7.62566	7.36962	7.41905	7.33613	8.2771	8.39768	8.30614
ENSG00000166986	MARS1	1.13372	13.8703	8.33653	4.19988e-08	1.26803e-06	8.68457	14.8031	14.5178	14.4975	14.2146	14.1795	14.1238	12.8634	12.8381	12.7947	14.2873	14.289	14.4487	13.9557	13.8471	13.8142	13.452	13.3589	13.3797
ENSG00000135763	URB2	0.862463	11.1459	8.33316	4.22768e-08	1.27522e-06	8.67791	11.9854	11.5049	11.3858	11.4907	11.1721	11.3188	10.4566	10.5649	10.4338	11.5521	11.5992	11.6071	11.289	11.1259	11.1695	10.6933	10.6044	10.6726
ENSG00000087448	KLHL42	0.536612	10.9708	8.32748	4.27504e-08	1.28829e-06	8.66666	11.4006	11.1194	11.1676	11.1072	10.975	11.1154	10.6642	10.6226	10.5655	11.0992	11.0911	11.0885	11.3329	11.1673	11.1322	10.575	10.5605	10.6907
ENSG00000220205	VAMP2	0.73729	10.1486	8.32233	4.31849e-08	1.30016e-06	8.65645	10.569	10.5632	10.381	10.0999	10.2285	10.1409	9.79395	9.72533	9.83557	10.639	10.5776	10.4641	10.3601	10.347	10.362	9.47427	9.59649	9.51685
ENSG00000087269	NOP14	1.00882	10.9597	8.31961	4.34159e-08	1.3059e-06	8.65106	11.9357	11.5676	11.5216	11.1143	10.9881	10.9397	10.1963	10.1791	10.1947	11.3798	11.4698	11.3829	11.1128	11.0029	11.1363	10.4538	10.3251	10.3738
ENSG00000196072	BLOC1S2	0.854443	11.6009	8.31842	4.35177e-08	1.30773e-06	8.6487	12.5401	11.9253	11.8759	11.7847	11.4578	11.711	10.9798	11.0593	11.0744	12.0412	11.8531	11.9363	11.8927	11.8202	11.7906	11.0807	11.0363	10.9572
ENSG00000188368	PRR19	-0.625063	7.14796	-8.31773	4.35762e-08	1.30827e-06	8.64734	6.92162	7.1654	7.03308	6.92385	7.1334	6.83186	7.45099	7.45042	7.42102	6.83173	7.01093	6.92787	6.78101	6.925	6.78951	7.64405	7.74658	7.67495
ENSG00000016402	IL20RA	-0.685825	5.84524	-8.31707	4.36327e-08	1.30874e-06	8.64603	5.77364	5.7932	5.66819	5.6953	5.76845	5.46886	6.19651	6.03072	6.21231	5.57351	5.59644	5.34549	5.34549	5.72187	5.64917	6.36178	6.4189	6.59454
ENSG00000118508	RAB32	0.623499	10.5792	8.31599	4.37258e-08	1.3103e-06	8.64388	10.8688	10.9266	10.8922	10.9031	10.7681	10.8147	10.0029	10.062	9.97434	10.667	10.6544	10.6697	10.8021	10.641	10.8366	10.3969	10.2503	10.2947
ENSG00000206562	METTL6	0.768366	9.84213	8.31442	4.38602e-08	1.3131e-06	8.64078	10.2534	9.82445	9.95208	10.2046	10.0473	10.2776	9.39016	9.28879	9.34065	9.78246	9.94781	9.91078	10.3948	10.2277	10.3559	9.31716	9.27137	9.37118
ENSG00000130119	GNL3L	0.762564	11.9475	8.31238	4.40365e-08	1.31715e-06	8.63673	12.703	12.3554	12.2702	12.1365	11.9851	11.9796	11.3513	11.3905	11.3554	12.3311	12.2075	12.3161	12.0886	12.0273	12.0192	11.6156	11.4412	11.4804
ENSG00000159556	ISL2	1.20113	8.77757	8.3098	4.426e-08	1.32138e-06	8.63162	9.697	9.40827	9.25145	9.03417	8.98134	9.06643	7.80195	7.95635	7.80116	9.46044	9.56195	9.51394	8.8434	8.70226	8.61469	8.23322	8.07481	7.99341
ENSG00000280870	MIR325HG	0.77574	6.93681	8.31028	4.42189e-08	1.32138e-06	8.63255	7.17955	7.19532	7.10577	7.35612	7.29763	7.36157	6.23025	6.28017	6.42491	6.71193	7.06118	7.04196	7.48441	7.22263	7.32659	6.49216	6.53075	6.55966
ENSG00000117525	F3	-0.790154	8.34693	-8.30457	4.47173e-08	1.33379e-06	8.62124	7.82502	7.93242	7.89525	8.07628	8.20327	8.09708	9.07558	9.02631	8.99112	8.1314	8.06901	8.48747	8.20028	8.07179	8.01323	8.58095	8.65838	8.90984
ENSG00000242372	EIF6	0.698756	12.1362	8.30312	4.48449e-08	1.33511e-06	8.61836	12.8212	12.4726	12.3706	12.4119	12.226	12.3038	11.5701	11.5444	11.505	12.3985	12.3682	12.3791	12.2864	12.1583	12.2326	11.8795	11.7955	11.7277
ENSG00000179094	PER1	1.7417	10.7048	8.30328	4.48309e-08	1.33511e-06	8.61867	11.7246	11.3726	11.2194	10.7981	10.7736	10.6827	9.73152	10.1161	9.92497	11.9621	11.8792	11.9139	11.009	11.0637	11.026	9.00456	9.40887	9.07625
ENSG00000225177		1.0176	7.6427	8.2998	4.51385e-08	1.34261e-06	8.61177	8.51739	7.98668	7.94887	7.93192	8.00875	7.86413	6.71773	6.84695	6.96191	8.12296	8.27279	8.20725	7.71156	7.80954	7.401	7.04189	7.21188	7.00548
ENSG00000189410	SH2D5	1.15103	11.3468	8.29799	4.52998e-08	1.34616e-06	8.60817	12.3067	12.0543	12.0102	11.2632	11.2087	11.2696	10.6661	10.7513	10.5909	11.9292	11.8184	11.8332	11.6787	11.7716	11.6216	10.6198	10.5884	10.26
ENSG00000204682	MIR1915HG	-1.12441	8.85439	-8.29412	4.5645e-08	1.35499e-06	8.6005	7.77226	8.56819	8.43302	8.7118	9.03715	8.83076	9.47955	9.38124	9.47552	8.36909	8.5269	8.5908	8.32958	8.20162	8.38384	9.61974	9.83832	9.82959
ENSG00000157654	PALM2AKAP2	1.28089	13.4305	8.29372	4.56815e-08	1.35499e-06	8.59969	14.477	14.2939	14.2939	13.4991	13.2539	13.581	12.5062	12.5144	12.4549	14.0713	14.0818	14.1072	13.5147	13.49	13.6256	12.689	12.5392	12.7556
ENSG00000158195	WASF2	0.722219	13.2489	8.29246	4.57944e-08	1.35709e-06	8.5972	13.8686	13.698	13.6617	13.3805	13.3313	13.2516	12.6467	12.7126	12.6895	13.5713	13.5627	13.6168	13.4016	13.2351	13.2969	12.8198	12.8988	12.8374
ENSG00000155324	GRAMD2B	-0.674417	8.26122	-8.29157	4.58749e-08	1.35822e-06	8.59543	8.2211	7.83414	7.73479	8.20466	8.2309	8.10943	8.72518	8.59268	8.69808	8.08481	7.93872	8.0818	8.07139	7.85015	8.07505	8.82757	8.62847	8.793
ENSG00000096433	ITPR3	0.650923	12.1065	8.28883	4.61227e-08	1.3643e-06	8.58998	12.7634	12.2701	12.3098	12.236	12.1015	12.0932	11.7274	11.7494	11.7078	12.3087	12.3446	12.424	12.3781	12.2789	12.3736	11.6141	11.5606	11.676
ENSG00000133706	LARS1	0.486073	12.7792	8.28557	4.64197e-08	1.37182e-06	8.5835	12.8257	13.063	13.0281	12.9779	13.0073	13.0402	12.3715	12.3407	12.3585	12.9043	12.8713	12.8537	12.8603	12.8805	12.9826	12.5292	12.5871	12.5441
ENSG00000274180	NATD1	0.812885	9.89861	8.28447	4.65205e-08	1.3734e-06	8.58131	10.5346	10.3867	10.3666	10.1223	10.1187	9.96787	9.14734	9.23321	9.21011	10.1364	10.208	10.2925	9.90583	9.9479	10.0474	9.40934	9.63187	9.50828
ENSG00000101191	DIDO1	0.584523	12.5069	8.28404	4.6559e-08	1.3734e-06	8.58048	12.9853	12.8873	12.833	12.6657	12.577	12.549	12.0045	12.0747	11.9859	12.6601	12.6836	12.7145	12.679	12.5647	12.6222	12.1934	12.2087	12.2365
ENSG00000132824	SERINC3	0.744322	12.6595	8.28034	4.68996e-08	1.38218e-06	8.57312	13.3901	13.1088	12.9509	12.8885	12.744	12.7775	11.9968	12.0869	11.9921	12.9297	12.9364	12.8935	12.7977	12.6865	12.7878	12.2811	12.3741	12.2488
ENSG00000174059	CD34	-1.25826	7.9975	-8.2761	4.72924e-08	1.39248e-06	8.56469	7.60479	7.66249	7.72381	7.82215	8.05435	7.79463	8.55223	8.42375	8.33927	7.11191	7.32979	7.3295	7.42817	7.51355	7.56176	9.13337	9.28762	9.28179
ENSG00000231298	MANCR	-1.29786	6.96235	-8.27286	4.75954e-08	1.40012e-06	8.55824	6.75062	6.51706	6.81975	6.52654	6.9311	6.78129	7.53933	7.40446	7.39099	6.3596	5.87918	6.34019	6.29955	6.62229	6.52957	8.43225	8.05709	8.14143
ENSG00000184900	SUMO3	-0.519748	11.8478	-8.26742	4.81083e-08	1.41391e-06	8.54742	11.606	11.6179	11.6201	11.8193	11.8537	11.7233	12.1358	12.1547	12.0995	11.5334	11.5473	11.6027	11.7721	11.6279	11.771	12.216	12.3041	12.2557
ENSG00000163257	DCAF16	0.572516	11.0985	8.26445	4.839e-08	1.42089e-06	8.54152	11.4157	11.4312	11.4589	11.0695	11.1499	11.2175	10.7229	10.7031	10.7182	11.3408	11.2568	11.48	11.2239	11.2195	11.2088	10.6715	10.834	10.6514
ENSG00000237296	SMG1P1	1.03478	9.93947	8.25919	4.88944e-08	1.43439e-06	8.53105	10.6926	10.4279	10.4876	9.87723	9.70784	10.0352	9.36355	9.57267	9.2906	10.4574	10.3539	10.5808	10.2891	10.2446	10.2585	9.09274	9.09202	9.08614
ENSG00000075426	FOSL2	0.942967	13.613	8.25768	4.90399e-08	1.43734e-06	8.52805	13.9516	13.6206	13.4424	14.0117	13.8072	13.907	13.2933	13.2379	13.2452	14.1258	14.0515	14.1015	14.0903	13.9418	14.0763	12.756	12.5849	12.7889
ENSG00000267248		-0.595298	7.42982	-8.2516	4.96319e-08	1.45336e-06	8.51593	7.02235	7.19201	7.44231	7.14965	7.23041	7.42979	7.88211	7.68771	7.83207	7.23535	7.07877	7.28382	7.12407	7.29293	7.29522	7.78915	7.96204	7.80707
ENSG00000166166	TRMT61A	1.00306	10.2193	8.25058	4.97317e-08	1.45496e-06	8.5139	10.9897	10.6052	10.6076	10.8399	10.491	10.6386	9.33697	9.3005	9.16439	10.3442	10.2617	10.2469	10.5555	10.5193	10.5444	9.95889	9.7984	9.74458
ENSG00000238245	MYO5BP2	-1.25855	6.83698	-8.24856	4.99303e-08	1.45679e-06	8.50987	6.03241	6.04393	5.96278	6.56821	6.7295	6.715	7.86857	7.76774	7.84465	5.97089	6.72933	5.97089	6.55681	6.8465	6.88326	7.59802	7.45457	7.52253
ENSG00000124275	MTRR	0.594083	11.2042	8.24897	4.98899e-08	1.45679e-06	8.51069	11.5866	11.4682	11.3495	11.3686	11.226	11.4129	10.7354	10.7185	10.9721	11.4408	11.2359	11.3614	11.4999	11.3053	11.5717	10.9061	10.6136	10.9032
ENSG00000151746	BICD1	0.911213	11.2765	8.24932	4.98556e-08	1.45679e-06	8.51139	12.144	11.8366	11.7104	11.4683	11.2706	11.5036	10.5688	10.4866	10.4995	11.5901	11.6869	11.6682	11.4115	11.3232	11.3494	10.8946	10.7136	10.8509
ENSG00000257167	TMPO-AS1	-0.762258	6.89951	-8.24599	5.01833e-08	1.46284e-06	8.50477	6.37826	6.83164	6.55302	6.63837	7.07042	6.72794	7.41902	7.20132	7.27564	6.42419	6.62246	6.5159	6.82441	6.58878	6.56974	7.43037	7.64145	7.47832
ENSG00000260073		-1.19488	7.36088	-8.24492	5.02901e-08	1.46462e-06	8.50262	6.698	6.65481	6.86751	7.42189	7.4942	7.32699	8.0701	7.86324	7.85122	6.44895	6.82663	6.67083	7.0718	6.97229	7.09718	8.37651	8.46526	8.31851
ENSG00000185518	SV2B	0.738515	6.60212	8.24379	5.04023e-08	1.46656e-06	8.50037	6.80043	7.18561	6.59442	6.89498	6.65334	6.94331	6.07285	6.11065	6.16349	6.51343	6.70689	7.14475	7.04192	6.7681	6.93232	6.11714	6.11741	6.07712
ENSG00000131467	PSME3	0.564014	12.6945	8.23936	5.08448e-08	1.47809e-06	8.49155	13.1961	12.8119	12.7242	12.8643	12.7558	12.8712	12.2929	12.3854	12.3484	12.7985	12.7376	12.8477	13.0852	12.8855	13.0118	12.2919	12.3088	12.2833
ENSG00000234861	ATP5F1AP1	-0.628886	5.73758	-8.23653	5.11295e-08	1.48502e-06	8.4859	5.51634	5.51634	5.51634	5.51634	5.51634	5.51634	6.35832	5.90978	6.27207	5.29801	5.29801	5.7007	5.74226	5.68191	5.51648	6.27852	6.20262	5.9197
ENSG00000176092	CRYBG2	0.592977	6.81489	8.23257	5.15302e-08	1.49477e-06	8.47802	7.0263	7.24177	7.15056	6.96026	6.91042	7.05882	6.17239	6.40565	6.40787	6.94382	6.99098	7.04981	6.81318	7.06198	6.94273	6.38276	6.54926	6.59952
ENSG00000187123	LYPD6	-0.792287	7.94666	-8.2323	5.15582e-08	1.49477e-06	8.47747	7.315	7.49725	7.64774	7.74732	7.93542	7.82895	8.52432	8.49046	8.5335	7.7624	7.80728	7.40475	7.54982	7.86102	7.83385	8.1696	8.50759	8.62366
ENSG00000119777	TMEM214	-0.823865	11.595	-8.23142	5.16478e-08	1.49602e-06	8.47572	11.2771	11.2949	11.301	11.5587	11.5517	11.5068	11.9776	12.021	11.8658	10.9616	11.0109	11.183	11.4775	11.2744	11.4464	12.3329	12.3106	12.3573
ENSG00000078269	SYNJ2	1.47817	12.4274	8.22937	5.18575e-08	1.50074e-06	8.47163	14.1756	13.1738	13.0534	12.8351	12.3359	12.5838	11.3725	11.2468	11.0698	12.7672	12.7524	12.7644	12.9493	12.7322	12.9183	11.6269	11.6312	11.7046
ENSG00000257122	RRN3P3	0.783322	8.82605	8.22862	5.19341e-08	1.5016e-06	8.47013	9.3866	9.11083	8.91078	9.02729	8.97977	8.8132	8.51172	8.4041	8.29016	9.15531	8.80869	8.96751	9.24677	9.27101	9.36813	8.21541	8.27039	8.13123
ENSG00000111252	SH2B3	1.5565	12.4227	8.21926	5.29036e-08	1.52825e-06	8.45145	13.8772	13.3014	13.1265	13.0837	12.7959	12.8248	10.9002	10.8897	11.0047	12.8095	12.8937	12.928	12.6195	12.4625	12.5753	11.9758	11.7299	11.8097
ENSG00000128268	MGAT3	-1.26484	7.62879	-8.21852	5.29807e-08	1.5291e-06	8.44998	6.32143	7.0354	7.39083	7.6439	7.43566	7.63604	8.45181	8.48671	8.25731	6.97214	6.70959	7.45648	7.27559	7.24928	7.35979	8.50289	8.70251	8.43084
ENSG00000134532	SOX5	-1.29063	8.15772	-8.21429	5.34254e-08	1.54055e-06	8.44154	6.98861	7.4198	7.61149	7.55655	8.31649	7.62324	9.15393	9.27898	9.47038	7.96601	7.86093	7.80911	7.72645	7.98661	7.86482	8.65305	8.55271	8.99977
ENSG00000004455	AK2	0.477012	12.5592	8.21268	5.35958e-08	1.54408e-06	8.43832	12.9555	12.6682	12.7087	12.7941	12.6082	12.6916	12.2503	12.1848	12.1719	12.7316	12.6556	12.5993	12.8026	12.6408	12.763	12.3046	12.3013	12.2346
ENSG00000166401	SERPINB8	1.60483	11.2344	8.21083	5.37924e-08	1.54835e-06	8.43463	12.9804	12.0696	11.8906	11.6595	11.1804	11.4501	9.8743	10.0272	9.97726	12.0727	11.9434	11.9641	11.4067	11.3095	11.3049	10.4265	10.3887	10.293
ENSG00000084733	RAB10	0.864137	12.7501	8.2058	5.43303e-08	1.56243e-06	8.42458	13.5351	13.1948	13.168	12.8739	12.7347	12.8147	12.0807	12.1612	12.1876	13.2703	13.2013	13.2574	12.8717	12.7537	12.7819	12.1464	12.2694	12.1986
ENSG00000119917	IFIT3	-0.679228	8.92126	-8.20311	5.46199e-08	1.56935e-06	8.41921	8.65057	8.83813	8.89142	8.68935	8.80846	8.625	9.29751	9.24044	9.25042	8.64772	8.8323	8.84514	8.47615	8.43283	8.60108	9.40921	9.4212	9.62566
ENSG00000085274	MYNN	0.524955	9.93343	8.20222	5.47165e-08	1.57073e-06	8.41742	10.2272	10.1292	9.97494	10.001	9.9348	10.2461	9.65159	9.6461	9.59006	10.1563	10.1652	10.1744	10.1244	10.103	10.0646	9.59511	9.44323	9.57469
ENSG00000109534	GAR1	0.958602	10.6893	8.19651	5.53381e-08	1.58715e-06	8.40601	11.6397	11.1845	11.1395	10.9272	10.6742	10.7599	9.96309	9.93191	9.9835	11.2247	11.1171	11.1334	10.8213	10.6414	10.8428	10.1776	10.098	10.1472
ENSG00000286580		-0.561955	6.36286	-8.19599	5.53947e-08	1.58736e-06	8.40498	5.86866	6.10512	6.20982	6.22518	6.24944	6.28206	6.72227	6.76583	6.83739	6.16459	6.04024	6.21141	6.04313	6.39034	6.31657	6.70107	6.76018	6.63826
ENSG00000100522	GNPNAT1	0.888683	12.5023	8.19275	5.57506e-08	1.59613e-06	8.39851	13.3681	12.9776	12.8284	12.5364	12.4201	12.6581	11.9258	11.92	11.8863	13.071	12.9623	12.9187	12.6145	12.5449	12.6824	11.9845	11.9219	11.8206
ENSG00000173418	NAA20	0.5241	11.093	8.1921	5.58227e-08	1.59677e-06	8.39721	11.5336	11.3053	11.3297	11.2647	11.1281	11.1391	10.7367	10.6463	10.753	11.291	11.2328	11.2574	11.3224	11.1223	11.2853	10.7712	10.8185	10.7357
ENSG00000154122	ANKH	0.982154	11.1672	8.18956	5.6104e-08	1.60339e-06	8.39213	12.0607	11.7914	11.5546	11.3145	11.1343	11.3294	10.3521	10.6111	10.3562	11.6233	11.7214	11.7127	11.2942	11.1404	11.2576	10.6385	10.5895	10.5268
ENSG00000156603	MED19	0.715234	10.1632	8.18808	5.62694e-08	1.60668e-06	8.38916	10.8123	10.4364	10.3573	10.3413	10.2634	10.243	9.55969	9.69191	9.7632	10.5785	10.5286	10.5834	10.2982	10.2178	10.1588	9.7694	9.69022	9.64366
ENSG00000265443		0.718693	6.73886	8.18562	5.65436e-08	1.61308e-06	8.38425	7.08093	7.2013	7.11332	6.93347	6.90384	7.03871	6.31215	6.05051	6.01553	6.7521	6.86567	6.86107	6.99192	6.83348	7.1653	6.56108	6.45853	6.1606
ENSG00000113361	CDH6	-0.757833	7.98424	-8.18503	5.66101e-08	1.61354e-06	8.38306	7.69047	7.54233	7.70015	7.82347	8.05397	7.9894	8.46764	8.3354	8.25534	7.74983	7.79792	7.56972	7.661	7.51644	7.68486	8.4315	8.75718	8.68971
ENSG00000287335		-0.801779	7.76878	-8.18319	5.68172e-08	1.61801e-06	8.37937	7.03135	7.6994	7.97566	7.4182	7.5185	7.59842	8.16898	8.24689	8.26162	7.49187	7.4797	7.39669	7.51021	7.3646	7.53365	8.32243	8.35618	8.4637
ENSG00000101558	VAPA	0.911721	12.9773	8.18051	5.71194e-08	1.62517e-06	8.37401	13.8455	13.3852	13.2853	13.0651	12.9782	13.0275	12.3959	12.4233	12.3899	13.5523	13.4839	13.5495	13.1405	12.9515	13.1103	12.2569	12.4186	12.3324
ENSG00000179041	RRS1	0.805771	10.8432	8.17995	5.71825e-08	1.62552e-06	8.3729	11.4968	11.2215	11.1322	11.2885	10.9904	11.1469	10.1189	10.1514	10.0419	11.0199	11.0181	10.9819	10.999	10.9476	11.0982	10.7361	10.3228	10.4648
ENSG00000227158		-0.671974	5.80438	-8.17479	5.77698e-08	1.64077e-06	8.36258	5.41367	5.41367	5.41367	5.41367	5.78629	5.85749	6.20555	6.43591	6.29945	5.40068	5.6563	5.40068	5.71554	5.71454	5.7784	6.2982	6.02856	6.24648
ENSG00000169957	ZNF768	0.539447	10.6332	8.16732	5.86319e-08	1.66378e-06	8.34762	11.0457	10.8485	10.851	10.9024	10.6688	10.7333	10.1948	10.2347	10.22	10.8113	10.8935	10.8432	10.7658	10.6346	10.7588	10.3714	10.3761	10.2447
ENSG00000167491	GATAD2A	0.911735	12.0199	8.16655	5.87222e-08	1.66487e-06	8.34606	12.9548	12.461	12.4423	12.2853	11.9496	11.9877	11.3177	11.4194	11.3615	12.4161	12.3963	12.5142	12.267	12.0405	12.1712	11.5123	11.3477	11.514
ENSG00000100350	FOXRED2	-0.547224	11.3222	-8.16523	5.88757e-08	1.66775e-06	8.34343	10.9271	11.0574	11.2558	11.1068	11.3046	11.0797	11.6752	11.7444	11.7488	11.2559	11.1877	11.3163	11.0427	10.9993	11.1441	11.5838	11.7099	11.66
ENSG00000126903	SLC10A3	0.84455	10.8175	8.16213	5.92387e-08	1.67655e-06	8.33722	11.668	11.3144	11.1723	11.0415	10.7726	10.8053	10.1731	10.1918	10.2182	11.1214	11.1908	11.2273	11.0612	10.8424	10.9704	10.3204	10.3354	10.2877
ENSG00000243364	EFNA4	-0.741694	8.55543	-8.15545	6.0029e-08	1.69742e-06	8.32383	8.02261	8.2525	8.4002	8.65065	8.51971	8.39255	8.87903	8.91968	8.96192	8.17528	8.12854	8.17731	8.44508	8.257	8.27692	9.11112	9.15369	9.2739
ENSG00000072518	MARK2	0.869016	11.1276	8.14925	6.07732e-08	1.71695e-06	8.31139	11.9205	11.4385	11.3864	11.239	11.1189	11.1275	10.6141	10.6715	10.632	11.5944	11.6468	11.7292	11.2814	11.2161	11.3085	10.482	10.4052	10.4847
ENSG00000132359	RAP1GAP2	0.645001	11.1814	8.1487	6.08392e-08	1.7173e-06	8.31029	11.5174	11.2815	11.2386	11.602	11.3236	11.4591	10.746	10.727	10.7373	11.1549	11.1807	11.2709	11.488	11.5793	11.6606	10.7537	10.754	10.7902
ENSG00000174996	KLC2	0.580996	11.8245	8.14534	6.12466e-08	1.72376e-06	8.30355	12.3019	12.0272	12.0028	11.9116	11.7484	11.9313	11.5517	11.4773	11.4683	12.1236	12.0904	12.1525	12.0365	11.9328	11.959	11.4291	11.3943	11.3023
ENSG00000183386	FHL3	0.96868	10.6825	8.14504	6.12826e-08	1.72376e-06	8.30295	11.193	10.8394	10.7807	11.263	10.9422	10.9864	10.0231	10.05	10.0652	10.6156	10.704	10.6318	11.3875	11.267	11.4548	10.0356	9.96445	10.0823
ENSG00000164182	NDUFAF2	0.854252	10.2269	8.14515	6.12689e-08	1.72376e-06	8.30318	11.0749	10.6649	10.7037	10.3549	10.252	10.4007	9.48289	9.50832	9.59991	10.5531	10.4742	10.643	10.4145	10.2268	10.3772	9.83179	9.75993	9.76167
ENSG00000148335	NTMT1	0.830617	10.7524	8.14545	6.12328e-08	1.72376e-06	8.30378	11.4258	11.0267	10.9016	11.2174	10.8616	10.9656	10.1746	10.1585	10.0401	10.7424	10.7731	10.7371	11.2476	11.1709	11.2818	10.4086	10.2187	10.1917
ENSG00000170144	HNRNPA3	-0.549841	13.5118	-8.14345	6.14765e-08	1.72769e-06	8.29976	13.3435	13.4811	13.5794	13.2472	13.2636	13.3081	13.8295	13.7274	13.8261	13.377	13.4076	13.4276	13.1418	13.1736	13.1913	13.9196	14.0201	13.9473
ENSG00000115325	DOK1	-0.991417	9.33612	-8.13387	6.26576e-08	1.75935e-06	8.28054	8.8443	8.96965	9.10872	9.34501	9.3903	9.23596	9.73142	9.69268	9.70705	8.81726	8.79945	8.75063	8.97004	8.8575	8.97898	10.3323	10.3361	10.1828
ENSG00000089094	KDM2B	0.539032	10.6879	8.13266	6.28087e-08	1.76205e-06	8.27811	11.0272	10.9159	10.9713	10.7613	10.6288	10.7701	10.4278	10.3518	10.3369	10.8161	10.8435	10.9576	11.0049	10.9163	10.7979	10.2552	10.3102	10.2894
ENSG00000159450	TCHH	-0.57075	6.7938	-8.13097	6.30196e-08	1.76642e-06	8.27472	6.28184	6.75687	6.86336	6.57232	6.67998	6.46185	7.1835	7.21439	7.13013	6.58076	6.59985	6.58546	6.56441	6.66632	6.62962	7.16973	7.16718	7.1809
ENSG00000123545	NDUFAF4	1.21114	9.4695	8.12568	6.36862e-08	1.78355e-06	8.26409	10.6181	10.0963	10.0664	9.64575	9.43667	9.43928	8.53568	8.67768	8.7097	10.2118	10.1357	10.1262	9.64782	9.46179	9.59281	8.76578	8.67076	8.61286
ENSG00000127463	EMC1	0.502272	11.968	8.12363	6.39468e-08	1.78928e-06	8.25997	12.4	12.1302	12.0765	12.1321	12.0532	11.9635	11.6498	11.6672	11.6395	12.2225	12.0743	12.178	12.1641	12.0394	12.1912	11.6808	11.6325	11.5291
ENSG00000137824	RMDN3	0.603574	10.2014	8.11863	6.45859e-08	1.80559e-06	8.24992	10.4806	10.3354	10.2019	10.6329	10.3994	10.3957	9.80484	9.7571	9.80452	10.2855	10.2309	10.2808	10.5505	10.434	10.6032	9.66934	9.90679	9.85139
ENSG00000131791	PRKAB2	0.960611	12.797	8.11808	6.46568e-08	1.806e-06	8.24882	13.4217	13.2239	13.1384	12.7083	12.6889	12.8401	12.4144	12.3513	12.3857	13.3651	13.3364	13.3356	13.1837	13.1064	13.0574	12.034	11.8776	11.8763
ENSG00000160014	CALM3	-0.577464	12.7062	-8.11445	6.51247e-08	1.81749e-06	8.24153	12.5058	12.4972	12.5482	12.6683	12.7459	12.5556	12.9446	12.9697	12.9202	12.3793	12.3565	12.4805	12.4663	12.4299	12.5307	13.17	13.2474	13.2949
ENSG00000109971	HSPA8	-2.01292	15.0508	-8.11358	6.52376e-08	1.81894e-06	8.23978	14.6283	15.0053	15.1492	14.5317	14.6495	14.3106	15.7636	15.7261	15.6931	14.2768	14.3431	14.4404	13.8247	13.6181	13.7805	17.1208	17.0059	17.0471
ENSG00000105976	MET	1.18102	12.2326	8.11228	6.54069e-08	1.81894e-06	8.23717	13.4696	12.8938	12.9504	12.3522	12.1825	12.3683	11.2393	11.3776	11.26	12.6874	12.7145	12.766	12.3795	12.2912	12.4603	11.654	11.5321	11.6086
ENSG00000142541	RPL13A	0.401274	15.7101	8.11195	6.54505e-08	1.81894e-06	8.23649	16.0491	15.8903	15.8824	15.8637	15.8064	15.7249	15.4086	15.394	15.3712	15.9083	15.8422	15.8669	15.8231	15.6898	15.7787	15.5275	15.5199	15.4342
ENSG00000213015	ZNF580	0.549948	9.54456	8.11265	6.53585e-08	1.81894e-06	8.23791	9.69921	9.74859	9.65409	9.68155	9.77095	9.53481	9.27581	9.25117	9.28487	9.64695	9.66817	9.77611	9.80355	9.83615	9.91442	9.06046	9.14432	9.05094
ENSG00000116990	MYCL	-0.892437	7.70753	-8.11187	6.546e-08	1.81894e-06	8.23635	6.88919	7.25469	7.37229	7.60834	7.82788	7.57413	8.20391	8.36831	8.26903	7.49387	7.49787	7.09334	7.51988	7.34716	7.44197	8.06583	8.52354	8.38431
ENSG00000138587	MNS1	-1.08597	7.32975	-8.11117	6.55523e-08	1.81993e-06	8.23492	6.3806	6.97515	7.18144	6.72632	7.14019	6.91513	8.27421	8.13686	8.23784	7.36507	7.23841	7.29711	6.62078	7.17634	6.59657	7.83656	7.94163	7.89529
ENSG00000135315	CEP162	-1.39994	7.82612	-8.10787	6.59834e-08	1.82505e-06	8.2283	6.71836	7.06526	7.16107	7.29387	7.66417	7.32074	9.10839	9.05226	9.05097	7.92452	7.80707	7.73841	6.8271	7.60087	7.19228	8.30492	8.49634	8.54361
ENSG00000160179	ABCG1	1.23307	8.92157	8.10821	6.59391e-08	1.82505e-06	8.22898	9.14138	9.52391	9.4389	9.06224	9.39869	9.19494	7.88288	8.30379	8.34736	9.66517	9.91206	9.93578	8.95152	8.82267	8.94382	7.98033	8.00198	8.08077
ENSG00000106089	STX1A	1.05804	9.97218	8.10837	6.59184e-08	1.82505e-06	8.2293	10.9281	10.4454	10.2309	10.3779	9.95995	10.2244	9.21964	9.17368	9.18953	9.97564	10.0176	9.94486	10.598	10.7086	10.4869	9.50993	9.21704	9.29106
ENSG00000230440		0.642483	6.89557	8.10715	6.6078e-08	1.82505e-06	8.22685	7.21509	6.90193	6.87336	7.16479	6.91634	7.2935	6.63524	6.55278	6.50706	7.17368	7.04328	7.0059	7.33279	7.15543	7.24063	6.38277	6.3435	6.38212
ENSG00000284024		0.834282	11.3362	8.10742	6.60424e-08	1.82505e-06	8.2274	11.9345	11.6505	11.7135	11.3747	11.216	11.5257	10.8319	10.8898	10.889	11.8695	11.8978	11.8558	11.5517	11.3586	11.4229	10.7482	10.6926	10.6284
ENSG00000131508	UBE2D2	0.570549	11.4397	8.10761	6.60178e-08	1.82505e-06	8.22778	11.8338	11.6039	11.6258	11.6771	11.6614	11.6497	10.9705	10.9583	10.9771	11.4258	11.5259	11.4356	11.7987	11.6168	11.7046	11.1974	11.1992	11.0537
ENSG00000121390	PSPC1	-0.610472	10.1109	-8.1042	6.64673e-08	1.83422e-06	8.22092	9.53407	9.85537	9.82505	9.92097	10.1328	10.0097	10.5297	10.6059	10.5848	9.83534	9.92279	9.9451	10.0305	9.94978	9.92784	10.4395	10.5515	10.3961
ENSG00000101210	EEF1A2	0.425033	13.1445	8.10287	6.66442e-08	1.83753e-06	8.21824	13.3538	13.3889	13.387	13.262	13.3131	13.1947	12.7756	12.8074	12.8176	13.1574	13.3349	13.2712	13.2675	13.1896	13.3135	12.9279	12.9242	12.9139
ENSG00000125485	DDX31	0.7079	10.4137	8.09891	6.71723e-08	1.85036e-06	8.21026	11.0653	10.8118	10.6994	10.6918	10.3446	10.5405	9.91349	9.73544	9.92058	10.6483	10.7517	10.6804	10.5613	10.4906	10.5098	10.0574	10.0031	10.0204
ENSG00000137955	RABGGTB	0.994062	12.1046	8.09851	6.72249e-08	1.85036e-06	8.20947	12.8015	12.6776	12.7056	12.1994	12.0733	12.3141	11.3936	11.3325	11.4437	12.7177	12.7554	12.7009	12.1306	12.0481	12.1071	11.5477	11.4359	11.498
ENSG00000213463	SYNJ2BP	-0.865285	10.7387	-8.09681	6.74529e-08	1.85504e-06	8.20605	9.78258	10.501	10.5351	10.4894	10.6762	10.6524	11.3441	11.3415	11.3257	10.3986	10.2235	10.5985	10.4436	10.4655	10.6365	11.0398	11.462	11.38
ENSG00000160917	CPSF4	0.520856	10.6909	8.09595	6.75691e-08	1.85665e-06	8.20431	10.8936	10.8361	10.8554	10.8915	10.8855	10.8341	10.3305	10.3176	10.3738	10.6485	10.7313	10.7668	10.9901	11.0317	11.0097	10.3902	10.3637	10.2862
ENSG00000077150	NFKB2	0.656078	11.7719	8.09478	6.7727e-08	1.85939e-06	8.20196	12.0043	12.0401	11.9869	11.8666	11.9933	11.9425	11.3685	11.3536	11.3908	11.9243	11.7765	11.6803	12.247	12.2342	12.1905	11.4522	11.2424	11.1993
ENSG00000253841		-0.624161	6.50905	-8.0915	6.81713e-08	1.86733e-06	8.19535	6.49884	6.46392	6.0016	6.21063	6.33456	6.06168	6.99107	6.99654	7.0226	6.44324	6.42278	6.26928	6.33589	6.33391	6.23563	6.80084	6.73994	6.99994
ENSG00000244405	ETV5	1.92373	12.5727	8.09093	6.82489e-08	1.86733e-06	8.1942	14.3613	13.7058	13.5668	13.3237	12.9314	13.0591	10.8495	10.679	10.6773	13.0954	13.2042	13.308	12.7669	12.5939	12.6503	11.8684	11.8787	11.7882
ENSG00000109881	CCDC34	-0.912283	9.26692	-8.0913	6.81976e-08	1.86733e-06	8.19496	8.4845	9.19589	9.10403	8.57207	8.89621	9.04697	9.92536	10.0601	10.1172	9.15547	9.1667	9.10312	8.70579	9.11417	9.00903	9.62145	9.82591	9.70068
ENSG00000272173		-0.947969	6.6077	-8.09216	6.80813e-08	1.86733e-06	8.19669	5.97503	6.02594	5.86003	6.75842	6.63735	6.47816	7.24744	7.25658	7.23033	6.36875	5.93356	6.29058	6.40972	6.17267	6.59028	7.26199	7.18638	7.25534
ENSG00000136052	SLC41A2	1.28383	10.045	8.08588	6.89393e-08	1.88426e-06	8.18403	11.2632	10.7194	10.6321	10.2357	9.85905	10.1168	9.04559	9.19913	9.33423	10.7422	10.5252	10.9022	10.3504	10.1127	10.2167	8.89748	9.37227	9.28606
ENSG00000113645	WWC1	0.983416	11.2572	8.08554	6.89852e-08	1.88426e-06	8.18336	12.072	11.9785	11.9967	11.1485	11.2209	11.2849	10.4629	10.5463	10.6044	11.5862	11.6533	11.579	11.5337	11.4638	11.503	10.7272	10.5517	10.7172
ENSG00000156504	PABIR2	-0.611545	9.85384	-8.08487	6.90777e-08	1.88519e-06	8.18201	9.57274	9.39068	9.64103	9.77992	9.74758	9.75029	10.075	10.4367	10.2907	9.64942	9.64766	9.43474	9.70024	9.85253	9.63304	10.225	10.2958	10.2461
ENSG00000168096	ANKS3	0.622198	9.86618	8.08328	6.92971e-08	1.88957e-06	8.1788	9.97605	10.0632	9.94003	10.2356	10.0033	10.039	9.55288	9.44692	9.53862	9.93412	9.97127	9.9114	10.1466	10.3374	10.325	9.42822	9.35293	9.38869
ENSG00000146733	PSPH	1.5018	11.0609	8.08241	6.9418e-08	1.89126e-06	8.17704	12.2057	11.9827	11.7861	11.6584	11.5955	11.5854	9.68095	9.68529	9.36776	11.4499	11.5408	11.5533	11.1801	11.0322	11.1675	10.5208	10.6041	10.4991
ENSG00000179300	RTL3	-0.736832	6.35834	-8.07785	7.00522e-08	1.90692e-06	8.16786	6.14147	6.065	6.18202	6.29052	6.20422	6.3748	6.59808	6.70147	6.66752	5.99912	6.24433	6.16056	5.88668	5.9092	5.89489	6.9271	7.17153	7.03169
ENSG00000184557	SOCS3	-0.906969	8.63461	-8.07564	7.0361e-08	1.9137e-06	8.16342	7.97583	8.50237	8.46809	8.6002	8.65418	8.32538	9.06695	9.05909	9.05939	8.29751	8.41836	8.45502	7.99283	8.01193	8.28573	9.34289	9.30354	9.60367
ENSG00000135414	GDF11	-0.574031	10.6103	-8.07262	7.07863e-08	1.92364e-06	8.15733	10.4553	10.2667	10.5354	10.5128	10.5533	10.3582	10.951	10.9042	10.9555	10.6368	10.2838	10.4218	10.3785	10.2133	10.4112	10.9215	11.149	11.0765
ENSG00000143355	LHX9	-0.764335	6.74402	-8.06845	7.13786e-08	1.93809e-06	8.14891	6.10749	6.42826	6.49992	6.45607	6.42906	6.5385	7.53666	7.34788	7.35232	6.3979	6.47499	6.68627	6.61236	6.5899	6.65014	6.81197	7.35052	7.12209
ENSG00000121481	RNF2	0.573411	10.8192	8.06785	7.14641e-08	1.93877e-06	8.1477	11.3747	11.0678	10.9879	10.9307	10.7952	10.957	10.3963	10.4318	10.4312	11.0753	10.9867	11.0746	10.9562	10.9062	11.0115	10.4263	10.3941	10.5417
ENSG00000285722		2.33051	11.416	8.06359	7.20745e-08	1.95368e-06	8.13911	14.1963	12.6015	12.3283	12.1418	11.3408	11.4837	9.581	9.51471	9.55591	12.4914	12.3302	12.2428	11.7802	11.5706	11.8065	10.1176	10.2302	10.1746
ENSG00000147408	CSGALNACT1	-1.59202	8.14919	-8.06067	7.24961e-08	1.96345e-06	8.13322	6.6649	6.98741	7.19771	7.70759	8.2777	7.93768	9.54273	9.4913	9.53565	7.59742	7.79905	7.7828	7.70203	7.62228	8.14556	8.65609	8.97399	9.06345
ENSG00000180964	TCEAL8	-0.742041	10.6322	-8.05294	7.36232e-08	1.98313e-06	8.11763	10.0855	10.2874	10.4224	10.6505	10.6297	10.6098	11.0108	10.9513	11.0421	10.1944	10.2293	10.1986	10.5018	10.3549	10.4536	11.1538	11.3548	11.2483
ENSG00000163558	PRKCI	1.09095	12.0206	8.0538	7.34976e-08	1.98313e-06	8.11936	12.9305	12.5299	12.6225	11.9185	11.8754	12.1053	11.328	11.434	11.4417	12.6829	12.6477	12.6641	12.2488	12.1935	12.1924	11.2085	11.0398	11.3081
ENSG00000238118	SLC25A24P2	0.673731	7.03849	8.05352	7.35384e-08	1.98313e-06	8.1188	7.30815	7.16076	7.16733	7.26919	7.34138	7.03592	6.51397	6.69234	6.85738	7.00095	7.32383	7.42384	7.19862	7.42122	7.50563	6.56513	6.46622	6.44099
ENSG00000163374	YY1AP1	0.774206	11.7287	8.05426	7.34294e-08	1.98313e-06	8.1203	12.4042	12.1088	12.1374	11.7993	11.6831	11.7514	11.2492	11.2164	11.2082	12.2059	12.1041	12.183	11.8594	11.7116	11.8926	11.1564	11.2093	11.2356
ENSG00000176595	KBTBD11	1.04407	8.40791	8.05349	7.35438e-08	1.98313e-06	8.11872	9.57737	8.96892	8.83731	8.67385	8.4655	8.44808	7.56841	7.52548	7.60627	8.54911	8.60308	8.63756	8.74775	8.72777	8.83491	8.05245	7.77517	7.7434
ENSG00000188807	TMEM201	0.603602	10.1347	8.05231	7.37171e-08	1.98313e-06	8.11635	10.6444	10.4535	10.3599	10.3829	10.2409	10.2578	9.66107	9.61467	9.59694	10.2967	10.3765	10.3159	10.242	10.1778	10.2821	9.96036	9.82322	9.73737
ENSG00000188624	IGFL3	-0.535844	6.08645	-8.05242	7.36998e-08	1.98313e-06	8.11658	5.9784	5.82414	6.03348	5.81782	5.82335	5.75134	6.50748	6.53499	6.50701	5.79037	5.99979	6.12589	5.87254	5.9417	5.93515	6.48195	6.14965	6.48097
ENSG00000237594		-0.645977	6.5024	-8.05304	7.36092e-08	1.98313e-06	8.11783	6.2843	6.18573	6.35698	6.49165	6.32809	6.26171	6.82768	6.91253	6.87293	5.93533	6.19086	6.04776	6.45155	6.40912	6.5018	6.92172	7.09361	6.96984
ENSG00000165055	METTL2B	0.635933	10.1538	8.05081	7.39376e-08	1.9874e-06	8.11333	10.4348	10.1818	10.3011	10.4407	10.4502	10.4069	9.83413	9.64535	9.68911	10.1662	10.1715	10.2551	10.5349	10.4428	10.6032	9.80019	9.86852	9.54164
ENSG00000105486	LIG1	-0.611126	11.1239	-8.04918	7.41799e-08	1.99224e-06	8.11002	10.5942	10.932	10.6898	10.9521	11.095	10.9807	11.5743	11.6085	11.6885	10.8229	10.9379	11.0192	10.982	11.0187	11.0178	11.4403	11.4353	11.441
ENSG00000100292	HMOX1	-1.19789	10.527	-8.04765	7.44063e-08	1.99665e-06	8.10695	10.2033	10.3442	10.376	10.3934	10.4056	10.2375	10.9908	10.9617	10.8305	9.98846	10.0536	10.1754	9.87008	9.79337	9.69161	11.8496	11.704	11.6169
ENSG00000179632	MAF1	0.540469	13.3079	8.04486	7.48227e-08	2.00615e-06	8.10131	13.7151	13.6151	13.5871	13.5535	13.4593	13.3639	12.8286	12.8473	12.801	13.4277	13.4514	13.4653	13.496	13.2951	13.4268	13.0796	13.1133	13.0155
ENSG00000258897	EGLN3-AS1	-0.50086	5.61076	-8.04413	7.49321e-08	2.00741e-06	8.09983	5.68413	5.46326	5.46326	5.46326	5.46326	5.46326	5.96529	5.85522	5.67588	5.35109	5.35109	5.35109	5.35109	5.35109	5.56978	6.08317	6.07649	6.01192
ENSG00000120322	PCDHB8	-1.15752	7.9556	-8.04037	7.54974e-08	2.02086e-06	8.09224	6.7604	7.23506	7.4076	7.89306	8.24114	7.84136	8.70242	8.77927	8.7401	7.58356	7.66446	7.72332	7.58001	7.32908	7.57806	8.71084	8.73229	8.69879
ENSG00000050405	LIMA1	1.98279	12.8311	8.03571	7.62046e-08	2.03809e-06	8.08282	14.555	13.9732	13.8952	12.8439	12.5309	12.9024	11.5773	11.5741	11.6279	14.0553	14.0686	14.0606	13.0445	12.926	13.0485	11.5245	11.3358	11.4158
ENSG00000080824	HSP90AA1	-1.17906	14.8092	-8.03513	7.62932e-08	2.03876e-06	8.08165	14.7794	14.8222	14.9039	14.0672	14.1213	14.3347	15.432	15.4044	15.4174	14.6967	14.6246	14.6674	13.9295	13.9402	14.1066	15.8691	15.6687	15.7796
ENSG00000131196	NFATC1	1.6634	10.7022	8.03385	7.64892e-08	2.0423e-06	8.07906	12.397	11.326	11.1724	10.8631	10.6013	10.685	9.81818	9.78757	9.6691	11.7499	11.7	11.7156	10.9414	10.906	11.0221	9.29692	9.65749	9.33031
ENSG00000259070	LINC00639	-0.739252	6.82947	-8.03295	7.66264e-08	2.04256e-06	8.07725	6.59158	6.51224	6.45996	6.54275	6.79292	6.76268	7.40843	7.24618	7.14849	6.20781	6.45429	6.33108	6.82072	6.64543	6.87516	7.36468	7.45462	7.31143
ENSG00000254818		-0.940826	7.19451	-8.0332	7.65887e-08	2.04256e-06	8.07774	6.82601	6.95423	6.88913	7.22151	7.04928	7.18572	7.67054	7.40545	7.54872	6.87021	6.60707	6.71184	6.79961	6.71031	6.74589	8.25306	8.07528	7.97732
ENSG00000188112	C6orf132	1.27184	8.43859	8.02998	7.70827e-08	2.05302e-06	8.07125	9.5172	9.28616	9.24252	8.65194	8.61692	8.84421	7.27911	7.32914	7.18012	8.64355	8.77396	8.89026	8.86358	8.49984	8.52032	7.84975	7.78418	8.12189
ENSG00000140379	BCL2A1	1.39818	7.20999	8.02849	7.73134e-08	2.05746e-06	8.06823	8.24563	7.13063	7.07418	7.755	7.33757	7.38985	6.43757	6.7157	6.80381	7.94228	7.85386	7.86702	7.84104	7.8023	7.87328	6.0248	5.84521	5.84016
ENSG00000149136	SSRP1	0.437551	13.6536	8.02718	7.75167e-08	2.05972e-06	8.06558	14.0557	13.8564	13.8487	13.7719	13.7398	13.7034	13.3233	13.282	13.3018	13.7366	13.7507	13.7941	13.8075	13.7582	13.771	13.3987	13.4583	13.4077
ENSG00000120129	DUSP1	1.77366	10.4518	8.02711	7.75266e-08	2.05972e-06	8.06545	10.7325	10.696	10.6662	10.7211	10.6793	10.8056	9.89141	9.92378	9.95061	11.3764	11.4642	11.461	11.359	11.1746	11.3808	8.61861	8.60689	8.62505
ENSG00000130810	PPAN	0.736549	9.99753	8.02515	7.78321e-08	2.06612e-06	8.06147	10.6873	10.3368	10.148	10.37	10.1721	10.1905	9.47683	9.31496	9.28123	10.1302	10.1281	10.1115	10.2354	10.1938	10.2128	9.84897	9.53073	9.58627
ENSG00000214900	LINC01588	-0.796915	7.43148	-8.02103	7.84761e-08	2.0815e-06	8.05315	7.56484	7.15192	7.21506	7.27395	7.17786	7.09634	7.63812	7.7055	8.05971	7.11206	7.16117	7.08158	7.08191	6.86775	7.20561	8.15428	8.29565	7.92326
ENSG00000280302		0.640789	6.42207	8.01966	7.86915e-08	2.08549e-06	8.05038	6.77427	6.61575	6.87985	6.74329	6.66817	6.50153	5.70667	5.8933	6.0158	6.70861	6.45503	6.47169	6.67347	6.5348	6.60154	6.15293	6.2642	5.93637
ENSG00000107815	TWNK	1.40325	11.0738	8.01892	7.8809e-08	2.08688e-06	8.04887	12.2885	11.9109	11.874	11.3247	11.233	11.2959	9.90877	9.98685	9.84197	11.8712	11.8317	11.7802	11.0999	10.9235	11.0655	10.4217	10.3039	10.3669
ENSG00000150403	TMCO3	1.11822	12.0118	8.01621	7.92384e-08	2.09479e-06	8.04338	13.0807	12.6019	12.5107	12.1929	11.9996	12.1621	11.1836	11.2236	11.1511	12.6339	12.6548	12.6979	12.0721	11.9939	12.0139	11.232	11.4365	11.3713
ENSG00000113070	HBEGF	1.57002	10.227	8.01655	7.91837e-08	2.09479e-06	8.04408	11.4145	10.1321	9.8496	11.0404	10.425	10.628	9.40898	9.52211	9.622	10.7615	10.8133	10.7061	11.1758	10.8964	11.161	9.02816	8.60104	8.8994
ENSG00000110811	P3H3	-0.569994	9.92286	-8.0154	7.93665e-08	2.09645e-06	8.04175	9.56463	9.66371	9.76035	9.89092	9.97016	9.83132	10.1831	10.195	10.2465	9.67826	9.71615	9.76205	9.71512	9.58765	9.65397	10.426	10.3699	10.3966
ENSG00000239521	CASTOR3	-0.589757	8.86273	-8.01404	7.95831e-08	2.10044e-06	8.039	8.48483	8.55944	8.7662	8.62871	8.8509	8.6584	9.23841	9.27717	9.3005	8.7385	8.70334	8.79692	8.62811	8.5888	8.58956	8.98585	9.41673	9.31675
ENSG00000169299	PGM2	0.803438	11.3027	8.01055	8.01415e-08	2.11344e-06	8.03194	12.0051	11.7072	11.6905	11.3865	11.1707	11.4285	10.8134	10.7455	10.7772	11.8153	11.761	11.7064	11.3586	11.379	11.4378	10.7433	10.8222	10.701
ENSG00000135250	SRPK2	0.450365	11.3543	8.00945	8.03185e-08	2.11637e-06	8.02971	11.4721	11.6142	11.4975	11.4137	11.4341	11.5282	11.0399	11.0219	11.1673	11.5988	11.5371	11.4465	11.5295	11.4272	11.5545	11.0792	10.9266	11.0896
ENSG00000143179	UCK2	0.949593	11.3777	8.00666	8.07681e-08	2.12647e-06	8.02407	12.2004	11.9748	11.9927	11.6971	11.4338	11.4864	10.562	10.4616	10.5907	11.6146	11.8454	11.6713	11.5447	11.3791	11.4906	11.0095	10.9053	10.9388
ENSG00000132005	RFX1	0.624004	9.80117	8.0022	8.1495e-08	2.14385e-06	8.01502	10.2081	9.92082	9.87732	10.0445	9.80345	9.88811	9.51872	9.47185	9.47765	10.2103	10.124	10.2026	9.90933	9.95806	9.96348	9.30711	9.23456	9.30112
ENSG00000163719	MTMR14	0.79858	11.669	8.00085	8.17159e-08	2.1479e-06	8.01228	12.3877	12.1994	12.0572	11.8539	11.7171	11.7386	11.0209	11.0633	10.9833	12.0345	11.9787	12.0994	11.793	11.7074	11.6559	11.3179	11.2392	11.1954
ENSG00000182685	BRICD5	-0.681378	6.89956	-7.99813	8.21613e-08	2.15324e-06	8.00679	6.54231	6.7732	6.62563	6.71119	6.60494	6.50758	7.3446	7.58421	7.40234	6.71181	7.04249	6.55082	6.71075	6.76728	6.52116	7.39807	7.37769	7.01593
ENSG00000250510	GPR162	-0.645753	8.6597	-7.99844	8.21116e-08	2.15324e-06	8.0074	8.2303	8.46214	8.38815	8.4861	8.68909	8.53349	8.94257	9.12842	9.07706	8.38683	8.40486	8.35381	8.43463	8.60009	8.3639	8.83993	9.22602	9.32724
ENSG00000288632		0.748409	7.90308	7.99793	8.2195e-08	2.15324e-06	8.00638	8.56537	7.8377	7.98487	8.16124	7.95609	8.11109	7.51403	7.41977	7.57761	8.21709	8.45403	8.0895	8.14721	8.16109	8.14537	7.34314	7.27025	7.30008
ENSG00000188283	ZNF383	0.489186	8.77775	7.99778	8.22204e-08	2.15324e-06	8.00607	8.74875	8.95329	8.95609	8.91768	8.99637	9.0795	8.40114	8.48407	8.46282	8.90416	8.86744	8.97258	9.01827	8.97605	8.89951	8.51832	8.4662	8.37718
ENSG00000260589	STAM-DT	-0.630451	7.10544	-7.99757	8.22545e-08	2.15324e-06	8.00565	6.68273	6.84429	7.03189	6.64695	6.95605	7.06739	7.63282	7.46221	7.62466	6.90685	6.93112	6.77243	6.98475	7.12222	6.79685	7.31706	7.60347	7.51424
ENSG00000137841	PLCB2	-0.871348	9.84337	-7.99542	8.26101e-08	2.15842e-06	8.00129	9.34679	9.40872	9.25469	9.76682	9.99657	9.77841	10.3577	10.4438	10.2368	9.41928	9.39449	9.20618	9.77783	9.66147	9.62375	10.5428	10.6394	10.3251
ENSG00000135828	RNASEL	-1.00193	8.0829	-7.99515	8.26539e-08	2.15842e-06	8.00075	7.60395	7.41992	7.52951	8.18313	8.11134	7.98339	8.56737	8.60526	8.74224	7.33722	7.40854	7.60818	7.91427	7.88906	7.99856	8.75678	8.82165	9.01184
ENSG00000153044	CENPH	-0.911697	9.45913	-7.99523	8.26414e-08	2.15842e-06	8.00091	8.74891	9.20055	9.29813	9.42169	9.35573	9.34165	9.90473	9.9111	9.9497	8.81973	8.8459	8.85317	9.37881	9.35452	9.24402	10.104	10.2783	10.2537
ENSG00000126785	RHOJ	-0.98946	6.99732	-7.9878	8.38817e-08	2.1887e-06	7.98586	6.35485	6.51469	6.73338	6.7389	7.09834	7.09834	7.40107	7.40398	7.6323	6.80421	6.32357	6.69775	6.38017	6.37243	6.89334	7.90889	7.82907	7.76643
ENSG00000139211	AMIGO2	0.79335	14.7788	7.98623	8.41478e-08	2.19208e-06	7.98266	15.1939	15.3138	15.3311	15.1435	14.9771	15.0528	14.0389	14.0212	13.937	14.8346	14.8815	14.8127	15.0617	14.9056	15.0108	14.4614	14.5197	14.5213
ENSG00000279973		0.528846	6.95378	7.98645	8.41107e-08	2.19208e-06	7.9831	7.13853	7.04422	7.07464	7.28497	6.95264	7.225	6.51204	6.80168	6.55029	7.07167	7.14446	7.10363	7.21888	7.1139	7.18818	6.60433	6.6979	6.44105
ENSG00000185129	PURA	-0.612746	10.1278	-7.98156	8.494e-08	2.20959e-06	7.97319	9.83403	10.201	10.1826	9.78161	9.84512	9.91746	10.5046	10.4894	10.3943	9.77805	9.87232	9.76862	9.95363	9.97857	9.9695	10.712	10.5685	10.549
ENSG00000104231	ZFAND1	0.66897	10.7757	7.98145	8.49578e-08	2.20959e-06	7.97298	10.7187	10.9386	10.9326	11.0104	11.1559	11.204	10.402	10.3335	10.2853	10.8378	10.7668	10.8296	11.1448	11.2196	11.2251	10.2911	10.2964	10.3698
ENSG00000240445	FOXO3B	0.964028	9.90016	7.9779	8.5567e-08	2.22363e-06	7.96576	10.5947	10.3795	10.4468	10.0491	9.69104	9.99779	9.44253	9.37086	9.12922	10.4826	10.4675	10.4703	10.0028	9.88893	10.1871	9.17716	9.30167	9.12343
ENSG00000117597	UTP25	1.28436	11.6557	7.97722	8.56841e-08	2.22488e-06	7.96438	12.7016	12.478	12.326	11.7777	11.5359	11.7348	10.8431	10.7905	10.7136	12.4732	12.4221	12.4567	11.7388	11.6215	11.7394	10.8494	10.6953	10.9048
ENSG00000197245	FAM110D	-0.680045	6.69214	-7.9768	8.57562e-08	2.22495e-06	7.96353	6.24732	6.35516	6.4221	6.79411	6.61295	6.45579	7.16424	7.1355	7.04204	6.16575	6.34401	6.40098	6.45088	6.69472	6.64168	7.31703	7.04237	7.17181
ENSG00000135905	DOCK10	-1.17319	9.60197	-7.97337	8.6348e-08	2.23849e-06	7.95658	8.72822	8.97275	9.14821	8.90581	9.28912	9.27764	10.6609	10.6274	10.8077	9.27918	9.2562	8.89193	9.50641	9.75429	9.52112	10.0996	10.1119	9.99711
ENSG00000254093	PINX1	0.728534	9.62281	7.97179	8.66231e-08	2.24381e-06	7.95337	10.0549	9.73292	9.61856	9.98026	9.84381	10.0248	9.16142	9.16886	9.01972	9.71526	9.63972	9.56721	10.0651	10.0139	10.1313	9.27791	9.10205	9.09275
ENSG00000136542	GALNT5	-0.899029	7.56784	-7.96879	8.71463e-08	2.25554e-06	7.94728	6.97519	7.31191	7.36989	6.8849	7.12734	7.37507	8.51368	8.29816	8.25441	7.1423	7.27572	7.7223	7.5345	7.17448	7.32434	8.05292	7.86578	8.01821
ENSG00000104907	TRMT1	0.656776	10.5007	7.96799	8.72872e-08	2.25737e-06	7.94565	11.0624	10.7159	10.6981	10.8366	10.484	10.7343	10.0303	9.91759	10.0271	10.5623	10.5548	10.5711	10.7888	10.7409	10.8863	10.2291	10.1945	9.97851
ENSG00000085871	MGST2	-0.706542	8.18592	-7.96185	8.83714e-08	2.2764e-06	7.93318	7.94867	8.05085	8.0595	8.02993	8.15415	8.08148	8.45729	8.49844	8.39295	7.90523	7.88318	7.74972	7.82248	7.8624	7.85726	8.84677	8.82099	8.92524
ENSG00000023608	SNAPC1	1.81069	12.9618	7.96222	8.83057e-08	2.2764e-06	7.93393	13.7695	13.8032	13.8693	12.7066	12.8724	13.364	12.2078	11.978	12.0851	14.4084	14.2213	14.2328	13.1076	13.1689	13.26	11.4069	11.3918	11.4582
ENSG00000141401	IMPA2	-0.721671	8.14748	-7.96254	8.82482e-08	2.2764e-06	7.93459	7.8711	7.61506	7.82055	8.12745	8.21696	7.87708	8.62942	8.54216	8.6275	7.65092	8.02835	7.62904	7.90192	8.09066	8.05394	8.62664	8.69526	8.65056
ENSG00000197275	RAD54B	-0.800632	8.14475	-7.96181	8.83776e-08	2.2764e-06	7.93311	7.60331	7.60325	8.06658	7.70754	7.87333	7.86235	8.8308	8.70102	9.05461	7.92832	8.11091	7.8351	8.08109	7.85365	8.00911	8.62269	8.43916	8.42278
ENSG00000114737	CISH	-0.472613	6.75539	-7.96196	8.83513e-08	2.2764e-06	7.93341	6.48737	6.57481	6.53876	6.6321	6.66338	6.5957	7.08057	7.13521	7.0906	6.73402	6.57912	6.60357	6.57293	6.62439	6.56807	6.82961	7.12683	7.15997
ENSG00000196935	SRGAP1	0.895881	9.93791	7.95688	8.92575e-08	2.29722e-06	7.9231	10.2834	10.1704	10.1451	9.80113	10.2726	10.0736	9.65065	9.28094	9.76335	10.4288	10.4263	10.4712	10.1809	10.3577	10.2272	9.28616	8.98547	9.07738
ENSG00000167522	ANKRD11	1.01915	14.2666	7.95434	8.97161e-08	2.30532e-06	7.91792	14.8341	14.9458	15.0119	14.6145	14.549	14.6231	13.2161	13.3698	13.2348	14.5995	14.5818	14.6577	14.2608	14.3477	14.2495	13.9324	13.9314	13.8383
ENSG00000168404	MLKL	-1.22941	7.41157	-7.95469	8.96517e-08	2.30532e-06	7.91865	6.9317	7.0216	7.14231	7.53747	7.23962	7.12836	7.67498	8.24774	7.78036	6.67325	6.41857	6.76504	7.15729	7.09464	6.91138	8.68789	8.52414	8.47194
ENSG00000184564	SLITRK6	-1.07967	7.29095	-7.95361	8.98474e-08	2.30685e-06	7.91645	6.48928	7.02581	7.28438	6.39446	6.72742	6.99651	8.16195	8.3974	8.14133	6.98828	6.71154	7.06673	6.98691	7.27639	7.22498	7.82725	7.59729	7.93916
ENSG00000244625	MIATNB	0.788143	9.37221	7.95318	8.99257e-08	2.30701e-06	7.91557	9.92707	9.85261	9.86618	9.52182	9.48434	9.44364	8.77494	8.81346	8.66585	9.81322	9.7405	9.76889	9.24302	9.50201	9.45581	8.84044	8.95431	9.03171
ENSG00000034152	MAP2K3	2.10731	12.2279	7.95068	9.03777e-08	2.31676e-06	7.9105	14.5799	13.3608	13.1474	12.4901	11.9987	12.179	10.7843	10.761	10.75	13.3541	13.2917	13.3481	12.5012	12.394	12.5192	10.9814	10.8266	10.835
ENSG00000141580	WDR45B	0.750242	12.8083	7.94683	9.10816e-08	2.32922e-06	7.90267	13.5182	13.2542	13.1312	12.926	12.7801	12.8304	12.3078	12.2658	12.2614	13.2046	13.1827	13.2531	12.9385	12.8176	12.8647	12.3945	12.309	12.3105
ENSG00000121864	ZNF639	0.51764	10.935	7.94705	9.1041e-08	2.32922e-06	7.90312	11.0876	11.1783	11.2975	11.0768	11.0074	11.2351	10.5026	10.4644	10.5649	10.9595	10.9937	11.0133	11.1443	11.1284	11.1682	10.7112	10.6366	10.6595
ENSG00000223751		-0.462196	5.87021	-7.94752	9.09546e-08	2.32922e-06	7.90407	5.65585	5.67499	5.69522	5.74131	5.77234	5.66059	6.17345	6.1765	6.28162	5.68452	5.80935	5.85019	5.45937	5.76392	5.82607	6.06042	6.31486	6.06318
ENSG00000259404	EFL1P1	1.21799	7.2427	7.94459	9.14926e-08	2.33787e-06	7.89812	8.0871	7.59108	7.1482	7.3869	7.31832	7.45613	6.77735	6.68862	6.73057	7.9882	7.9479	8.0194	7.89361	7.65417	7.2933	6.02966	6.26811	6.08993
ENSG00000241878	PISD	0.726882	11.5636	7.94376	9.1646e-08	2.33993e-06	7.89642	12.3949	11.6539	11.6158	11.8397	11.5613	11.7167	11.1384	11.1158	11.0361	11.8353	11.8739	11.8423	11.7983	11.7548	11.7841	11.1704	10.9242	11.0893
ENSG00000147316	MCPH1	0.567488	9.95328	7.94174	9.20191e-08	2.34758e-06	7.89232	10.451	10.1345	10.0049	10.0793	9.99121	10.0938	9.57564	9.68235	9.56681	10.2447	10.2409	10.2291	10.1173	10.0055	10.1171	9.45979	9.54604	9.61911
ENSG00000270580	PKD1P6-NPIPP1	1.19058	8.34844	7.93782	9.27492e-08	2.36314e-06	7.88434	9.18139	9.22771	8.87294	8.67427	8.32409	8.14137	7.57677	7.67046	7.46697	8.96674	9.03329	9.1552	8.44762	8.29843	8.62054	7.48908	7.71943	7.40563
ENSG00000172469	MANEA	-1.16961	8.43919	-7.93767	9.27759e-08	2.36314e-06	7.88404	7.28322	8.3469	8.48243	7.72087	8.1525	7.9796	9.3417	9.35192	9.2936	8.59004	8.23172	8.30414	7.79627	7.88959	7.81459	9.11535	9.06468	9.14636
ENSG00000105711	SCN1B	-0.589793	7.76938	-7.93604	9.30821e-08	2.36905e-06	7.88072	7.40515	7.67523	7.88582	7.36787	7.6529	7.48104	8.14014	8.15696	8.15926	7.619	7.60144	7.49437	7.57196	7.42197	7.69659	8.18307	8.18462	8.15136
ENSG00000124491	F13A1	-1.06635	8.09069	-7.93503	9.32716e-08	2.372e-06	7.87866	7.72268	7.3724	7.38814	8.13303	8.16698	7.89453	8.90601	8.55364	8.67878	7.54127	8.14711	7.75851	7.53424	7.67055	7.49341	8.92271	8.52282	9.22557
ENSG00000091844	RGS17	0.934853	8.94547	7.93404	9.34575e-08	2.37484e-06	7.87665	9.72019	9.49796	9.32919	8.94412	8.73339	9.06798	8.3609	8.43053	8.42498	9.48685	9.48382	9.44666	9.07601	9.19174	9.10716	8.31236	8.14431	8.26035
ENSG00000267147	LINC01842	-0.869094	6.57942	-7.93347	9.35637e-08	2.37566e-06	7.8755	5.96018	6.20078	6.22191	6.50506	6.41805	6.71038	6.99984	7.06067	7.1379	6.13949	5.91232	5.99783	6.54969	6.42915	6.43181	7.0486	7.33179	7.37409
ENSG00000103121	CMC2	0.900335	10.8704	7.93158	9.39219e-08	2.38099e-06	7.87164	11.7945	11.2719	11.2172	11.0173	10.7131	10.8719	10.331	10.3306	10.2858	11.331	11.2672	11.4071	11.1132	10.9458	11.0956	10.2261	10.2449	10.2025
ENSG00000006695	COX10	0.761903	9.77865	7.93178	9.38833e-08	2.38099e-06	7.87206	10.655	10.1048	10.0179	9.97328	9.84937	9.88224	9.19248	9.17736	9.15542	10.0885	9.99518	9.9334	10.019	9.85457	10.0181	9.37	9.42818	9.30085
ENSG00000115520	COQ10B	1.11177	10.4196	7.92799	9.46033e-08	2.39448e-06	7.86434	11.3265	10.7864	10.639	10.5487	10.3629	10.5075	9.78854	9.9398	9.877	11.2153	11.1108	11.2114	10.5907	10.5329	10.6501	9.51669	9.43453	9.51392
ENSG00000131148	EMC8	0.673682	10.8607	7.92835	9.45347e-08	2.39448e-06	7.86507	11.5187	11.1931	11.0624	11.1611	10.9766	10.8993	10.3532	10.2283	10.3533	11.0472	11.0071	10.8752	11.1481	10.9826	11.1512	10.6256	10.4526	10.4563
ENSG00000135723	FHOD1	-0.729572	10.3244	-7.92059	9.60244e-08	2.42853e-06	7.84928	10.0852	10.2781	10.2396	10.2262	10.0382	10.1489	10.6806	10.6285	10.5941	9.9285	9.73304	9.90501	10.2744	10.0077	10.1093	10.9902	11.0488	10.9224
ENSG00000008283	CYB561	-0.819941	10.3441	-7.91486	9.71403e-08	2.45482e-06	7.8376	9.96838	9.96012	9.93489	10.4402	10.4366	10.1767	10.7236	10.7513	10.705	9.81018	9.82241	9.83226	10.1252	10.2026	10.1398	11.0508	11.0327	11.081
ENSG00000175928	LRRN1	-1.09543	11.3724	-7.91376	9.73568e-08	2.45835e-06	7.83535	10.0432	11.1346	11.4489	10.8478	11.3984	11.1861	12.082	12.1027	12.1074	11.0719	11.0348	10.9927	10.9947	11.0074	10.9261	11.9527	12.0687	12.3023
ENSG00000073792	IGF2BP2	1.37368	13.1962	7.9132	9.74662e-08	2.45918e-06	7.83422	14.6114	13.9772	13.9002	13.2716	13.0307	13.1992	12.2712	12.2499	12.2542	13.9974	13.9355	13.9017	13.3779	13.3174	13.3288	12.3614	12.3268	12.2188
ENSG00000162493	PDPN	-0.818949	9.17109	-7.9092	9.82559e-08	2.47716e-06	7.82607	8.66107	8.75599	8.9357	9.17692	9.30951	8.90058	9.5608	9.61308	9.62621	8.65733	8.61521	8.73405	8.91686	8.89022	9.22389	9.83977	9.833	9.8295
ENSG00000213588	ZBTB9	0.528329	9.97579	7.90376	9.93396e-08	2.50252e-06	7.81498	10.3457	10.1867	10.0068	10.1519	10.0177	10.0781	9.76634	9.57631	9.65252	10.232	10.2868	10.0678	10.1574	10.0523	10.2396	9.56791	9.63374	9.54461
ENSG00000167797	CDK2AP2	-0.729194	10.8178	-7.90192	9.97096e-08	2.50987e-06	7.81123	10.8288	10.699	10.6816	10.6135	10.6603	10.5526	11.1451	11.1341	11.0452	10.5577	10.6121	10.6678	10.395	10.2681	10.3603	11.4901	11.4809	11.5282
ENSG00000142675	CNKSR1	0.59661	7.55936	7.90058	9.99806e-08	2.51471e-06	7.80849	7.5614	7.80998	7.59042	7.89541	7.79764	7.70772	7.11769	7.32385	7.23009	7.68093	7.95535	7.64641	7.76474	7.98622	7.70248	7.1744	7.10527	7.01841
ENSG00000070423	RNF126	0.60839	10.1833	7.89908	1.00284e-07	2.52037e-06	7.80543	10.6514	10.3906	10.3415	10.4114	10.206	10.3893	9.76287	9.71066	9.78608	10.149	10.2168	10.29	10.6026	10.465	10.5198	9.90128	9.74935	9.75603
ENSG00000141384	TAF4B	1.84891	9.16284	7.89819	1.00463e-07	2.52291e-06	7.80362	10.4192	10.4219	10.3313	9.3516	9.24286	9.48928	7.81692	7.72282	7.66974	10.3541	10.283	10.2928	9.04915	8.99054	9.12405	8.27456	8.01726	8.08009
ENSG00000116044	NFE2L2	0.962532	11.9637	7.88679	1.02803e-07	2.57965e-06	7.78036	12.5654	12.576	12.5364	11.8302	11.9306	12.1248	11.3569	11.3491	11.404	12.6525	12.5584	12.551	12.0093	12.021	12.059	11.3244	11.2507	11.247
ENSG00000126524	SBDS	1.02137	12.0676	7.88505	1.03165e-07	2.58671e-06	7.77681	12.996	12.6769	12.5857	12.157	11.9787	12.1082	11.3647	11.362	11.3791	12.6981	12.642	12.6721	12.1518	12.0727	12.1574	11.4492	11.402	11.3631
ENSG00000121297	TSHZ3	0.732646	10.7273	7.88315	1.03563e-07	2.59263e-06	7.77292	11.3071	11.1523	11.1433	10.8197	10.7029	10.6648	10.281	10.195	10.2798	10.9078	11.1512	11.2473	10.9116	10.8173	10.833	10.2149	10.2372	10.2254
ENSG00000149968	MMP3	1.81079	10.2001	7.88345	1.03499e-07	2.59263e-06	7.77354	12.3354	10.8864	10.8805	10.6633	9.82675	10.0457	9.00236	9.07781	9.08259	11.0219	10.9794	10.9972	10.7218	10.5492	10.7367	9.10337	9.01673	8.67455
ENSG00000175416	CLTB	0.568957	11.0281	7.88075	1.04066e-07	2.6032e-06	7.76802	11.5662	11.2015	11.2346	11.2614	11.1559	11.0884	10.6155	10.5908	10.5385	11.279	11.1536	11.2023	11.2614	11.0078	11.2009	10.819	10.6976	10.6313
ENSG00000143507	DUSP10	1.14595	9.17761	7.87702	1.04853e-07	2.61838e-06	7.76041	10.0372	9.38587	9.30303	9.34582	9.23665	9.31232	8.74834	8.62312	8.60612	9.94545	9.95897	10.0491	9.3873	9.33779	9.41562	8.15331	8.20605	8.14494
ENSG00000171872	KLF17	-0.781765	5.91756	-7.87672	1.04918e-07	2.61838e-06	7.75979	5.46933	5.69445	5.74554	5.69138	5.82882	5.97611	6.34992	5.97089	6.5316	5.66092	5.69261	5.66233	5.34502	5.77215	5.34502	6.71354	6.5631	6.50337
ENSG00000162981	LRATD1	-0.653609	7.27019	-7.87694	1.0487e-07	2.61838e-06	7.76025	6.8468	6.9296	6.89066	7.12262	7.3681	7.26431	7.61049	7.64269	7.75642	7.24439	7.03046	7.01912	6.82108	7.07114	7.01954	7.76189	7.62152	7.84256
ENSG00000178033	CALHM5	-1.33569	7.68152	-7.87602	1.05066e-07	2.62004e-06	7.75836	6.12138	6.99272	7.11445	7.51441	7.88623	7.48198	8.67537	8.66553	8.68159	7.36197	6.95713	7.36862	7.10253	7.39937	7.53465	8.38199	8.49126	8.53615
ENSG00000213923	CSNK1E	0.522054	12.6952	7.87335	1.05634e-07	2.63215e-06	7.75292	13.1052	12.9946	12.9882	12.8234	12.7574	12.7525	12.1904	12.326	12.319	12.727	12.8383	12.724	12.9334	12.8665	12.9199	12.5085	12.3629	12.3761
ENSG00000138795	LEF1	1.43044	10.6416	7.87201	1.0592e-07	2.63723e-06	7.75018	11.7359	11.3272	11.3538	10.7103	10.4042	10.7864	9.79303	9.87748	9.78577	11.5811	11.6856	11.59	10.8443	10.6365	10.7652	9.60716	9.46775	9.59644
ENSG00000180747	SMG1P3	0.830182	10.5729	7.87103	1.0613e-07	2.64042e-06	7.74818	11.122	11.2319	10.9905	10.5562	10.4185	10.5645	9.99801	10.2595	10.0153	10.9145	10.9469	10.9413	10.6819	10.9198	10.9079	9.93138	10.0253	9.8874
ENSG00000152439	ZNF773	0.750135	8.99909	7.87004	1.06344e-07	2.64369e-06	7.74615	9.51776	9.03478	9.13092	9.55515	9.22168	9.35952	8.27159	8.44327	8.45711	8.95353	9.02503	9.23953	9.29327	9.39347	9.26495	8.44723	8.60963	8.76515
ENSG00000177700	POLR2L	-0.562695	10.4987	-7.86789	1.06806e-07	2.65313e-06	7.74177	10.5076	10.3327	10.2863	10.4207	10.4259	10.2086	10.8321	10.7362	10.7386	10.3273	10.2803	10.3739	10.2685	10.0544	10.2479	10.9726	11.0282	10.9356
ENSG00000228656	MYO5BP3	-1.25253	7.0759	-7.86531	1.07367e-07	2.66499e-06	7.73648	6.11389	6.11859	6.18976	6.97689	7.14881	6.97432	8.06564	8.12645	7.96871	6.6829	6.24791	6.51118	6.97071	7.13816	6.82751	7.79966	7.73511	7.76992
ENSG00000204580	DDR1	-0.526983	11.4	-7.86093	1.08321e-07	2.6866e-06	7.72754	11.3792	11.2255	11.3324	11.2629	11.3226	11.1187	11.5959	11.6887	11.6743	11.2608	11.3013	11.2221	11.1008	11.0566	11.1094	11.8515	11.7793	11.9183
ENSG00000221886	ZBED8	-0.846265	8.22549	-7.86044	1.0843e-07	2.68722e-06	7.72652	7.45769	7.888	7.95394	8.11475	8.33112	8.16265	8.74235	8.69486	8.684	7.68281	7.68967	7.77604	8.02635	8.07561	8.16213	8.80701	8.90631	8.90344
ENSG00000178381	ZFAND2A	0.841443	10.1633	7.85935	1.08668e-07	2.69104e-06	7.72431	10.7664	10.403	10.168	10.6751	10.483	10.5108	9.46631	9.56611	9.43113	10.2333	10.0496	10.1367	10.7106	10.5084	10.6807	9.73712	9.69033	9.72315
ENSG00000165175	MID1IP1	1.24432	10.8957	7.85581	1.09451e-07	2.70834e-06	7.71706	11.7386	11.6546	11.5825	11.4217	11.317	11.3255	9.72195	9.64635	9.6534	11.406	11.321	11.3322	10.904	10.7892	10.9337	10.5011	10.5041	10.3702
ENSG00000175387	SMAD2	0.60067	11.7776	7.85446	1.0975e-07	2.71273e-06	7.7143	12.2615	12.1614	12.1043	11.924	11.828	11.8054	11.2823	11.2941	11.3372	12.0376	12.0436	12.0695	11.8771	11.7586	11.8626	11.371	11.4663	11.512
ENSG00000130958	SLC35D2	0.819543	10.5335	7.85425	1.09797e-07	2.71273e-06	7.71386	11.3723	11.016	10.9594	10.5966	10.5043	10.6085	9.87003	9.95234	9.92189	10.8685	10.8692	10.9082	10.7396	10.5835	10.6539	10.0642	10.162	9.95224
ENSG00000125651	GTF2F1	0.459169	11.8005	7.85163	1.10381e-07	2.72505e-06	7.70851	12.1486	11.9295	11.8638	12.043	11.9531	11.8166	11.5387	11.4785	11.4326	11.9499	11.9218	11.9556	12.0647	11.8425	11.9534	11.5755	11.4798	11.4613
ENSG00000198468	FLVCR1-DT	-0.82714	7.04414	-7.8478	1.1124e-07	2.74205e-06	7.70067	6.70999	6.8559	6.75105	6.7307	6.93393	7.02046	7.48409	7.43359	7.47754	6.4412	6.67903	6.41858	6.85263	7.14101	6.68663	7.4253	7.91939	7.83348
ENSG00000205746	PKD1P4	1.33844	9.95392	7.84802	1.11192e-07	2.74205e-06	7.70111	11.0175	10.5928	10.5723	9.8302	9.68293	10.0832	9.35911	9.27141	9.17579	10.6371	10.9071	10.7971	10.2252	10.3045	10.1508	8.85005	8.86639	8.84701
ENSG00000172936	MYD88	-1.01133	9.2672	-7.84732	1.1135e-07	2.74264e-06	7.69968	8.32034	8.78634	8.86725	9.31314	9.45294	9.20611	9.83801	9.77698	9.84371	8.66337	8.69012	8.76158	9.0491	9.02879	9.02201	10.0715	10.022	10.0964
ENSG00000157613	CREB3L1	-0.835626	9.38353	-7.84506	1.11859e-07	2.75306e-06	7.69507	8.85663	8.98326	9.20613	9.1912	9.54845	9.32482	9.87001	9.75995	9.71129	9.04591	9.06543	9.2574	8.94933	8.76238	9.06889	10.1005	9.93049	10.2714
ENSG00000065308	TRAM2	-0.776127	12.4192	-7.8381	1.13449e-07	2.78887e-06	7.68081	11.8946	12.2669	12.4271	12.2929	12.4728	12.2306	12.7498	12.7088	12.7297	12.1079	12.1548	12.1994	11.9327	11.9493	11.9975	13.0877	13.1585	13.1855
ENSG00000131459	GFPT2	1.28657	11.453	7.83695	1.13712e-07	2.78887e-06	7.67847	12.8115	11.7214	11.5247	12.2503	11.4112	11.5636	10.5893	10.5552	10.6498	11.7563	11.5686	11.5152	12.2663	12.004	12.1892	10.8271	10.3891	10.5613
ENSG00000125089	SH3TC1	1.66053	10.0762	7.83777	1.13525e-07	2.78887e-06	7.68013	11.3524	10.7721	10.8744	10.9659	10.6886	10.7866	8.69986	8.07374	8.47238	10.1585	10.2419	10.0352	10.6201	10.6026	10.4584	9.61872	9.5472	9.40321
ENSG00000167280	ENGASE	-0.943727	9.4065	-7.83713	1.13672e-07	2.78887e-06	7.67882	8.46603	9.16762	8.83459	9.35805	9.39526	9.23525	10.1291	10.0039	10.0686	8.96327	9.05825	8.84427	9.19367	9.26995	9.31682	9.75955	10.325	9.92771
ENSG00000143799	PARP1	-0.395512	13.1226	-7.8368	1.13748e-07	2.78887e-06	7.67815	12.8219	12.9653	13.013	13.0794	13.1188	12.9752	13.3878	13.3505	13.3919	12.972	12.9863	13.0031	13.0374	12.9162	13.0012	13.3588	13.4592	13.3697
ENSG00000103249	CLCN7	0.571885	11.7291	7.83416	1.14358e-07	2.80169e-06	7.67274	12.0915	12.0927	11.9859	11.899	11.7537	11.6494	11.3951	11.3237	11.3712	11.9916	11.9875	11.7787	11.9072	12.1236	11.7763	11.3462	11.3989	11.2522
ENSG00000221829	FANCG	-0.523863	11.047	-7.82956	1.15431e-07	2.82581e-06	7.66331	10.7514	10.8903	10.814	10.8078	11.0707	10.8579	11.4157	11.4349	11.3807	10.7726	10.8115	10.791	11.1442	10.8548	10.9028	11.3226	11.5123	11.3115
ENSG00000107643	MAPK8	1.05967	12.1458	7.8254	1.16409e-07	2.84758e-06	7.65479	12.9475	12.785	12.6709	12.1503	12.0383	12.1812	11.5455	11.5101	11.4831	12.8481	12.7722	12.888	12.2743	12.1771	12.2549	11.2214	11.4499	11.4259
ENSG00000057757	PITHD1	0.536867	10.9124	7.82279	1.17026e-07	2.86049e-06	7.64945	11.2738	10.9579	10.8649	11.1564	10.9467	11.0907	10.6032	10.6612	10.6564	11.1942	11.1052	11.0871	11.1578	11.0946	11.1664	10.5361	10.458	10.4117
ENSG00000114686	MRPL3	0.534786	12.1188	7.8214	1.17357e-07	2.8664e-06	7.64659	12.6237	12.3527	12.3539	12.3282	12.1747	12.2602	11.6906	11.6922	11.593	12.2818	12.2288	12.2171	12.2595	12.2151	12.2691	11.8942	11.8914	11.8123
ENSG00000142961	MOB3C	0.621721	9.21749	7.81736	1.18322e-07	2.88777e-06	7.63832	9.8001	9.42446	9.50037	9.39117	9.39168	9.303	8.68997	8.73477	8.72192	9.2659	9.28637	9.23901	9.50996	9.48383	9.50095	8.83567	8.89326	8.94247
ENSG00000285571		-0.449596	6.07453	-7.81603	1.18643e-07	2.89342e-06	7.63558	5.83886	5.81484	5.98639	5.80902	6.11841	5.84566	6.34426	6.48704	6.4263	5.98117	5.97316	6.03188	5.84929	6.00549	5.84181	6.332	6.24371	6.41227
ENSG00000167566	NCKAP5L	0.911971	11.3127	7.81463	1.18981e-07	2.89944e-06	7.63271	12.0901	11.6628	11.5969	11.4493	11.3056	11.3599	10.7742	10.7568	10.819	11.862	11.9551	11.9962	11.3556	11.398	11.3692	10.5601	10.6404	10.678
ENSG00000196924	FLNA	0.452003	16.9961	7.80978	1.20158e-07	2.9255e-06	7.62276	17.4731	17.1883	17.1923	17.111	16.9939	16.93	16.6866	16.7192	16.6704	17.1118	17.2285	17.2178	17.1336	17.054	17.1269	16.7715	16.646	16.6749
ENSG00000085415	SEH1L	1.0279	12.8022	7.80947	1.20232e-07	2.9255e-06	7.62213	13.7806	13.3972	13.2802	12.8307	12.7092	12.8461	12.1619	12.0986	12.1153	13.4155	13.4239	13.4031	12.9443	12.8255	12.8818	12.1836	12.0501	12.0921
ENSG00000286230		0.493436	6.32311	7.80492	1.21351e-07	2.95047e-06	7.61278	6.64861	6.27285	6.44278	6.57767	6.44201	6.49624	5.97595	6.01158	6.04031	6.34894	6.33712	6.4346	6.64623	6.62739	6.57664	6.03414	5.94825	5.9547
ENSG00000148019	CEP78	-0.776895	10.6936	-7.80207	1.22055e-07	2.96536e-06	7.60693	9.87624	10.2271	10.4012	10.5823	10.5893	10.5614	11.2882	11.295	11.4218	10.5477	10.3152	10.372	10.5225	10.534	10.687	11.0585	11.1318	11.0738
ENSG00000004961	HCCS	0.818572	9.72474	7.80093	1.22337e-07	2.96995e-06	7.6046	10.4192	10.0368	10.1294	9.91584	9.74052	9.65776	9.11101	9.22636	9.28569	10.3265	10.1234	10.1539	9.81957	9.69391	9.95425	9.08062	9.29622	9.07423
ENSG00000181649	PHLDA2	1.54922	9.70001	7.79892	1.22838e-07	2.9776e-06	7.60048	11.6362	10.22	9.85677	10.2427	9.66736	10.0179	8.58747	8.61094	8.46068	10.3648	10.3645	10.3993	9.93913	9.89231	9.99599	9.13007	8.47447	8.73956
ENSG00000128563	PRKRIP1	0.529758	10.3341	7.79899	1.22821e-07	2.9776e-06	7.60061	10.6943	10.3346	10.4956	10.4439	10.4097	10.4845	10.0581	10.1059	9.9806	10.62	10.5991	10.6607	10.4587	10.3948	10.5327	9.98012	9.91705	9.84397
ENSG00000111670	GNPTAB	-0.498997	10.2223	-7.79852	1.22939e-07	2.97782e-06	7.59964	9.79332	10.1128	10.1567	10.0949	10.0832	10.0081	10.555	10.528	10.6689	10.1603	10.1134	10.0748	9.97531	10.0747	10.0242	10.4562	10.51	10.6118
ENSG00000268041	ERFL	0.684268	7.93262	7.79804	1.23059e-07	2.97847e-06	7.59866	8.68948	8.12153	8.05781	8.20963	7.95001	8.03514	7.4009	7.55917	7.36993	8.0922	8.0964	8.23099	8.1819	8.12445	8.13899	7.62484	7.39908	7.50474
ENSG00000198796	ALPK2	1.30264	12.1325	7.7975	1.23193e-07	2.97947e-06	7.59755	13.007	12.6751	12.6299	12.0096	11.9115	12.1669	11.559	11.6483	11.5848	12.9394	12.8655	12.9358	12.6041	12.5056	12.5497	10.8322	10.8933	11.0665
ENSG00000138443	ABI2	0.798356	12.4341	7.79548	1.237e-07	2.98722e-06	7.59341	13.1459	12.8871	13.0106	12.5241	12.4112	12.3594	11.7615	11.918	11.8888	12.7872	12.7815	12.8733	12.591	12.5246	12.5062	11.8665	11.9735	12.0026
ENSG00000233515	LINC01518	0.940496	10.0798	7.79559	1.23673e-07	2.98722e-06	7.59362	10.237	10.1838	10.0827	10.5383	10.571	10.6234	9.47886	9.53979	9.46332	10.1446	10.1267	9.95451	10.6987	10.7217	10.837	9.45621	9.43878	9.33976
ENSG00000134909	ARHGAP32	1.42921	10.6456	7.79142	1.24726e-07	3.00974e-06	7.58506	11.7558	11.3926	11.2201	10.5749	10.3734	10.7164	9.78033	10.0562	9.94063	11.4467	11.4029	11.6543	11.0435	10.9075	10.9759	9.12891	9.46414	9.78657
ENSG00000244694	PTCHD4	-0.772961	8.49349	-7.78715	1.25812e-07	3.03367e-06	7.5763	7.93375	8.26912	8.66254	8.01031	8.38188	8.34152	8.98403	8.97756	8.88071	8.45688	8.39586	8.22365	7.93777	8.16642	8.05035	9.14997	8.9876	9.07293
ENSG00000170515	PA2G4	0.514637	13.4567	7.78669	1.25931e-07	3.03425e-06	7.57535	13.9474	13.709	13.7332	13.6244	13.4285	13.4515	13.0907	13.1162	13.0099	13.6508	13.6404	13.6588	13.6272	13.5019	13.5665	13.1878	13.1614	13.1159
ENSG00000182636	NDN	-0.795884	11.2294	-7.78603	1.261e-07	3.03604e-06	7.57399	10.7056	10.8247	10.8411	11.2249	11.3522	11.1411	11.6538	11.6813	11.6401	10.6433	10.6689	10.8413	11.1847	11.063	11.0787	11.8424	11.8673	11.8751
ENSG00000024862	CCDC28A	0.932607	9.82576	7.78288	1.2691e-07	3.05098e-06	7.56752	10.5138	10.3505	10.2609	9.89665	10.0005	9.93302	9.11166	9.12593	9.23892	10.4537	10.365	10.4781	9.89397	9.74876	9.74461	9.13582	9.31311	9.29872
ENSG00000213689	TREX1	-0.870987	7.9322	-7.78297	1.26886e-07	3.05098e-06	7.56771	7.39657	7.5085	7.52947	7.93266	8.03745	7.85592	8.42517	8.31387	8.39018	7.44314	7.63374	7.16058	7.79577	7.72811	7.68053	8.72017	8.71766	8.5101
ENSG00000128965	CHAC1	1.98267	10.7957	7.78011	1.27629e-07	3.06596e-06	7.56181	11.9148	11.7022	11.7021	11.9391	11.8957	11.8229	8.84132	8.63536	8.70753	11.2192	11.2334	11.2928	10.9061	10.8516	10.9988	10.2381	10.2459	10.175
ENSG00000169499	PLEKHA2	0.69787	9.77348	7.77648	1.28573e-07	3.08633e-06	7.55437	10.3494	10.2365	9.7277	10.0014	9.81406	9.91204	9.41049	9.24984	9.25989	10.1436	9.9628	10.0981	9.8393	10.0158	9.97258	9.07358	9.35166	9.50393
ENSG00000130725	UBE2M	0.567535	10.2974	7.77536	1.28867e-07	3.09106e-06	7.55206	10.6493	10.5176	10.4541	10.5077	10.385	10.3939	9.98758	9.86137	9.91963	10.2471	10.3481	10.3934	10.7167	10.6063	10.6191	9.98359	9.95148	9.81033
ENSG00000048162	NOP16	1.01312	10.6868	7.77441	1.29117e-07	3.09477e-06	7.5501	11.7245	11.1685	11.0944	11.1612	10.693	10.8601	9.81466	9.84092	9.82399	11.2245	11.0759	11.0872	10.8008	10.6837	10.7203	10.3748	10.1003	10.1136
ENSG00000225402		-0.383951	5.59053	-7.77144	1.29899e-07	3.11117e-06	7.54401	5.3763	5.3763	5.3763	5.60668	5.59189	5.3763	5.88102	5.93097	5.79904	5.43805	5.43805	5.43805	5.43805	5.43805	5.6566	5.84471	5.80255	5.82072
ENSG00000185104	FAF1	0.656718	11.6844	7.76834	1.30722e-07	3.12074e-06	7.53762	12.3475	11.9719	11.9243	11.9557	11.7165	11.7204	11.1828	11.2264	11.1144	11.9856	11.9854	11.9788	11.7959	11.6473	11.8109	11.3752	11.2517	11.3292
ENSG00000109445	ZNF330	0.751124	10.3775	7.76811	1.30784e-07	3.12074e-06	7.53714	10.8219	10.808	10.7219	10.4361	10.2469	10.5435	9.94918	9.98959	9.88092	10.913	10.8892	10.7926	10.4177	10.4181	10.5262	9.88203	9.81456	9.74445
ENSG00000099995	SF3A1	0.639924	12.7418	7.76902	1.30542e-07	3.12074e-06	7.53902	13.2488	12.9735	13.0388	12.7763	12.828	12.673	12.4099	12.4399	12.2879	13.0471	13.0641	13.2461	12.9175	12.8512	12.7969	12.1611	12.3419	12.2504
ENSG00000172943	PHF8	0.890061	11.6415	7.76895	1.30561e-07	3.12074e-06	7.53887	12.2867	12.0962	11.8975	11.6005	11.6307	11.5997	11.214	11.2567	11.1915	12.1865	12.223	12.2382	11.7799	11.8587	11.8607	10.8954	10.9009	10.8303
ENSG00000182768	NGRN	0.603857	12.3664	7.76833	1.30726e-07	3.12074e-06	7.53759	12.9905	12.6518	12.5472	12.6019	12.4637	12.5277	11.8754	11.8629	11.7762	12.5356	12.5451	12.4804	12.5588	12.387	12.5221	12.1268	12.0699	12.0716
ENSG00000088280	ASAP3	-0.903615	9.07131	-7.76669	1.31163e-07	3.12746e-06	7.53422	8.40471	8.48802	8.68633	9.13905	9.16855	8.82576	9.60695	9.70933	9.61314	8.43748	8.5305	8.65958	9.16249	8.88678	8.85207	9.80041	9.56169	9.75084
ENSG00000138496	PARP9	-1.5517	9.28259	-7.76595	1.31359e-07	3.12747e-06	7.53271	7.71828	8.40371	8.78943	9.40814	9.41742	9.3582	10.1583	10.1227	10.1671	8.40227	8.53489	8.34605	8.96147	8.82244	9.02193	10.3422	10.3964	10.7156
ENSG00000089127	OAS1	-1.09062	7.87205	-7.7663	1.31265e-07	3.12747e-06	7.53343	7.60914	7.70656	7.6883	7.65191	7.6103	7.81171	8.18031	8.27716	8.31304	7.39618	7.47672	7.19664	7.34642	7.50319	7.10503	8.87358	8.65098	9.2997
ENSG00000288827		0.512913	6.94644	7.76474	1.31685e-07	3.1306e-06	7.5302	7.25042	7.06785	7.03016	7.09651	7.15052	6.89473	6.70932	6.675	6.64345	7.11791	7.12102	7.07844	7.26279	7.30109	7.03751	6.55281	6.53298	6.51343
ENSG00000169756	LIMS1	0.658622	12.9696	7.765	1.31616e-07	3.1306e-06	7.53074	13.2559	13.2667	13.3038	12.913	12.9595	13.0878	12.6567	12.6318	12.6515	13.4016	13.3461	13.4321	13.0549	13.0305	13.2181	12.3187	12.347	12.5776
ENSG00000011021	CLCN6	-0.52027	10.8184	-7.76392	1.31904e-07	3.13307e-06	7.52853	10.7011	10.7725	10.6703	10.436	10.6849	10.5268	11.2513	11.2211	11.1017	10.6568	10.7275	10.5108	10.5652	10.8715	10.6165	11.0994	11.1754	11.1426
ENSG00000173269	MMRN2	0.749657	7.61021	7.76362	1.31984e-07	3.13307e-06	7.52791	8.21901	7.87446	7.92353	7.601	7.48016	7.76439	7.2819	7.25574	7.09171	7.88117	8.0253	8.00896	8.03423	7.80822	7.70073	6.96216	7.13268	6.93846
ENSG00000065809	FAM107B	2.16701	12.1283	7.76254	1.32276e-07	3.13766e-06	7.52568	14.0158	13.548	13.4616	12.6419	12.4638	12.7132	10.0135	10.0897	10.2072	13.0199	13.0448	13.0647	12.1138	11.9906	12.1294	11.2851	11.2274	11.2788
ENSG00000149483	TMEM138	0.650116	10.4234	7.76165	1.32516e-07	3.14104e-06	7.52385	11.0301	10.5317	10.5203	10.8289	10.5628	10.695	9.84412	9.91895	9.87922	10.5186	10.4345	10.5886	10.6445	10.6093	10.7175	9.98064	10.191	10.1262
ENSG00000184227	ACOT1	-0.717505	8.1334	-7.75899	1.33237e-07	3.15579e-06	7.51837	7.80168	7.68372	7.53967	7.98068	8.30768	7.85958	8.67603	8.69264	8.6589	8.01885	7.93802	7.81478	8.07276	7.81557	7.89777	8.37214	8.60541	8.66528
ENSG00000131149	GSE1	1.06954	11.7966	7.75846	1.33378e-07	3.15682e-06	7.5173	12.528	12.2314	12.0837	11.7861	11.8198	11.7157	11.4057	11.3178	11.2811	12.4986	12.5687	12.4626	12.0542	12.0578	12.0306	10.7402	10.9587	10.798
ENSG00000116852	KIF21B	1.20455	10.3275	7.75555	1.34173e-07	3.17329e-06	7.51129	10.7669	10.8697	10.9409	11.1504	10.9779	10.9649	9.16717	9.10135	9.00807	10.3864	10.5474	10.468	10.5665	10.6059	10.5031	10.0055	10.0155	9.8491
ENSG00000269937		0.649529	9.42225	7.74577	1.36875e-07	3.23481e-06	7.49115	9.71556	9.75282	9.82039	9.35806	9.42907	9.57971	8.99886	9.09381	9.05196	9.82306	9.83821	9.80011	9.49969	9.63063	9.41779	8.90379	8.92323	8.96372
ENSG00000157764	BRAF	1.0821	10.8273	7.74345	1.37525e-07	3.24779e-06	7.48636	11.4305	11.4702	11.3756	10.8246	10.8275	10.8433	10.2669	10.0963	10.3105	11.5984	11.6026	11.6044	10.8712	10.855	10.9525	9.97108	9.97046	10.02
ENSG00000278948		1.20747	9.89088	7.7428	1.37708e-07	3.24884e-06	7.48502	11.1726	10.707	10.4742	10.1923	9.97068	10.0599	8.86111	8.73369	8.84639	10.1613	10.3077	10.3801	10.0407	10.0076	10.0464	9.33081	9.35688	9.38652
ENSG00000232448		-0.527552	5.89116	-7.74257	1.37773e-07	3.24884e-06	7.48454	5.46047	5.69474	5.66406	5.92148	5.76628	5.77644	6.40465	6.312	6.02027	5.85415	5.79696	5.75827	5.74062	5.5769	5.57329	6.16291	6.33868	6.21863
ENSG00000198860	TSEN15	0.606659	11.7131	7.74106	1.38195e-07	3.25641e-06	7.48145	11.7577	11.8258	11.8533	12.061	12.1173	12.1278	11.2257	11.1813	11.2682	11.727	11.7353	11.7195	12.0809	11.9777	12.0007	11.3751	11.4508	11.351
ENSG00000100532	CGRRF1	0.555109	10.0309	7.74044	1.38372e-07	3.25819e-06	7.48016	10.4079	10.3832	10.1738	10.2321	10.0905	10.2844	9.45212	9.73672	9.51715	10.166	10.1526	10.1742	10.2667	10.0487	10.2109	9.74556	9.78359	9.72969
ENSG00000146830	GIGYF1	0.521378	11.7409	7.73975	1.38565e-07	3.26034e-06	7.47875	11.9951	11.9999	11.9464	11.7867	11.776	11.7281	11.5426	11.4836	11.4097	12.025	12.0107	11.9376	11.9192	12.0565	11.7953	11.2875	11.3926	11.2439
ENSG00000229422		-0.425638	6.23343	-7.73339	1.40375e-07	3.30052e-06	7.46564	5.93761	6.07514	6.01043	6.14522	6.25985	6.11427	6.52527	6.49225	6.54086	6.14581	6.19715	5.95808	6.12506	6.12351	6.00653	6.58231	6.43512	6.52735
ENSG00000155660	PDIA4	-0.54774	12.5609	-7.73055	1.41193e-07	3.31732e-06	7.45977	12.3726	12.2727	12.2811	12.6045	12.5778	12.4681	12.8409	12.7902	12.8398	12.2365	12.2065	12.28	12.4524	12.3131	12.4742	13.0084	13.0071	13.0698
ENSG00000253250	C8orf88	0.758976	10.2535	7.72993	1.41372e-07	3.31908e-06	7.45849	10.9348	10.604	10.6123	10.2019	10.2133	10.3098	9.76247	9.76277	9.88025	10.6538	10.6708	10.7124	10.4497	10.2765	10.4387	9.65472	9.67869	9.74621
ENSG00000169682	SPNS1	0.556498	10.8868	7.72586	1.4255e-07	3.34429e-06	7.45011	11.3439	11.2143	11.1823	10.975	10.9208	10.9249	10.4621	10.4619	10.4959	11.1357	11.1571	11.14	10.943	10.9646	10.9659	10.652	10.5415	10.4814
ENSG00000175832	ETV4	1.05278	12.106	7.72518	1.42748e-07	3.34649e-06	7.4487	13.1053	12.7094	12.5995	12.6539	12.2223	12.3755	11.2242	11.0494	11.0141	12.368	12.3378	12.36	12.2916	12.2339	12.2253	11.8522	11.6737	11.6111
ENSG00000167671	UBXN6	0.557891	11.8575	7.72443	1.42966e-07	3.34917e-06	7.44716	12.3765	12.1345	12.0804	11.9977	11.9583	11.9753	11.3671	11.4865	11.3411	12.0703	12.0221	12.0689	12.0836	11.9476	11.8063	11.625	11.5494	11.5443
ENSG00000232310		0.581161	9.51681	7.72196	1.43691e-07	3.36368e-06	7.44205	9.86873	9.91606	9.77448	9.70006	9.48091	9.61511	9.28264	9.07286	8.94043	9.66055	9.59568	9.67941	9.87358	9.62529	9.73649	9.1211	9.24133	9.11785
ENSG00000157870	PRXL2B	-0.576103	9.45364	-7.72082	1.44026e-07	3.36738e-06	7.43969	9.17165	9.30696	9.21729	9.50975	9.3797	9.29082	9.78578	9.74234	9.67846	9.07213	9.17108	9.07416	9.31193	9.34122	9.29257	9.95843	9.97629	9.88495
ENSG00000146232	NFKBIE	0.944013	10.0246	7.72071	1.44058e-07	3.36738e-06	7.43947	10.8682	10.1525	10.131	10.2981	9.9789	10.1892	9.53161	9.38922	9.68272	10.4827	10.1145	10.074	10.6352	10.5003	10.6467	9.37194	9.1419	9.25429
ENSG00000186871	ERCC6L	-1.13388	9.54889	-7.71644	1.45319e-07	3.3919e-06	7.43067	9.19986	9.4648	9.61601	8.67415	8.8526	9.05134	10.349	10.3747	10.3575	9.60599	9.54128	9.62296	8.78425	8.79553	8.84236	10.2412	10.2129	10.2935
ENSG00000107833	NPM3	0.604566	10.944	7.71661	1.45271e-07	3.3919e-06	7.431	11.4563	11.2191	11.1123	11.3238	10.9632	11.1631	10.4816	10.4519	10.3247	11.0217	11.0731	11.0746	11.2212	11.0351	11.0827	10.7018	10.6777	10.608
ENSG00000154144	TBRG1	0.537989	10.4852	7.70987	1.47283e-07	3.43525e-06	7.4171	10.9631	10.8152	10.6973	10.5697	10.4718	10.5769	10.0047	10.087	10.1809	10.6381	10.6628	10.6441	10.6566	10.5914	10.687	10.1909	10.0785	10.217
ENSG00000262580		0.787244	7.83523	7.70639	1.48337e-07	3.45731e-06	7.4099	8.32378	8.15547	8.21517	7.74751	7.98483	7.99336	7.52753	7.09234	7.47713	8.10403	8.3353	8.31944	8.12938	8.13474	7.72878	7.46099	7.16416	7.14029
ENSG00000155090	KLF10	1.56722	12.2336	7.70371	1.4915e-07	3.46872e-06	7.40437	13.6018	12.7496	12.6239	12.3691	12.111	12.1712	11.5076	11.4636	11.5045	13.3265	13.2995	13.2889	12.5822	12.3695	12.5788	10.8716	10.8395	10.9458
ENSG00000286403		-0.710742	8.17206	-7.70389	1.49097e-07	3.46872e-06	7.40473	7.94111	7.84778	8.03563	7.87173	7.93651	7.62568	8.75202	8.69933	8.83875	8.23829	8.21536	8.09289	7.84649	7.79674	7.77354	8.38882	8.62857	8.56783
ENSG00000166317	SYNPO2L	-0.599559	6.23208	-7.70372	1.4915e-07	3.46872e-06	7.40438	5.9379	6.09397	6.12309	6.02628	6.27125	6.12536	6.47298	6.65445	6.38342	5.799	5.81053	6.01939	6.09499	5.98162	6.10334	6.67331	6.70199	6.90455
ENSG00000164300	SERINC5	0.761261	9.71559	7.70188	1.4971e-07	3.47922e-06	7.40059	10.5303	10.1669	9.95017	9.84899	9.68075	9.68436	9.25663	9.15934	9.16294	9.98358	10.0513	10.0778	9.90761	9.83865	9.91181	9.10989	9.23111	9.32859
ENSG00000070770	CSNK2A2	1.04207	12.5803	7.70079	1.50044e-07	3.48446e-06	7.39833	13.4932	13.2551	13.193	12.6808	12.6234	12.6988	11.7174	11.788	11.7733	13.0692	13.1798	13.2326	12.6395	12.4876	12.5793	11.9669	11.9909	12.0771
ENSG00000105327	BBC3	1.05436	10.0537	7.7001	1.50257e-07	3.48688e-06	7.3969	10.8168	10.7719	10.7503	10.2864	10.1964	10.1273	9.11198	9.19822	9.22445	10.5971	10.5955	10.6889	10.0324	10.0195	9.97984	9.49293	9.54738	9.53005
ENSG00000114316	USP4	0.542117	11.2852	7.69791	1.50931e-07	3.49999e-06	7.39238	11.7084	11.4802	11.3656	11.4876	11.2728	11.3509	10.966	10.9643	10.9712	11.5607	11.5357	11.6066	11.5413	11.291	11.3903	10.7624	10.9802	10.8988
ENSG00000162734	PEA15	1.01053	14.4547	7.69732	1.51114e-07	3.5017e-06	7.39116	15.5797	15.1117	14.9838	14.6286	14.3532	14.377	13.7035	13.7074	13.6479	14.8135	14.8918	14.9149	14.653	14.5426	14.6493	13.8924	13.8763	13.8589
ENSG00000162636	FAM102B	-1.30223	10.4706	-7.69685	1.51259e-07	3.50254e-06	7.39018	9.80482	10.6238	10.811	9.53607	9.93407	9.9833	11.2061	11.149	11.187	10.2892	10.257	10.3664	9.50448	9.65154	9.67621	11.424	11.5134	11.5528
ENSG00000087995	METTL2A	0.525522	10.9586	7.69567	1.51625e-07	3.50645e-06	7.38775	11.3646	11.0047	10.9739	11.2706	11.0979	11.1098	10.6503	10.5932	10.5627	11.0786	10.9712	11.0272	11.2837	11.1765	11.247	10.635	10.6228	10.5859
ENSG00000184384	MAML2	-1.22132	8.97462	-7.6956	1.51647e-07	3.50645e-06	7.3876	7.48374	8.565	8.5953	8.52478	8.93523	8.87755	9.87607	10.0225	9.89137	8.30759	8.58558	8.40837	8.77889	8.87464	8.87349	9.56355	9.59562	9.78385
ENSG00000125148	MT2A	0.990175	13.7346	7.69365	1.52251e-07	3.51789e-06	7.38358	14.6023	13.8974	13.7964	14.3274	13.7899	14.5095	12.9764	12.7514	12.9607	13.7468	13.6797	13.972	14.088	14.1204	14.2462	13.2768	13.3232	13.1584
ENSG00000124104	SNX21	-1.56029	9.57188	-7.69231	1.52669e-07	3.52502e-06	7.38081	8.85454	8.93063	8.91782	9.60819	9.72507	9.60446	10.2207	10.2409	10.0446	8.53573	8.42914	8.60939	9.11501	9.23392	9.05751	11.1036	10.96	11.1027
ENSG00000289459		0.849933	9.73924	7.691	1.5308e-07	3.53195e-06	7.3781	10.3912	10.4079	10.1992	9.84728	9.87521	9.69919	9.05213	9.11899	9.0621	10.2276	10.0878	10.2154	9.74853	9.85469	9.71666	9.21867	9.29357	9.29022
ENSG00000145779	TNFAIP8	-0.837057	7.73626	-7.68742	1.54207e-07	3.55539e-06	7.37069	7.08607	7.22781	7.25343	7.67083	7.66723	7.73568	8.27966	8.31022	8.39544	7.28062	7.33571	7.22243	7.43332	7.65121	7.92259	8.25437	8.31734	8.20877
ENSG00000123358	NR4A1	1.84904	9.94526	7.68435	1.55179e-07	3.57268e-06	7.36433	11.6221	11.0144	10.8872	9.99005	9.90123	10.0304	8.65963	8.61768	8.78459	11.0873	11.1566	11.1698	10.1025	9.92593	9.85151	8.86189	8.58945	8.76216
ENSG00000262333	HNRNPA1P16	-0.727567	6.92399	-7.68468	1.55073e-07	3.57268e-06	7.36502	6.5746	6.79161	6.455	6.82683	6.74329	6.84522	7.26864	7.46609	7.34462	6.54838	6.34544	6.66901	7.01076	6.84782	6.51964	7.19081	7.56096	7.62308
ENSG00000180228	PRKRA	0.416652	11.4826	7.67741	1.57399e-07	3.62119e-06	7.34998	11.7926	11.6486	11.6036	11.6221	11.5212	11.5746	11.1378	11.2025	11.2402	11.6283	11.6574	11.6248	11.6197	11.5285	11.6362	11.1594	11.2103	11.2787
ENSG00000184281	TSSC4	0.585003	10.0319	7.67678	1.57605e-07	3.62332e-06	7.34866	10.6265	10.2763	10.1434	10.3193	10.1589	10.1436	9.4974	9.61227	9.50982	10.2012	10.1587	10.1737	10.1811	10.172	10.1686	9.77153	9.75721	9.70331
ENSG00000162073	PAQR4	-1.30508	9.7567	-7.67084	1.59532e-07	3.66501e-06	7.33638	8.83472	9.06873	9.35648	9.81901	9.75287	9.55633	10.4822	10.4715	10.4685	8.89991	8.66516	8.84595	9.63249	9.69851	9.72993	10.6291	10.9414	10.7679
ENSG00000129518	EAPP	0.528886	9.82458	7.66876	1.60214e-07	3.67333e-06	7.33208	9.96866	9.88554	9.75166	10.1796	10.0314	10.1531	9.49912	9.52719	9.42494	9.92313	9.94732	9.99663	10.0755	9.95911	10.1388	9.38027	9.54303	9.45742
ENSG00000124164	VAPB	0.50649	11.7442	7.66869	1.60237e-07	3.67333e-06	7.33193	11.9762	11.7783	11.8609	12.001	11.9539	11.9291	11.4191	11.3058	11.4734	11.7461	11.8025	11.7511	12.1328	11.9891	12.0352	11.3725	11.3913	11.4772
ENSG00000051523	CYBA	-0.673659	6.09965	-7.66882	1.60196e-07	3.67333e-06	7.33218	6.07771	5.78412	5.86144	6.08191	5.66418	5.71475	6.76005	6.50434	6.44836	5.7795	6.18973	5.83628	5.6205	6.13187	5.75919	6.35795	6.56431	6.65753
ENSG00000120328	PCDHB12	-0.836251	7.91036	-7.66758	1.60604e-07	3.6791e-06	7.32962	7.07921	7.47832	7.49308	7.71519	7.947	8.01238	8.46485	8.41255	8.59067	7.75851	7.81149	7.76036	7.47311	7.43211	7.61859	8.48261	8.31648	8.54002
ENSG00000148229	POLE3	0.575087	12.1383	7.65965	1.63237e-07	3.73674e-06	7.31319	12.7222	12.3822	12.34	12.2788	12.0925	12.1717	11.8105	11.6954	11.751	12.4167	12.43	12.3863	12.3143	12.1398	12.285	11.7698	11.7651	11.7374
ENSG00000159579	RSPRY1	0.567959	11.537	7.65651	1.6429e-07	3.75817e-06	7.30669	11.9734	11.7848	11.7736	11.5595	11.6228	11.6251	11.1899	11.1036	11.2005	11.8108	11.9511	11.8861	11.5371	11.5791	11.6128	11.1137	11.1206	11.222
ENSG00000067533	RRP15	1.02217	10.186	7.65614	1.64414e-07	3.75833e-06	7.30593	11.2617	10.519	10.5459	10.3229	9.86963	10.4825	9.50991	9.60209	9.56064	10.8012	10.769	10.6113	10.4225	10.2256	10.4898	9.40316	9.41611	9.53559
ENSG00000132613	MTSS2	0.581203	11.0494	7.65398	1.65143e-07	3.77232e-06	7.30145	11.3607	11.352	11.4948	11.1374	11.0766	10.9431	10.8068	10.6077	10.6651	11.1448	11.2997	11.2805	11.275	11.3972	11.1554	10.5922	10.6377	10.6618
ENSG00000204070	SYS1	0.786928	11.1122	7.6464	1.67734e-07	3.82334e-06	7.28572	11.965	11.6031	11.4933	11.1938	11.1807	11.2138	10.461	10.469	10.4297	11.3418	11.3575	11.4249	11.291	11.2714	11.1573	10.6779	10.8122	10.6754
ENSG00000170365	SMAD1	0.616509	10.2473	7.64646	1.67712e-07	3.82334e-06	7.28586	10.6777	10.5747	10.3998	10.3383	10.3165	10.311	9.94154	9.67438	9.99226	10.6	10.5877	10.6726	10.3611	10.3415	10.2533	9.747	9.79787	9.86499
ENSG00000254837		-0.868366	7.02711	-7.64675	1.67614e-07	3.82334e-06	7.28645	6.10682	7.03776	6.74931	6.68949	6.78624	7.0008	7.64271	7.41478	7.81604	6.64145	6.5711	6.53533	6.78008	6.97739	6.97605	7.43033	7.74274	7.5895
ENSG00000156858	PRR14	0.449248	10.1613	7.6418	1.69324e-07	3.85683e-06	7.2762	10.3992	10.3192	10.3648	10.2757	10.324	10.1004	9.93664	9.85677	9.87529	10.3369	10.4037	10.3216	10.2761	10.2953	10.3162	9.76456	9.88605	9.85173
ENSG00000136842	TMOD1	0.64829	9.19202	7.64105	1.69585e-07	3.86004e-06	7.27464	9.72658	9.24408	9.10649	9.62337	9.2892	9.41662	8.75029	8.74947	8.82206	9.54304	9.50697	9.52615	9.40114	9.22869	9.28506	8.83151	8.69752	8.70809
ENSG00000170632	ARMC10	0.5606	11.0527	7.62894	1.73858e-07	3.95449e-06	7.2495	11.5313	11.3081	11.3911	11.2171	11.1188	11.164	10.6315	10.5749	10.5378	11.2613	11.2549	11.225	11.2002	11.0182	11.1852	10.8496	10.7937	10.6865
ENSG00000274290	H2BC6	-0.549676	6.41396	-7.62837	1.7406e-07	3.9563e-06	7.24832	6.19892	6.08207	6.43471	6.38493	6.37752	6.18794	6.80374	6.61734	6.63843	6.04712	6.20075	6.29501	6.26236	6.19176	6.10566	6.96234	6.9497	6.71089
ENSG00000156983	BRPF1	0.680436	10.9623	7.62763	1.74328e-07	3.95958e-06	7.24677	11.5208	11.1991	11.1346	11.0852	10.9977	10.8852	10.6111	10.6247	10.6026	11.3796	11.3616	11.4201	11.1012	11.075	11.1098	10.3949	10.3324	10.4865
ENSG00000071051	NCK2	0.864566	12.2883	7.62708	1.74525e-07	3.95974e-06	7.24563	12.9282	12.8939	12.8687	12.6366	12.4539	12.4758	11.366	11.5341	11.4377	12.3543	12.4821	12.4929	12.5234	12.3788	12.4296	12.0299	11.8939	12.0101
ENSG00000136938	ANP32B	0.62077	13.3103	7.62692	1.74582e-07	3.95974e-06	7.2453	13.7319	13.7128	13.7302	13.5159	13.4751	13.5012	12.6914	12.7065	12.7274	13.4528	13.4497	13.4692	13.4363	13.3223	13.409	13.0956	13.1309	13.0268
ENSG00000163637	PRICKLE2	-0.926491	9.80695	-7.62633	1.74793e-07	3.96173e-06	7.24408	9.19281	9.65777	9.73222	9.7188	9.792	9.64628	10.1747	10.2055	10.1426	9.17923	9.30822	9.14481	9.61786	9.53907	9.4484	10.6261	10.5675	10.8314
ENSG00000289326		0.941343	7.43066	7.62529	1.75167e-07	3.9674e-06	7.24191	7.77307	7.61865	7.48211	8.02108	7.6725	7.82968	6.62974	6.89072	6.9584	7.36758	7.3741	7.48301	8.19392	8.06236	8.05526	6.66872	6.657	7.014
ENSG00000183426	NPIPA1	1.03368	11.2475	7.62404	1.75618e-07	3.97222e-06	7.23932	12.034	11.9205	11.7586	11.2273	11.1058	11.3234	10.665	10.6361	10.5567	11.8616	11.9999	11.8568	11.2068	11.5189	11.291	10.5456	10.4919	10.4548
ENSG00000131016	AKAP12	1.3866	13.1222	7.62401	1.75627e-07	3.97222e-06	7.23926	14.4048	13.6551	13.6404	13.0912	12.6591	13.1832	12.4964	12.4871	12.4822	13.7186	13.6537	13.662	13.7326	13.7155	13.8962	11.9942	11.7889	11.9379
ENSG00000100387	RBX1	-0.548092	10.3776	-7.62245	1.76194e-07	3.98223e-06	7.23601	10.4371	10.136	10.1562	10.3592	10.2587	10.1136	10.6845	10.627	10.6262	10.2111	10.049	10.1051	10.2786	10.0117	10.2225	10.8329	10.8443	10.843
ENSG00000180730	SHISA2	-1.20876	7.75853	-7.62165	1.76484e-07	3.9853e-06	7.23435	6.50343	6.96188	7.3659	7.65735	7.96812	7.77016	8.42708	8.54733	8.62551	7.20381	7.09033	7.06538	7.54546	7.62246	7.51303	8.49798	8.53573	8.75259
ENSG00000170876	TMEM43	0.525052	12.7202	7.62139	1.76578e-07	3.9853e-06	7.23381	13.1884	12.9579	12.9673	13.0163	12.7777	12.8076	12.2618	12.2667	12.2382	12.809	12.7747	12.7978	12.9097	12.8427	12.8937	12.5055	12.4834	12.4655
ENSG00000100567	PSMA3	-0.531837	11.5721	-7.61772	1.77915e-07	4.01265e-06	7.22619	11.5887	11.4567	11.5125	11.4574	11.3797	11.316	11.8147	11.7832	11.8399	11.4457	11.3838	11.4445	11.3175	11.181	11.2543	12.0267	12.1112	11.9841
ENSG00000060982	BCAT1	0.672498	13.0507	7.61603	1.78534e-07	4.02379e-06	7.22268	13.42	13.604	13.5777	13.0706	13.1014	13.3031	12.4682	12.5452	12.3664	13.1733	13.2188	13.3349	13.1722	13.0926	13.2302	12.6465	12.8167	12.7714
ENSG00000129317	PUS7L	-1.03954	9.50174	-7.61153	1.80195e-07	4.05551e-06	7.21332	8.68207	9.04436	9.03246	8.84604	9.07197	9.29658	10.5014	10.5481	10.4926	9.19111	9.10971	9.24124	9.41977	9.39239	9.53502	10.0111	9.64134	9.97394
ENSG00000143862	ARL8A	0.587574	10.261	7.61176	1.80107e-07	4.05551e-06	7.21381	10.7345	10.6035	10.5436	10.3414	10.2402	10.2265	9.92295	9.85807	9.87825	10.4683	10.5961	10.5964	10.4625	10.372	10.2972	9.86186	9.85456	9.84003
ENSG00000111728	ST8SIA1	-0.920099	6.62409	-7.61107	1.80366e-07	4.05653e-06	7.21236	6.05431	6.06905	6.3805	6.38707	6.62515	6.56742	7.45424	7.11893	6.96011	6.17619	6.16015	6.80105	6.17843	6.21496	6.19437	7.32299	7.66402	6.90463
ENSG00000143126	CELSR2	-0.849278	10.0772	-7.6107	1.80501e-07	4.05672e-06	7.21161	9.31175	9.58042	9.73469	9.90477	10.3131	9.8606	10.5754	10.7184	10.6954	9.76606	9.98634	10.1201	9.65636	9.65852	9.63618	10.4412	10.7185	10.7113
ENSG00000152223	EPG5	1.30927	12.0398	7.60925	1.81042e-07	4.06604e-06	7.20858	12.9316	12.661	12.6552	12.097	11.7423	12.0258	11.395	11.4069	11.4436	12.949	12.8688	12.977	12.2853	12.1634	12.3583	10.87	11.0133	10.873
ENSG00000179841	AKAP5	-0.964827	7.54976	-7.60757	1.81668e-07	4.07327e-06	7.2051	6.54295	7.48571	7.58857	6.86797	7.21637	7.30586	8.24526	8.30686	8.38828	7.27352	7.20736	7.41988	7.17592	7.20658	7.44709	7.77065	8.2895	8.15732
ENSG00000284634		0.547296	7.8637	7.60737	1.81745e-07	4.07327e-06	7.20467	7.96377	7.99839	7.94799	8.14034	8.24294	8.08147	7.35779	7.42908	7.61154	7.95903	7.84673	8.04757	8.05752	8.14432	8.12354	7.36933	7.63231	7.59297
ENSG00000113905	HRG	0.744654	6.35456	7.60768	1.81627e-07	4.07327e-06	7.20532	6.98692	6.66766	6.52351	6.56971	6.30995	6.70196	5.88417	5.6645	5.88269	6.74737	6.88109	6.63485	6.30625	6.21149	6.69262	5.97489	5.8872	5.85532
ENSG00000169429	CXCL8	2.32463	8.71584	7.60587	1.82307e-07	4.08301e-06	7.20155	9.04779	8.625	8.38233	9.54959	9.32878	9.96505	7.81805	7.89063	7.83537	9.59839	9.34979	9.05368	10.4566	10.2433	10.2883	6.66185	6.36316	6.42749
ENSG00000131626	PPFIA1	0.677373	11.8971	7.60512	1.82587e-07	4.08644e-06	7.2	12.3181	12.2457	12.2046	11.8676	11.8669	11.9599	11.4839	11.5851	11.5424	12.2971	12.3011	12.4198	11.9682	12.0377	11.9885	11.3262	11.4712	11.2645
ENSG00000141469	SLC14A1	-0.660283	6.3138	-7.60455	1.82801e-07	4.08838e-06	7.19881	5.85236	6.06242	5.91803	6.38548	6.29332	6.18984	6.83448	6.61254	6.67574	6.08003	6.10482	5.70609	6.09687	6.24059	6.19464	6.75416	6.68331	6.9637
ENSG00000155011	DKK2	-0.58666	7.4126	-7.60288	1.83431e-07	4.09961e-06	7.19534	7.11895	7.05429	7.14375	7.14156	7.20005	7.27692	7.85122	8.09992	7.82675	7.16439	7.14296	7.20202	7.38313	7.44255	7.334	7.68171	7.6689	7.69374
ENSG00000108924	HLF	0.603835	6.5949	7.60068	1.84263e-07	4.10961e-06	7.19077	6.90236	6.63655	6.62076	6.78931	6.78037	6.75621	6.35162	6.3403	6.17667	6.62361	6.78081	6.95267	6.80786	6.81627	7.08742	5.97778	5.9853	6.32242
ENSG00000197111	PCBP2	0.47513	14.2893	7.60103	1.84129e-07	4.10961e-06	7.1915	14.6945	14.561	14.538	14.4335	14.3821	14.3459	13.9007	13.8719	13.8757	14.4444	14.5051	14.5169	14.3532	14.2793	14.3179	14.0314	14.1064	14.0489
ENSG00000179029	TMEM107	-0.548892	8.09129	-7.60096	1.84159e-07	4.10961e-06	7.19134	7.88077	7.91258	7.81595	8.04752	7.97528	7.93217	8.60458	8.27521	8.37758	7.79068	7.65863	7.88124	8.06794	7.99161	7.94556	8.5049	8.52776	8.4533
ENSG00000136813	ECPAS	0.573331	12.3718	7.59971	1.8463e-07	4.11376e-06	7.18875	12.7331	12.7003	12.7016	12.5351	12.3843	12.5041	11.8818	12.036	11.8696	12.6799	12.6613	12.7232	12.3939	12.3221	12.4155	11.9789	12.1556	12.0154
ENSG00000254602		-1.02971	7.28869	-7.59952	1.84705e-07	4.11376e-06	7.18834	6.62834	6.91888	6.49554	7.10321	7.4675	7.24559	7.95805	7.91986	7.86126	6.54851	6.64764	6.68177	7.21899	7.41014	6.97935	8.06237	8.08454	7.96493
ENSG00000154359	LONRF1	0.524357	10.6292	7.59878	1.84984e-07	4.11711e-06	7.18682	10.7817	10.9552	11.0059	10.7639	10.7726	10.8443	10.1315	10.155	10.253	10.7356	10.7013	10.7718	10.7098	10.863	10.7431	10.252	10.5072	10.3794
ENSG00000163703	CRELD1	-0.52043	10.1985	-7.59441	1.86657e-07	4.15147e-06	7.17772	10.1027	9.95493	9.74405	10.1356	10.0821	10.1075	10.6207	10.4947	10.5442	9.96926	9.93606	9.91502	10.2154	10.0293	10.1083	10.567	10.5199	10.5261
ENSG00000011105	TSPAN9	0.704673	11.2497	7.59338	1.87054e-07	4.15741e-06	7.17558	11.9968	11.5858	11.5132	11.5635	11.2875	11.2488	10.6951	10.6676	10.689	11.4986	11.493	11.3413	11.4567	11.2291	11.6007	10.9443	10.829	10.8545
ENSG00000204084	INPP5B	0.678138	10.4296	7.58991	1.88394e-07	4.18431e-06	7.16836	10.7734	10.5513	10.5585	10.9013	10.7874	10.7742	9.91848	9.82424	9.77717	10.3933	10.467	10.4017	10.7958	10.7274	10.7359	10.0535	10.0652	10.2262
ENSG00000148840	PPRC1	0.657084	12.1654	7.58556	1.90093e-07	4.21621e-06	7.15929	12.8511	12.4962	12.31	12.4278	12.165	12.3263	11.7294	11.6131	11.5694	12.445	12.4188	12.376	12.2648	12.2711	12.2607	11.9956	11.6332	11.8233
ENSG00000205634	LINC00898	-0.902864	6.7656	-7.58561	1.90073e-07	4.21621e-06	7.1594	6.06264	6.03802	6.22414	6.71813	6.93779	6.63169	7.52837	7.44627	7.30331	6.22391	6.46673	6.39514	6.58761	6.73337	6.55653	7.06888	7.39905	7.45915
ENSG00000172046	USP19	0.409746	11.9134	7.58511	1.90268e-07	4.21716e-06	7.15836	12.0883	11.9996	12.0074	12.0761	12.0618	11.947	11.6939	11.6288	11.7175	11.9379	12.0594	12.0334	12.0734	12.2006	12.1146	11.5948	11.6352	11.5712
ENSG00000176407	KCMF1	0.877518	12.1888	7.58169	1.91615e-07	4.23824e-06	7.15124	12.995	12.7102	12.6921	12.3363	12.2083	12.293	11.4039	11.5021	11.5583	12.6001	12.6896	12.6728	12.3142	12.0887	12.1754	11.7198	11.7768	11.6618
ENSG00000130734	ATG4D	0.516188	9.19897	7.58222	1.91406e-07	4.23824e-06	7.15234	9.41214	9.41029	9.30706	9.11881	9.43429	9.36735	8.84899	8.87674	9.01508	9.31914	9.43284	9.39064	9.37924	9.38769	9.49293	8.924	8.80735	8.65693
ENSG00000109099	PMP22	-1.04656	10.5031	-7.58183	1.91558e-07	4.23824e-06	7.15153	10.1499	10.3396	10.4135	10.0137	9.93941	9.73679	11.4315	11.2097	11.2936	10.5466	10.5269	10.6982	9.92025	9.64878	9.91701	11.0397	11.0922	11.138
ENSG00000007545	CRAMP1	0.701664	11.1596	7.58111	1.91843e-07	4.24036e-06	7.15003	11.652	11.5738	11.252	11.2249	11.0971	11.2848	10.7634	10.8574	10.7305	11.5897	11.5444	11.6846	11.2255	11.3211	11.2714	10.4972	10.7367	10.5654
ENSG00000160712	IL6R	1.70718	8.75231	7.58025	1.92184e-07	4.24498e-06	7.14824	10.4171	9.36474	9.06079	9.3146	8.88758	8.66725	7.69652	7.69999	7.66222	9.95461	10.0854	9.75236	8.8617	8.69842	8.79192	7.64855	7.32353	7.65431
ENSG00000107669	ATE1	0.458953	10.7548	7.57961	1.92438e-07	4.24586e-06	7.1469	10.9356	10.9304	10.9645	10.7614	10.7287	11.0022	10.4555	10.5377	10.4767	10.9437	10.8781	11.032	10.8898	10.8416	10.9848	10.4493	10.3786	10.395
ENSG00000085719	CPNE3	-0.814097	11.8667	-7.57948	1.92488e-07	4.24586e-06	7.14664	11.2691	11.5656	11.6608	11.7661	11.854	11.9407	12.1362	12.2376	12.3706	11.3325	11.432	11.3063	11.6261	11.5662	11.8251	12.425	12.5425	12.7448
ENSG00000234996	ACTG1P25	-0.495332	6.12992	-7.57643	1.93703e-07	4.26859e-06	7.14028	6.20583	6.02325	5.80978	5.85757	5.96965	5.99056	6.52152	6.274	6.51715	6.13045	5.85869	5.96141	5.81248	5.93885	6.01924	6.55462	6.53407	6.35951
ENSG00000276867		-0.633194	8.99524	-7.57623	1.93785e-07	4.26859e-06	7.13986	8.35147	8.63172	8.80111	8.87918	8.99333	8.84563	9.45792	9.43078	9.566	8.83494	8.90338	8.70347	8.76746	8.86427	8.83411	9.48239	9.30985	9.25727
ENSG00000054793	ATP9A	0.587823	11.4628	7.57504	1.94258e-07	4.27608e-06	7.13739	11.5923	11.6053	11.5396	11.5534	11.6438	11.5353	11.2079	11.2407	11.2467	11.7762	11.8184	11.796	11.675	11.6429	11.7265	10.7317	10.9315	11.0669
ENSG00000205485		0.623223	6.9061	7.56943	1.96519e-07	4.31991e-06	7.1257	7.31949	7.09803	6.91241	6.91956	7.19908	7.09105	6.38225	6.64099	6.59203	6.97032	7.12447	7.32928	7.22265	7.0091	7.17063	6.52641	6.18088	6.62114
ENSG00000129925	PGAP6	0.546471	11.7445	7.56954	1.96477e-07	4.31991e-06	7.12592	12.2601	11.9737	11.8777	11.9013	11.7941	11.6411	11.4198	11.4737	11.3589	11.8218	11.9466	11.9907	11.9842	11.911	12.0174	11.3151	11.3151	11.3983
ENSG00000205213	LGR4	-1.17209	9.17977	-7.56782	1.97174e-07	4.32748e-06	7.12234	8.136	8.60037	8.78835	8.65822	8.95328	8.69942	10.2205	10.279	10.2828	8.99174	9.18436	9.04328	8.49346	9.30529	8.61509	9.44607	9.65687	9.88176
ENSG00000092096	SLC22A17	-0.549725	8.85945	-7.56759	1.97268e-07	4.32748e-06	7.12186	8.638	8.65628	8.48225	8.70851	8.85636	8.72913	9.33201	9.18618	9.14632	8.44947	8.78052	8.62375	8.8178	8.73526	8.63715	9.26528	9.08348	9.34232
ENSG00000164949	GEM	2.24636	9.84408	7.56789	1.97148e-07	4.32748e-06	7.12247	11.941	10.9513	10.7075	9.90229	9.64725	9.60759	8.77173	8.47249	8.59555	11.3802	11.3617	11.2961	10.1517	10.0617	10.1062	8.07994	8.11787	8.04144
ENSG00000223482	NUTM2A-AS1	0.662535	11.2325	7.56686	1.97564e-07	4.33102e-06	7.12034	11.8058	11.5974	11.6995	11.2413	11.1949	11.2802	10.7131	10.8004	10.7598	11.5095	11.6439	11.4512	11.4452	11.2868	11.2843	10.8103	10.7869	10.8743
ENSG00000124920	MYRF	-0.811169	10.0206	-7.56549	1.98123e-07	4.34032e-06	7.11749	9.80972	9.68897	9.53186	10.0526	9.99962	9.85159	10.4096	10.5249	10.3162	9.29525	9.5837	9.55756	9.94625	9.87714	9.80785	10.6809	10.5444	10.8921
ENSG00000281406	BLACAT1	-1.72754	9.0582	-7.56333	1.99009e-07	4.35676e-06	7.11298	7.82705	7.71755	8.06934	9.28781	9.10576	8.97937	10.2042	10.2114	10.1212	8.00934	8.14849	7.73055	8.90188	8.89462	9.11643	10.0934	10.2735	10.3556
ENSG00000224817		0.500809	8.11003	7.56068	2.00101e-07	4.37429e-06	7.10745	8.42913	8.25893	8.18009	8.28168	8.35758	8.29565	7.75412	7.68421	7.7489	8.23835	8.26334	8.13735	8.18215	8.39801	8.30135	7.9448	7.86156	7.66336
ENSG00000164096	C4orf3	-0.540785	10.5136	-7.56054	2.00158e-07	4.37429e-06	7.10716	10.3614	10.229	10.3289	10.4562	10.5455	10.4123	10.7674	10.7443	10.7776	10.1916	10.2349	10.1729	10.4365	10.2526	10.3783	10.9599	10.9785	11.0172
ENSG00000287431	RENO1	-0.833809	7.48821	-7.56039	2.00219e-07	4.37429e-06	7.10685	7.22793	7.60433	7.68817	6.96435	7.17488	7.08097	7.91141	7.93196	7.80987	7.17289	7.30869	7.25467	6.86413	7.00271	7.17954	8.1579	8.26494	8.18839
ENSG00000153162	BMP6	0.953209	8.46753	7.55898	2.00804e-07	4.38408e-06	7.10391	9.5671	8.74002	8.58908	8.76401	8.42905	8.47553	7.82137	7.93863	7.88299	8.79859	8.89923	8.82135	8.92444	8.65195	8.76285	8.00688	7.46162	7.88085
ENSG00000113368	LMNB1	-0.837952	12.4377	-7.55476	2.02562e-07	4.41744e-06	7.0951	12.2236	12.4746	12.5463	12.0701	12.222	12.0529	12.7569	12.7797	12.8131	12.1758	12.2319	12.3221	11.8679	11.7864	11.9269	13.1202	13.284	13.2241
ENSG00000168077	SCARA3	-0.661219	11.8156	-7.55436	2.0273e-07	4.41744e-06	7.09426	11.8512	11.6165	11.6445	11.7672	11.6705	11.5847	12.0825	12.0977	12.0255	11.4288	11.6811	11.6144	11.4723	11.3496	11.4614	12.3929	12.3729	12.5669
ENSG00000148908	RGS10	0.765233	9.39779	7.55432	2.02745e-07	4.41744e-06	7.09419	10.1117	9.74247	9.82519	9.5851	9.61695	9.50848	8.80494	8.65373	8.73158	9.77057	9.59695	9.71828	9.5604	9.35216	9.4462	9.21333	9.00568	8.91655
ENSG00000235513	L3MBTL2-AS1	0.748686	6.71668	7.55341	2.03126e-07	4.42274e-06	7.09229	7.53754	6.8798	6.87996	6.94504	6.99008	6.90703	5.94059	6.13911	6.23093	6.65967	6.97365	7.18711	6.7982	6.91033	6.92645	6.3723	6.35013	6.27224
ENSG00000241258	CRCP	1.1753	11.4632	7.55302	2.03293e-07	4.42338e-06	7.09146	12.5254	12.0572	11.971	11.5414	11.3285	11.4346	10.8078	10.7671	10.7356	12.2094	12.2335	12.2914	11.6363	11.4649	11.5657	10.6303	10.5547	10.5824
ENSG00000204160	ZDHHC18	0.589043	11.174	7.55139	2.03978e-07	4.43517e-06	7.08806	11.8034	11.4281	11.2591	11.2806	11.13	11.2055	10.796	10.8697	10.7937	11.3359	11.4022	11.3598	11.4602	11.3564	11.423	10.7331	10.7706	10.7248
ENSG00000100207	TCF20	0.462202	12.5899	7.55107	2.04111e-07	4.43517e-06	7.0874	12.9967	12.7579	12.8243	12.684	12.6561	12.5941	12.196	12.2986	12.3013	12.7895	12.8152	12.849	12.6688	12.6216	12.6703	12.2767	12.2918	12.3262
ENSG00000264207		-1.25212	7.19026	-7.54926	2.04878e-07	4.4428e-06	7.08361	6.49554	6.5793	6.4806	7.31628	7.27402	7.31595	7.74215	7.69562	7.81285	6.3935	6.46986	6.32466	6.83509	6.75949	7.0303	8.04247	8.44917	8.40777
ENSG00000091527	CDV3	0.776248	13.9745	7.54926	2.04878e-07	4.4428e-06	7.08361	14.6842	14.5183	14.4846	14.0671	13.9594	14.0737	13.3494	13.3057	13.328	14.3189	14.3213	14.3358	14.0631	13.9192	14.0533	13.5998	13.5533	13.6057
ENSG00000185985	SLITRK2	-0.688978	7.05594	-7.54976	2.04665e-07	4.4428e-06	7.08466	6.60444	6.76854	6.74685	7.07236	7.16828	7.02473	7.44252	7.36855	7.3072	6.80858	6.84984	6.78276	6.78124	6.71086	6.59689	7.56354	7.78095	7.62881
ENSG00000078053	AMPH	-0.709919	8.95967	-7.54873	2.05102e-07	4.44466e-06	7.08251	8.48003	8.88297	9.01804	8.5411	8.94741	8.76148	9.29141	9.38376	9.33083	8.83252	8.79212	8.78468	8.54927	8.63935	8.4474	9.31827	9.607	9.66644
ENSG00000155368	DBI	-0.452568	12.3089	-7.54818	2.05332e-07	4.44665e-06	7.08137	12.3403	12.1828	12.2076	12.138	12.1584	12.083	12.5964	12.5228	12.5512	12.273	12.1807	12.2216	12.1072	11.9487	12.0559	12.6269	12.6751	12.6915
ENSG00000184838	PRR16	-1.14584	8.38729	-7.5475	2.05623e-07	4.44994e-06	7.07994	7.23711	7.64722	7.79565	8.16075	8.73676	8.51119	9.12512	9.11686	9.15497	8.06488	7.85688	7.85426	8.07727	8.03925	8.08291	8.9589	9.32043	9.23083
ENSG00000132357	CARD6	-0.926739	8.04776	-7.54619	2.06181e-07	4.45902e-06	7.0772	7.4056	7.3879	7.22143	8.01695	8.14674	7.9372	8.81132	8.73366	8.76903	7.88653	7.48099	7.85359	7.75837	7.75467	8.01616	8.50619	8.63275	8.54055
ENSG00000286109		0.556193	6.56075	7.54521	2.06598e-07	4.46501e-06	7.07516	7.03661	6.80622	6.69155	6.48507	6.64026	6.6066	6.25519	6.2547	6.27059	6.80191	6.94572	6.74966	6.68722	6.71086	6.79215	6.23884	6.03998	6.08046
ENSG00000126778	SIX1	-0.587863	9.05688	-7.54343	2.07358e-07	4.47842e-06	7.07145	8.61905	8.98107	8.99278	8.92456	8.91714	8.85914	9.32842	9.4149	9.47487	8.92137	8.94606	9.06132	8.7758	8.64835	8.68446	9.34134	9.59134	9.54187
ENSG00000232333	RPS27AP2	0.716842	6.13214	7.54243	2.07786e-07	4.48467e-06	7.06937	6.17076	6.33538	6.32035	6.65406	6.4169	6.73488	5.44838	5.44838	5.66021	6.05967	6.27666	6.13192	6.47578	6.29296	6.58377	5.83257	5.72955	5.80641
ENSG00000099860	GADD45B	0.643256	11.113	7.54132	2.08266e-07	4.49201e-06	7.06704	11.5473	11.1851	11.045	11.5644	11.2489	11.2403	10.7204	10.7616	10.7038	11.5966	11.3975	11.4903	11.2397	11.0782	11.2955	10.6534	10.5451	10.7207
ENSG00000085721	RRN3	0.838117	10.9627	7.54033	2.0869e-07	4.49812e-06	7.06498	11.6297	11.3034	11.2011	11.1044	10.9421	11.0892	10.4883	10.453	10.4536	11.542	11.5746	11.5729	11.0695	10.9079	10.9685	10.4145	10.331	10.2836
ENSG00000145431	PDGFC	-0.696954	10.2019	-7.53862	2.09429e-07	4.51103e-06	7.06141	9.63691	9.91348	9.95047	10.3464	10.1498	10.2199	10.5804	10.4848	10.5351	9.89213	9.96642	9.82682	9.95517	9.89683	9.8808	10.7579	10.7594	10.8817
ENSG00000282057		1.04701	8.56332	7.53377	2.1154e-07	4.55344e-06	7.05128	9.59106	8.80649	9.0412	8.60558	8.41393	8.69544	8.04187	7.98326	7.89102	8.71548	8.70482	8.78143	9.33556	9.04033	9.21653	7.56918	7.85407	7.85244
ENSG00000115170	ACVR1	0.522787	10.6503	7.53288	2.11931e-07	4.5588e-06	7.04941	11.1263	10.8946	10.9151	10.7889	10.7757	10.6934	10.2155	10.2703	10.1728	10.7785	10.8362	10.8045	10.7509	10.6985	10.8319	10.4284	10.4291	10.2945
ENSG00000141582	CBX4	0.746984	10.9054	7.53188	2.12369e-07	4.56515e-06	7.04733	11.4536	11.2012	11.1244	11.024	11.0517	11.0035	10.4106	10.4112	10.4685	11.4627	11.3597	11.4835	10.9757	10.8227	10.8902	10.4956	10.3981	10.2607
ENSG00000141505	ASGR1	0.673256	7.66841	7.53142	2.1257e-07	4.56641e-06	7.04637	8.24821	7.95977	7.95591	7.92807	7.58957	7.58	7.35301	7.22067	7.18047	8.05383	7.93976	8.03563	7.75451	7.82391	7.84474	7.32058	7.08825	7.15445
ENSG00000197019	SERTAD1	1.18097	10.4784	7.53057	2.12946e-07	4.56873e-06	7.04458	11.7341	10.9105	10.7362	10.7727	10.2577	10.4352	9.82049	9.84526	9.79372	11.2095	11.166	11.1897	10.7382	10.5937	10.7215	9.61724	9.52408	9.5459
ENSG00000140265	ZSCAN29	0.579853	10.9105	7.53053	2.12963e-07	4.56873e-06	7.04451	11.2918	11.2002	11.2518	11.0565	10.8801	11.063	10.3928	10.4893	10.5688	10.9847	11.2832	11.1345	10.9852	10.9511	11.1632	10.5848	10.3663	10.7415
ENSG00000174136	RGMB	1.08046	11.2468	7.52898	2.13647e-07	4.58035e-06	7.04126	12.1364	11.9911	11.9964	11.4171	11.3729	11.4037	10.2606	10.2701	10.3734	11.6913	11.7269	11.8533	11.2613	11.2325	11.2012	10.848	10.7194	10.6877
ENSG00000246090		-0.543318	6.72895	-7.52711	2.14476e-07	4.59506e-06	7.03735	6.26475	6.47149	6.65859	6.6806	6.72497	6.55018	7.10372	6.96662	7.13965	6.4288	6.61943	6.36751	6.71666	6.49038	6.60078	7.04338	7.15682	7.1368
ENSG00000133794	ARNTL	1.30715	10.5293	7.52544	2.15219e-07	4.60789e-06	7.03386	11.6335	11.0919	10.8223	10.646	10.4835	10.5231	9.95832	9.98793	9.61742	11.372	11.4777	11.4178	10.8375	10.6182	10.6571	9.24707	9.37741	9.75914
ENSG00000113013	HSPA9	0.934829	14.132	7.52369	2.15998e-07	4.6215e-06	7.0302	15.0078	14.6538	14.593	14.2832	14.1441	14.2299	13.4113	13.4277	13.4368	14.6909	14.6953	14.7401	14.1327	14.0136	14.1384	13.6268	13.5749	13.5749
ENSG00000180440	SERTM1	-0.879561	6.37585	-7.51993	2.17686e-07	4.6545e-06	7.02234	6.35881	6.2792	5.99995	6.00726	5.85291	5.54849	7.03306	7.19102	7.11198	6.5178	6.26706	6.33421	6.05932	5.92652	5.84046	6.80751	6.72402	6.90578
ENSG00000280367		-0.431485	6.46723	-7.51744	2.18808e-07	4.67539e-06	7.01714	6.13991	6.40555	6.40781	6.2369	6.37172	6.31316	6.7274	6.69264	6.90994	6.31136	6.39477	6.42621	6.33381	6.27614	6.26344	6.78332	6.76166	6.65433
ENSG00000141391	PRELID3A	0.658203	8.41974	7.51167	2.21439e-07	4.72844e-06	7.00507	8.6022	8.61356	8.47316	8.62086	8.75372	8.79722	7.99663	8.03699	7.88333	8.40803	8.39128	8.4336	8.89297	8.82411	8.85901	7.91536	7.91185	8.14147
ENSG00000161960	EIF4A1	0.502471	14.6496	7.50922	2.22564e-07	4.74932e-06	6.99995	15.155	14.9416	14.8623	14.8145	14.6394	14.6856	14.2553	14.2509	14.2417	14.8698	14.8412	14.8518	14.7817	14.6155	14.7466	14.422	14.4142	14.3034
ENSG00000114353	GNAI2	-0.667859	12.8509	-7.50795	2.23152e-07	4.75869e-06	6.99728	12.6578	12.6654	12.7652	12.8495	12.86	12.6494	13.0608	13.0905	13.0596	12.4793	12.5006	12.5556	12.5443	12.4654	12.547	13.5286	13.5297	13.5077
ENSG00000151150	ANK3	-1.10256	8.70703	-7.50738	2.23417e-07	4.76119e-06	6.99608	7.95708	8.13811	8.31951	7.8658	8.54557	8.39183	9.50063	9.97099	9.67376	8.95753	8.534	8.48707	8.35912	8.20988	8.30863	9.40099	8.92791	9.17812
ENSG00000170917	NUDT6	-0.876717	7.39361	-7.50673	2.23718e-07	4.76444e-06	6.99472	6.83474	6.92828	7.23293	7.42198	7.3637	7.45181	7.88572	7.75573	7.66759	6.87973	6.86826	6.98206	7.25084	6.9675	7.03461	7.964	8.30102	8.29447
ENSG00000167977	KCTD5	0.608737	10.88	7.50555	2.24262e-07	4.77286e-06	6.99227	11.5073	10.9858	10.8437	11.1581	10.9379	10.9629	10.4685	10.4727	10.5827	11.0923	11.0471	10.9902	11.2174	11.0772	11.1744	10.5437	10.3482	10.429
ENSG00000284753	EEF1AKMT4	0.770713	8.85176	7.50457	2.2472e-07	4.77626e-06	6.99021	9.33728	9.25312	9.23476	9.27964	9.14091	9.16701	8.14746	8.01375	8.0919	9.01364	9.05789	9.11237	8.91659	8.89149	8.89926	8.6553	8.54774	8.57156
ENSG00000227252		-0.711459	6.98929	-7.50479	2.2462e-07	4.77626e-06	6.99066	6.41277	6.53547	6.67247	6.99607	6.94905	6.89434	7.70251	7.4302	7.31075	6.47791	6.81851	6.93373	6.82676	6.65481	6.85376	7.39212	7.63068	7.31533
ENSG00000140416	TPM1	-0.614411	12.9884	-7.50372	2.25117e-07	4.78154e-06	6.98842	12.4258	12.596	12.6683	12.7662	13.049	12.8636	13.4426	13.5286	13.5552	12.7378	12.8113	12.872	12.9425	12.8002	12.87	13.1645	13.2589	13.4381
ENSG00000204314	PRRT1	-0.876898	7.23033	-7.49815	2.27728e-07	4.8338e-06	6.97677	6.34052	6.63045	6.87249	7.04368	7.38126	7.25915	7.87918	7.70506	7.96121	6.8464	6.7787	6.93374	6.88064	7.08759	7.20178	7.72536	7.84337	7.77542
ENSG00000114993	RTKN	-1.55061	9.10315	-7.49592	2.28784e-07	4.85011e-06	6.9721	8.19933	8.13471	8.22918	9.24253	9.28037	9.1253	9.99647	9.89647	9.82396	7.91811	8.10786	8.02336	8.90238	8.98175	8.89046	10.4181	10.2671	10.4192
ENSG00000163785	RYK	0.558035	11.8127	7.49525	2.29101e-07	4.85011e-06	6.9707	12.0742	12.2035	12.1419	11.7749	11.7844	11.9155	11.398	11.4841	11.5375	12.1959	12.1173	12.1005	11.8633	11.8655	11.9472	11.4134	11.3709	11.4399
ENSG00000233077	LINC01271	-0.582736	6.50007	-7.49552	2.28976e-07	4.85011e-06	6.97125	6.23826	6.29242	6.20469	6.65707	6.27595	6.23046	6.87459	6.93747	6.78977	6.2754	6.51674	6.17237	6.46783	6.24753	6.09124	6.74353	7.0578	6.92823
ENSG00000031003	FAM13B	0.962065	11.5894	7.49559	2.28942e-07	4.85011e-06	6.9714	12.1431	12.2176	12.2236	11.5079	11.4622	11.7214	10.9927	10.9967	11.0395	12.1915	12.225	12.2806	11.6408	11.5773	11.7301	10.8927	10.8329	10.9337
ENSG00000179588	ZFPM1	1.10724	8.92488	7.49459	2.29418e-07	4.85362e-06	6.9693	10.1681	9.63191	9.0076	9.32783	8.85036	8.95951	8.08619	8.05308	8.23938	9.00983	9.28994	9.28589	9.20774	9.37492	9.41394	8.57786	8.19885	7.96497
ENSG00000188725	SMIM15	0.892457	11.8407	7.49184	2.30729e-07	4.87172e-06	6.96354	12.8329	12.3334	12.3747	11.855	11.6982	11.9788	11.1868	11.0903	11.2166	12.1844	12.2027	12.1717	11.9767	11.9479	12.1022	11.4456	11.2281	11.3072
ENSG00000182264	IZUMO1	0.653574	6.3664	7.4921	2.30604e-07	4.87172e-06	6.96409	6.67586	6.90202	6.70516	6.26373	6.40667	6.36466	5.9284	5.99781	6.05324	6.66394	6.83395	6.67698	6.50837	6.41757	6.59213	5.97581	5.92358	5.70524
ENSG00000058866	DGKG	-1.15544	7.49418	-7.49234	2.3049e-07	4.87172e-06	6.96459	7.00623	7.22036	6.58787	7.43056	7.61603	7.4199	7.84185	8.1606	8.16419	6.70261	6.69979	6.77491	7.2546	7.24865	7.34686	8.49763	8.74335	8.17918
ENSG00000126351	THRA	-0.568983	9.92637	-7.49071	2.31271e-07	4.87905e-06	6.96117	9.76398	9.67258	9.77594	9.69767	9.97724	9.67614	10.2365	10.2876	10.2497	9.75847	9.69725	9.81924	9.65831	9.51083	9.8328	10.0779	10.5062	10.4762
ENSG00000138031	ADCY3	0.484775	11.566	7.49048	2.3138e-07	4.87905e-06	6.9607	11.8243	11.767	11.8041	11.7458	11.5178	11.6162	11.2558	11.2054	11.3579	11.6642	11.8391	11.546	11.8237	11.7532	11.8301	11.279	11.1296	11.2294
ENSG00000121067	SPOP	0.571103	11.7464	7.49	2.3161e-07	4.88068e-06	6.9597	12.3238	12.0198	11.8769	11.8989	11.7155	11.8166	11.4002	11.3693	11.2968	11.9855	12.0481	12.0456	11.7933	11.7932	11.9242	11.2804	11.4246	11.4228
ENSG00000163644	PPM1K	-0.580251	9.77437	-7.48813	2.32512e-07	4.89558e-06	6.95577	9.26511	9.55482	9.54568	9.53998	9.56422	9.72189	10.2045	10.2075	10.3656	9.65561	9.75999	9.69981	9.57096	9.58401	9.50937	10.2162	9.96002	10.0133
ENSG00000198496	NBR2	1.1905	8.67747	7.48758	2.32774e-07	4.89558e-06	6.95463	9.49732	9.48046	9.48249	8.61462	8.74213	8.81147	7.8728	7.70762	7.8883	9.40812	9.46676	9.43644	8.61805	8.73378	8.59998	7.89789	8.03273	7.90347
ENSG00000179674	ARL14	1.29342	8.03715	7.48778	2.32679e-07	4.89558e-06	6.95504	9.02809	8.40187	8.00065	8.11663	8.01896	8.26161	7.41659	7.44683	7.6431	9.00601	8.89557	8.85476	8.34825	8.31808	8.36898	6.96112	6.88642	6.69514
ENSG00000156860	FBRS	0.58941	11.6902	7.48465	2.34193e-07	4.92219e-06	6.94849	12.207	11.9412	11.6937	11.8383	11.9221	11.5892	11.3058	11.3558	11.3582	11.9974	12.0004	12.0332	11.7819	11.843	11.7921	11.3892	11.1636	11.2107
ENSG00000277954		-0.654507	6.16497	-7.4835	2.34756e-07	4.93079e-06	6.94606	5.55572	6.00904	6.01089	5.8032	6.08857	5.97021	6.50127	6.76145	6.78443	6.2603	6.05592	5.69578	5.91841	6.07942	5.9142	6.39621	6.62313	6.5414
ENSG00000288973		0.827528	10.266	7.48232	2.35329e-07	4.9396e-06	6.9436	10.7359	10.8561	10.6954	10.3748	10.4156	10.4272	9.56264	9.69988	9.62648	10.7069	10.8334	10.8207	10.2022	10.1798	10.2541	9.68792	9.94315	9.76581
ENSG00000027697	IFNGR1	0.659303	10.5419	7.47821	2.37347e-07	4.97871e-06	6.93497	11.0239	10.929	10.8697	10.748	10.7095	10.857	9.89706	9.86127	9.9813	10.6517	10.533	10.6571	10.7458	10.6005	10.8143	10.2302	10.3357	10.3084
ENSG00000167693	NXN	0.530203	10.2638	7.47502	2.3892e-07	5.00842e-06	6.9283	10.5139	10.4608	10.5586	10.3229	10.4466	10.3636	9.96782	9.85147	9.88807	10.2564	10.4015	10.3763	10.5955	10.427	10.5628	9.68762	10.1111	9.95568
ENSG00000119725	ZNF410	0.63687	12.0605	7.47433	2.39265e-07	5.01237e-06	6.92684	12.7253	12.4778	12.2206	12.2852	12.0626	12.1353	11.4935	11.5364	11.6074	12.3266	12.299	12.3158	12.1668	12.0535	12.2046	11.7216	11.7745	11.6818
ENSG00000112379	ARFGEF3	0.738062	10.6012	7.4714	2.40726e-07	5.0397e-06	6.92069	11.061	11.0741	11.0937	10.3915	10.545	10.711	10.1126	10.2201	10.202	10.9647	10.974	11.0467	10.7352	10.7732	10.7968	9.93404	10.1325	10.0538
ENSG00000064309	CDON	-0.71395	8.72565	-7.46808	2.42389e-07	5.07122e-06	6.91373	8.06695	8.56195	8.37239	8.54409	8.85817	8.61014	9.21245	9.19081	9.11389	8.12426	8.53868	8.64332	8.45106	8.50313	8.57785	9.16067	9.32286	9.20901
ENSG00000135597	REPS1	0.521549	10.9314	7.46561	2.43635e-07	5.09064e-06	6.90855	11.3438	11.1292	11.0885	11.1052	11.0022	11.0303	10.5279	10.5366	10.6191	11.1587	11.1319	11.3268	11.0361	10.8319	11.0787	10.5903	10.6449	10.5835
ENSG00000164039	BDH2	-0.801981	8.53449	-7.46579	2.43543e-07	5.09064e-06	6.90893	7.88548	8.2024	8.09317	8.38733	8.55037	8.24442	9.17054	9.06299	9.21375	8.69891	7.98682	8.32142	7.9905	8.47712	8.36806	8.87286	9.05672	9.03804
ENSG00000184007	PTP4A2	0.739095	13.3922	7.46501	2.43938e-07	5.09366e-06	6.90729	14.1293	13.7954	13.8327	13.6864	13.4536	13.5374	12.671	12.6373	12.7867	13.6054	13.5473	13.5461	13.5659	13.4213	13.542	13.1264	13.1069	13.0686
ENSG00000198959	TGM2	-0.995332	11.2283	-7.46208	2.45427e-07	5.12141e-06	6.90115	10.7535	10.3246	10.4274	11.626	11.0732	11.1753	11.9894	11.9513	11.7344	10.8885	10.9026	10.942	10.8544	10.8434	10.9479	12.0768	11.7704	11.8292
ENSG00000111371	SLC38A1	1.97085	12.6977	7.456	2.48548e-07	5.18215e-06	6.88838	14.2889	14.1314	14.0831	12.7578	12.6529	12.9421	11.145	11.2278	11.0508	13.8827	13.807	13.8327	12.6456	12.6056	12.6265	11.7369	11.6002	11.5424
ENSG00000224271		0.757797	9.16861	7.45578	2.48661e-07	5.18215e-06	6.88792	9.76312	9.47727	9.33168	9.24104	9.19845	9.08403	8.77808	8.84324	8.80062	9.7392	9.57538	9.56964	9.25799	9.34171	9.47505	8.59787	8.53394	8.42675
ENSG00000183340	JRKL	-0.71009	9.42971	-7.45452	2.49314e-07	5.18567e-06	6.88527	8.72684	9.35186	9.48051	8.91263	9.22296	9.48231	9.87713	9.86474	9.94841	9.22994	9.17937	9.12145	9.05581	9.22481	9.32768	9.90435	9.84961	9.97438
ENSG00000198853	RUSC2	0.626911	11.7819	7.45478	2.49178e-07	5.18567e-06	6.88582	12.1126	11.886	11.8211	11.9874	11.9423	11.9311	11.414	11.4837	11.4591	11.7958	11.8433	11.8221	12.2972	12.2328	12.219	11.3822	11.2169	11.228
ENSG00000122970	IFT81	-0.856628	8.06717	-7.45503	2.49049e-07	5.18567e-06	6.88634	7.29984	7.73116	8.01217	7.44876	7.76664	7.78663	8.78539	8.85238	8.92158	7.69209	7.85247	7.78086	7.93389	8.05054	8.02451	8.51281	8.2787	8.47868
ENSG00000163362	INAVA	-1.47953	9.30174	-7.45366	2.4976e-07	5.19158e-06	6.88346	8.15706	8.37783	8.64704	9.28426	9.47949	9.22179	10.1651	10.2418	10.1413	8.15232	8.16072	8.52395	9.36789	9.14007	9.19033	10.2404	10.4311	10.5089
ENSG00000184303	DRD5P1	0.482481	6.21696	7.45181	2.50723e-07	5.20823e-06	6.87957	6.54018	6.33845	6.25079	6.3729	6.39052	6.26986	6.08178	5.79701	5.91115	6.5399	6.16863	6.46913	6.34935	6.31874	6.52499	5.905	5.79609	5.8808
ENSG00000255121	CENATAC-DT	-0.931591	6.51079	-7.45095	2.51173e-07	5.2142e-06	6.87776	5.75798	5.69285	5.92009	6.53007	6.5089	6.57558	7.3048	7.10131	7.20551	6.13798	6.10626	6.06398	6.44566	6.45201	6.21173	7.20615	7.12314	6.85019
ENSG00000253775		0.646696	6.47493	7.44517	2.54208e-07	5.27379e-06	6.86563	6.91706	6.55924	6.4245	6.57853	6.65298	6.70707	6.02133	6.1685	6.24513	6.89302	6.96209	6.88802	6.59216	6.54563	6.56559	6.0921	5.89184	5.84388
ENSG00000118971	CCND2	1.25268	13.2788	7.44413	2.54757e-07	5.28177e-06	6.86345	14.0814	14.0311	13.9597	13.3936	13.2852	13.3799	12.459	12.4623	12.4574	14.1231	14.2598	14.227	13.2708	13.1416	13.2037	12.4544	12.5462	12.283
ENSG00000240356	RPL23AP7	0.562325	8.36614	7.4415	2.56156e-07	5.30734e-06	6.85791	8.77262	8.48858	8.51354	8.62217	8.44382	8.74325	7.93187	7.96392	7.81545	8.46319	8.39336	8.38782	8.66529	8.55817	8.59112	8.03486	8.17649	8.02493
ENSG00000118557	PMFBP1	-0.605705	6.61332	-7.43956	2.57192e-07	5.32536e-06	6.85384	6.26173	6.17338	6.36369	6.65797	6.49864	6.46912	6.77017	7.09341	7.2318	6.46801	6.41731	6.43508	6.57966	6.13872	6.47374	6.99358	6.93327	7.08053
ENSG00000235109	ZSCAN31	-1.386	10.8978	-7.43898	2.57502e-07	5.32836e-06	6.85262	9.47584	10.0591	10.3708	10.9393	11.1949	11.1028	11.5963	11.6683	11.6727	10.3143	10.56	10.2241	10.3261	10.2586	10.4037	11.793	12.0278	12.1726
ENSG00000157657	ZNF618	-1.07231	9.61956	-7.43829	2.57873e-07	5.33258e-06	6.85117	8.57739	9.16748	9.25901	9.59755	9.9253	9.52012	10.0917	10.2574	10.18	8.8871	9.06041	9.42102	9.10274	9.25547	9.37184	10.3793	10.4845	10.6136
ENSG00000232155		-0.365722	5.67934	-7.43634	2.58922e-07	5.35084e-06	6.84706	5.46604	5.50039	5.48105	5.57608	5.78362	5.5846	5.96911	5.8568	5.89635	5.54956	5.54956	5.54956	5.54956	5.54956	5.54956	5.78805	6.02002	6.00858
ENSG00000127554	GFER	0.436888	10.5004	7.43272	2.60878e-07	5.38778e-06	6.83946	10.6537	10.6623	10.6639	10.7625	10.5349	10.5918	10.2239	10.1724	10.2387	10.5269	10.6797	10.6689	10.5856	10.6339	10.7889	10.1077	10.291	10.2215
ENSG00000109501	WFS1	-1.13723	10.2511	-7.43045	2.62116e-07	5.40987e-06	6.83468	9.33521	9.66659	9.92107	10.2096	10.5236	10.2891	10.7396	10.7588	10.8161	9.52243	9.47012	9.83632	9.8455	9.86678	9.97768	11.0318	11.4242	11.2849
ENSG00000198513	ATL1	-0.690716	8.93735	-7.42948	2.62643e-07	5.41051e-06	6.83264	8.29317	8.66855	8.5904	8.70286	9.00749	8.84826	9.41417	9.44212	9.46916	9.01369	8.64155	8.75489	8.62379	8.68405	8.65668	9.12782	9.40724	9.52648
ENSG00000151532	VTI1A	0.669185	10.7331	7.42946	2.62653e-07	5.41051e-06	6.83261	11.4188	11.0998	11.0185	10.9028	10.7126	10.7387	10.2926	10.1205	10.2938	11.0041	10.9899	11.1006	10.9068	10.7782	10.8033	10.2249	10.4079	10.3823
ENSG00000123444	KBTBD4	-0.841815	9.6746	-7.42982	2.62459e-07	5.41051e-06	6.83335	9.25002	9.17454	9.1755	9.59694	9.80717	9.47189	10.177	10.1603	10.2581	8.994	9.18058	9.14618	9.7594	9.46012	9.7116	10.1914	10.2979	10.3302
ENSG00000092621	PHGDH	1.00384	13.3768	7.42668	2.64181e-07	5.4385e-06	6.82675	14.0784	14.0054	13.9918	13.7047	13.6815	13.5252	12.4673	12.475	12.4619	13.8744	13.9326	13.9262	13.3435	13.1799	13.2934	12.9135	12.9988	12.9288
ENSG00000141644	MBD1	0.931758	11.6072	7.4255	2.64832e-07	5.4484e-06	6.82426	12.4956	12.0316	11.839	11.7715	11.5269	11.5743	11.1548	11.066	11.005	12.2069	12.2597	12.2148	11.691	11.6779	11.7239	10.9566	10.8704	10.8633
ENSG00000081842	PCDHA6	-0.814226	8.42124	-7.42333	2.66032e-07	5.46959e-06	6.81969	7.82719	7.99247	8.22077	8.273	8.5992	8.39	8.73926	8.93492	8.81439	8.13932	7.68126	8.09121	8.19594	8.24495	8.14271	9.09312	9.0157	9.18697
ENSG00000189298	ZKSCAN3	-0.829214	7.57195	-7.42077	2.67451e-07	5.49524e-06	6.81432	6.85229	7.14945	7.30249	7.46965	7.72341	7.54264	8.01821	7.95055	8.13889	7.02436	7.07006	7.11278	7.58812	7.32592	7.3854	8.18072	8.13051	8.32969
ENSG00000115468	EFHD1	0.74191	7.07394	7.41761	2.69219e-07	5.52523e-06	6.80766	7.80775	7.29546	7.08439	7.3644	7.35186	7.24975	6.4395	6.54963	6.52273	7.28302	7.56062	7.5324	7.22152	7.13544	6.96833	6.5988	6.79052	6.57483
ENSG00000089157	RPLP0	0.347957	16.4082	7.41754	2.69255e-07	5.52523e-06	6.80753	16.7514	16.5613	16.5261	16.5635	16.4736	16.4007	16.1479	16.1394	16.1097	16.5479	16.5285	16.5508	16.5104	16.3869	16.489	16.2219	16.2498	16.1885
ENSG00000143061	IGSF3	-0.994338	9.97324	-7.41657	2.69804e-07	5.53297e-06	6.80547	9.15539	9.65657	9.69439	9.97903	10.2253	9.88159	10.3884	10.3702	10.4083	9.42196	9.59172	9.66952	9.61858	9.40782	9.3997	10.9068	10.782	10.9611
ENSG00000163251	FZD5	0.595222	9.1718	7.40899	2.741e-07	5.61748e-06	6.7895	9.49712	9.63949	9.64391	9.12409	9.2179	9.23568	8.74847	8.68841	8.75111	9.23745	9.4225	9.3785	9.43623	9.28841	9.32119	8.74833	8.85632	8.85726
ENSG00000115602	IL1RL1	1.8587	7.23459	7.40774	2.74814e-07	5.6285e-06	6.78688	9.55781	8.0012	7.75446	7.51772	6.96933	7.12299	5.97769	6.02946	6.18065	8.36527	8.02414	8.14397	7.67262	7.58089	7.53948	6.14698	5.91916	5.71879
ENSG00000235959		-0.731953	6.61484	-7.40655	2.75494e-07	5.63526e-06	6.78438	6.42005	6.35868	6.43787	6.68789	6.6129	6.4251	6.82058	6.91196	6.8585	6.28698	6.32167	6.17607	6.13781	6.33577	6.24944	7.24762	7.43475	7.34341
ENSG00000227120		-0.731953	6.61484	-7.40655	2.75494e-07	5.63526e-06	6.78438	6.42005	6.35868	6.43787	6.68789	6.6129	6.4251	6.82058	6.91196	6.8585	6.28698	6.32167	6.17607	6.13781	6.33577	6.24944	7.24762	7.43475	7.34341
ENSG00000250934		0.601969	6.55619	7.40618	2.75707e-07	5.63602e-06	6.7836	7.15516	6.50164	6.60376	6.84708	6.59881	6.78923	6.05967	6.3491	6.10122	6.88297	6.66412	6.64418	6.77197	6.75222	6.87097	6.07794	6.20527	6.13603
ENSG00000106070	GRB10	1.396	12.2413	7.4049	2.76446e-07	5.64752e-06	6.7809	13.4582	13.2054	13.1436	12.5501	12.3561	12.4419	10.9484	11.0039	11.0646	12.8822	12.9557	12.9743	12.2187	12.129	12.165	11.6823	11.5928	11.5721
ENSG00000198742	SMURF1	0.768218	11.8183	7.40187	2.78196e-07	5.67965e-06	6.77452	12.6105	12.1226	12.0108	11.8585	11.7465	11.8422	11.3997	11.408	11.3657	12.3003	12.2778	12.2559	12.0007	11.8839	11.9825	11.2663	11.1407	11.2563
ENSG00000197713	RPE	0.590817	11.605	7.40114	2.7862e-07	5.6811e-06	6.77298	12.0979	11.9971	11.9297	11.5966	11.5071	11.6945	11.2103	11.2724	11.1396	11.7969	11.8924	11.8208	11.8537	11.5899	11.847	11.148	11.2332	11.2634
ENSG00000159202	UBE2Z	0.492273	13.1538	7.4012	2.78584e-07	5.6811e-06	6.77311	13.7008	13.4166	13.2953	13.2601	13.1348	13.1703	12.8079	12.809	12.7895	13.3357	13.3176	13.3257	13.3315	13.2299	13.2964	12.8537	12.8266	12.867
ENSG00000185842	DNAH14	0.524558	9.39089	7.39966	2.79484e-07	5.69509e-06	6.76985	9.29717	9.72263	9.73297	9.52449	9.40206	9.62803	9.13118	9.06895	9.01052	9.58932	9.49509	9.67995	9.5294	9.58578	9.60202	9.01613	8.92859	9.09173
ENSG00000225264	ZNRF2P2	0.621809	7.82999	7.39426	2.82652e-07	5.75598e-06	6.75846	8.18327	8.35635	8.04428	7.83707	7.88984	8.09921	7.22482	7.4516	7.38345	7.89405	8.02248	8.31175	7.93401	7.90928	7.96552	7.47403	7.52438	7.43442
ENSG00000167920	KRT10-AS1	0.74066	9.12083	7.39148	2.84293e-07	5.78574e-06	6.75261	9.96151	9.46668	9.13696	9.48053	9.20332	9.26379	8.59671	8.37775	8.60027	9.35893	9.38791	9.3931	9.26649	9.18889	9.30455	8.82538	8.69967	8.6626
ENSG00000241553	ARPC4	0.557296	11.7554	7.38882	2.85875e-07	5.81425e-06	6.74701	12.3524	11.988	11.877	12.0176	11.8055	11.7423	11.3288	11.3566	11.3302	11.8907	11.8678	11.8437	12.0743	11.8366	11.9978	11.4553	11.4314	11.4008
ENSG00000130559	CAMSAP1	1.12929	12.1843	7.38845	2.86094e-07	5.81502e-06	6.74623	13.2182	12.8505	12.7617	12.2951	12.1701	12.1413	11.4741	11.4726	11.2754	12.9198	12.8208	12.9668	12.2156	12.0426	12.3268	11.5329	11.427	11.4069
ENSG00000284770	TBCE	0.750881	9.49354	7.38715	2.86872e-07	5.82713e-06	6.74349	10.0355	9.78492	9.64563	9.95343	9.79567	9.89549	8.82587	8.96307	8.5423	9.77794	9.59832	9.60874	9.6597	9.65861	9.51209	9.24025	9.23723	9.14902
ENSG00000141568	FOXK2	0.636563	12.5553	7.38426	2.88608e-07	5.85869e-06	6.73739	13.2473	12.8863	12.8711	12.6156	12.5586	12.5562	12.018	12.1393	12.1057	12.7277	12.8787	12.8146	12.7901	12.5311	12.733	12.0995	12.2107	12.2126
ENSG00000131323	TRAF3	0.682335	10.6511	7.38389	2.88836e-07	5.85961e-06	6.7366	11.1179	10.8124	10.762	11.2111	10.6866	10.7306	10.169	10.2061	10.1638	10.8462	10.6807	10.5841	11.1616	10.9715	10.9773	10.3651	10.0597	10.2133
ENSG00000121989	ACVR2A	0.63421	9.73099	7.37945	2.91524e-07	5.91041e-06	6.72723	9.99881	10.105	9.91147	9.75844	9.73516	9.74481	9.3604	9.50806	9.45676	10.0577	10.0964	10.2166	9.91642	9.80446	9.96348	9.21244	9.09232	9.21915
ENSG00000184702	SEPTIN5	-0.581192	10.7591	-7.37901	2.9179e-07	5.91207e-06	6.72631	10.3837	10.6722	10.6294	10.5961	10.7807	10.567	11.0447	11.1142	11.0441	10.3765	10.5893	10.789	10.5531	10.2607	10.587	11.1755	11.1992	11.3017
ENSG00000256667	KLRA1P	-0.789276	7.10125	-7.37744	2.92749e-07	5.92776e-06	6.723	6.59526	6.92515	6.75597	6.48024	6.68557	6.96564	8.01342	7.80193	7.68806	6.93633	7.0356	7.0135	6.63074	7.05496	6.97892	7.5275	7.32747	7.40622
ENSG00000184182	UBE2F	0.550654	10.6557	7.37271	2.9566e-07	5.98292e-06	6.713	11.184	10.9079	10.841	10.8741	10.6887	10.7989	10.2712	10.1486	10.1868	10.7473	10.7267	10.7852	10.9552	10.6865	10.8755	10.4347	10.3706	10.3197
ENSG00000177842	ZNF620	0.995677	8.93046	7.37182	2.96208e-07	5.99023e-06	6.71113	9.39305	9.18586	9.09373	9.03699	8.83802	8.98337	8.52117	8.67011	8.65184	9.46093	9.4855	9.43424	9.35377	9.45032	9.43245	8.01328	7.80975	7.93391
ENSG00000198818	SFT2D1	0.658368	10.8733	7.37098	2.96725e-07	5.99315e-06	6.70937	11.502	11.3075	11.1931	10.9999	10.8136	10.9732	10.4083	10.3096	10.352	11.1648	11.2072	11.1563	11.0048	10.8681	10.9221	10.5004	10.4959	10.5398
ENSG00000176974	SHMT1	-0.951969	9.55068	-7.37103	2.96695e-07	5.99315e-06	6.70947	8.79595	8.94596	8.89663	9.2555	9.68278	9.33424	10.4286	10.28	10.3364	8.96483	9.07668	9.22141	9.52127	9.49775	9.60727	9.92534	10.148	9.99354
ENSG00000105656	ELL	1.10965	9.98022	7.3696	2.97586e-07	6.00675e-06	6.70644	11.0691	10.4769	10.3765	10.0174	9.89095	10.0718	9.41833	9.32122	9.17972	10.7593	10.7154	10.6772	10.0839	10.033	10.0297	9.19936	9.04919	9.27494
ENSG00000102471	NDFIP2	0.735049	10.5499	7.36894	2.97997e-07	6.01125e-06	6.70505	11.4579	10.8504	10.8856	10.5897	10.5525	10.6151	10.006	9.98219	10.0094	10.7954	10.8089	10.8522	10.7396	10.667	10.7243	10.0876	10.1424	10.1314
ENSG00000148660	CAMK2G	-0.890649	11.1566	-7.36859	2.98214e-07	6.01185e-06	6.70431	10.5157	11.1914	11.1358	11.0036	11.132	11.0128	11.4589	11.4997	11.4592	10.6937	10.767	10.7223	10.7155	10.7195	10.7068	11.9142	12.1705	11.9995
ENSG00000253485	PCDHGA5	-0.774257	6.74138	-7.36796	2.98606e-07	6.01221e-06	6.70298	5.85884	6.25928	6.52399	6.48003	6.68252	6.60651	7.39021	7.56333	7.30775	6.60392	6.58279	6.52977	6.64875	6.50009	6.52311	7.13949	7.04869	7.09586
ENSG00000163827	LRRC2	0.587438	7.19431	7.36808	2.9853e-07	6.01221e-06	6.70324	7.46286	7.26599	7.37127	7.36091	7.14193	7.51442	6.98149	6.75778	6.8921	7.59356	7.38371	7.14526	7.51274	7.41014	7.51863	6.87267	6.71777	6.59427
ENSG00000083857	FAT1	-0.672375	13.0464	-7.36688	2.99282e-07	6.02204e-06	6.7007	12.5756	12.8602	12.9715	12.6981	12.9367	12.8218	13.5376	13.5216	13.4945	12.9544	13.1281	13.1056	12.6133	12.5612	12.6407	13.6622	13.2232	13.5288
ENSG00000258947	TUBB3	-0.858826	11.4312	-7.36362	3.01328e-07	6.05941e-06	6.69382	11.0558	11.3117	11.3063	11.2599	11.3451	11.0893	11.8557	11.8134	11.8432	11.3448	11.367	11.4423	10.755	10.7215	10.7399	12.2053	12.1751	12.1295
ENSG00000204882	GPR20	-0.436707	5.69364	-7.36013	3.03538e-07	6.10002e-06	6.68643	5.59	5.60389	5.37063	5.37063	5.6751	5.59334	5.95261	6.01974	6.06687	5.44372	5.69902	5.67665	5.66646	5.44372	5.44372	5.9129	6.07159	5.88499
ENSG00000236491		-0.26422	5.49525	-7.35856	3.04532e-07	6.11428e-06	6.68313	5.42678	5.42678	5.42678	5.42678	5.42678	5.42678	5.63366	5.6239	5.639	5.38757	5.38757	5.38757	5.38757	5.38757	5.38757	5.62284	5.80839	5.70057
ENSG00000158805	ZNF276	0.679789	10.3461	7.35841	3.04628e-07	6.11428e-06	6.68281	10.8318	10.7332	10.5456	10.5174	10.4454	10.4702	9.81834	9.91872	9.83463	10.5318	10.5364	10.2482	10.7124	10.8114	10.4891	10.2733	9.81358	9.6991
ENSG00000171202	TMEM126A	0.486112	9.7529	7.35602	3.06158e-07	6.13347e-06	6.67775	10.1147	9.94639	9.8671	9.96581	9.91564	9.85325	9.31571	9.42634	9.37122	9.90629	9.71361	9.80203	9.97448	9.93349	9.98653	9.39075	9.56494	9.504
ENSG00000137185	ZSCAN9	0.623822	9.97513	7.35614	3.0608e-07	6.13347e-06	6.67801	10.4616	10.1782	10.1891	9.97763	9.98043	9.97113	9.63871	9.63818	9.74111	10.3188	10.3424	10.389	10.1132	10.0881	10.1873	9.40286	9.44009	9.49453
ENSG00000178826	TMEM139	-0.63034	6.27007	-7.35658	3.058e-07	6.13347e-06	6.67893	5.76678	6.08551	5.8968	6.17176	6.41218	6.02034	6.70309	6.80871	6.56543	5.92353	6.04342	6.17694	6.22991	5.99184	6.00042	6.55287	6.97614	6.53552
ENSG00000100353	EIF3D	0.520576	13.4521	7.35436	3.0722e-07	6.15092e-06	6.67425	13.9699	13.7269	13.7081	13.6149	13.56	13.4957	13.0147	12.9999	12.9784	13.6228	13.6526	13.6373	13.5807	13.4408	13.4974	13.2573	13.2191	13.1606
ENSG00000172239	PAIP1	0.521626	12.1893	7.35393	3.07494e-07	6.15256e-06	6.67335	12.5918	12.4958	12.4734	12.2089	12.2352	12.2421	11.8051	11.8304	11.8214	12.4392	12.4706	12.5305	12.2549	12.1553	12.261	11.7993	11.9025	11.8909
ENSG00000147027	TMEM47	0.918925	9.4477	7.35269	3.08293e-07	6.16471e-06	6.67073	9.98713	10.1389	10.1292	9.46795	9.64846	9.91429	8.56111	8.55317	8.62907	9.74773	9.74241	9.80458	9.38686	9.48193	9.59866	9.08411	9.03005	9.153
ENSG00000110719	TCIRG1	-0.651327	10.2601	-7.35228	3.08561e-07	6.16622e-06	6.66985	9.82698	9.91977	9.90097	10.1201	10.1781	10.0812	10.8099	10.8253	10.6788	9.90906	9.90147	9.87547	10.2569	10.4362	10.11	10.6844	10.6848	10.4829
ENSG00000166707	ZCCHC18	0.506233	7.4331	7.35091	3.09449e-07	6.18012e-06	6.66695	7.47727	7.59863	7.77806	7.69271	7.50368	7.54819	6.97801	7.2568	7.06455	7.62302	7.61776	7.74008	7.66984	7.54074	7.43216	6.98664	7.18371	7.10395
ENSG00000126464	PRR12	-0.665317	10.2791	-7.34907	3.1064e-07	6.20005e-06	6.66307	9.58052	9.99929	10.1024	10.2774	10.3656	10.2255	10.6489	10.7077	10.6044	9.94303	9.94277	10.0818	9.96544	10.1188	10.0852	10.7423	10.848	10.7843
ENSG00000272419	LINC01145	0.83883	9.84885	7.34773	3.11511e-07	6.21357e-06	6.66024	10.1441	10.7544	10.2599	9.91449	9.81444	9.86181	9.435	9.2701	9.18539	10.1276	10.3533	10.2249	10.0386	10.1626	9.88532	9.24656	9.08117	9.51957
ENSG00000230989	HSBP1	-0.416179	12.1953	-7.34575	3.12807e-07	6.23554e-06	6.65604	12.222	11.9758	12.0273	12.0915	12.1668	12.0605	12.4018	12.4025	12.4092	12.0508	12.0016	11.9945	12.1108	11.9219	12.0551	12.5378	12.5541	12.5309
ENSG00000130703	OSBPL2	0.674263	11.2892	7.34413	3.13868e-07	6.25281e-06	6.65262	11.918	11.5372	11.5466	11.3583	11.2909	11.2618	10.9141	10.9248	10.851	11.6825	11.7539	11.6945	11.4171	11.273	11.4335	10.7924	10.8291	10.7266
ENSG00000136048	DRAM1	0.656332	9.53409	7.33374	3.20772e-07	6.38243e-06	6.63064	9.84251	9.87476	9.86069	9.41417	9.62026	9.90942	8.94532	9.26472	9.07496	9.86101	9.61086	10.0034	9.90689	9.46859	9.66183	9.1234	9.1383	9.03252
ENSG00000287016		-0.446678	6.22923	-7.33377	3.20748e-07	6.38243e-06	6.63071	5.97563	6.05349	5.97434	6.31953	6.04608	6.17143	6.59823	6.42674	6.49765	5.98409	6.0444	5.94134	6.13711	6.19419	6.12249	6.60375	6.6014	6.43435
ENSG00000132950	ZMYM5	0.837155	9.25889	7.33342	3.20985e-07	6.38272e-06	6.62996	9.53837	9.39304	9.66727	9.25246	9.34173	9.43819	8.83262	8.90245	8.96392	9.89242	9.88815	9.88683	9.32775	9.34609	9.48303	8.52793	8.54958	8.42823
ENSG00000182901	RGS7	0.658452	9.01231	7.33305	3.21235e-07	6.38372e-06	6.62918	9.68443	9.33321	9.36797	8.89302	9.04412	9.07824	8.60322	8.56257	8.54405	9.19078	9.19676	9.10359	9.31133	9.24183	9.3363	8.54133	8.65824	8.53067
ENSG00000203688	LINC02487	-0.917384	6.23939	-7.33207	3.21892e-07	6.39282e-06	6.62712	5.9428	6.21663	6.00408	5.9762	6.00555	6.39146	6.39842	6.68409	6.53528	5.87195	5.74163	5.95252	5.68772	5.83801	5.57461	7.16454	7.08524	7.23831
ENSG00000155621	C9orf85	0.606715	9.33905	7.33137	3.22366e-07	6.39827e-06	6.62563	9.66213	9.7495	9.58886	9.30682	9.32784	9.49372	9.03042	8.88725	9.00493	9.70999	9.72364	9.73958	9.38499	9.35308	9.45533	8.88916	8.94608	8.84962
ENSG00000236809	SNX25P1	0.455742	6.77883	7.33003	3.2327e-07	6.41226e-06	6.6228	6.85709	6.78705	6.80683	7.01291	6.89547	6.99546	6.47921	6.55121	6.62423	7.04246	6.82847	6.94707	7.03324	6.98315	6.97973	6.45496	6.39241	6.34798
ENSG00000145063		-0.519872	5.87132	-7.32903	3.23953e-07	6.42183e-06	6.62067	5.68599	5.7606	5.75066	5.45677	5.45677	5.92411	6.24178	6.38818	6.17703	5.57122	5.68969	5.72841	5.93416	5.74137	5.67662	6.29608	6.13387	6.07047
ENSG00000115944	COX7A2L	0.646228	12.3315	7.32745	3.25027e-07	6.43914e-06	6.61732	12.7859	12.7251	12.7639	12.4013	12.3357	12.3058	11.9182	11.8174	11.9302	12.7122	12.7242	12.6959	12.4936	12.2214	12.398	11.937	11.9725	11.8288
ENSG00000086758	HUWE1	0.470913	14.5964	7.32589	3.26093e-07	6.45628e-06	6.61401	14.9193	14.8368	14.7952	14.6117	14.6136	14.6236	14.2534	14.4068	14.3074	14.8437	14.8712	14.9956	14.6675	14.6699	14.5927	14.2277	14.2306	14.269
ENSG00000146555	SDK1	0.503593	12.0412	7.32557	3.2631e-07	6.45659e-06	6.61334	12.4943	12.3338	12.1447	12.2251	12.1442	12.1779	11.6503	11.6449	11.5556	12.1426	12.1539	12.3303	12.1947	12.1238	12.0434	11.8377	11.7048	11.8396
ENSG00000198223	CSF2RA	1.04942	9.11343	7.32403	3.27361e-07	6.47339e-06	6.61009	9.97919	9.75095	9.86209	9.36535	9.40889	9.30184	8.10602	8.13701	8.10955	9.45208	9.47084	9.61712	9.18774	9.11376	9.04901	8.77637	8.80139	8.55257
ENSG00000145365	TIFA	0.88105	9.91471	7.32275	3.28244e-07	6.48686e-06	6.60737	10.4759	10.3762	10.2728	9.86148	9.85511	9.79341	9.57077	9.47352	9.55312	10.4617	10.5113	10.4224	10.1121	10.122	10.2362	9.06271	9.18565	9.11831
ENSG00000130340	SNX9	1.31251	11.9874	7.32152	3.2909e-07	6.49558e-06	6.60477	13.4178	12.7884	12.7116	12.0922	11.8797	12.0164	10.9792	11.0125	10.9887	12.6798	12.7126	12.6768	12.0887	11.972	12.0627	11.1504	11.2909	11.2526
ENSG00000128016	ZFP36	0.767379	8.63553	7.32153	3.29083e-07	6.49558e-06	6.60479	9.52254	8.95747	8.87952	8.80801	8.60873	8.5562	8.11736	7.96228	8.30767	8.83473	8.90822	9.03935	8.92213	8.86638	8.79261	8.11048	8.12436	8.12151
ENSG00000265241	RBM8A	0.639605	12.5229	7.32038	3.29875e-07	6.49841e-06	6.60236	13.2826	12.7905	12.6864	12.7075	12.56	12.5579	12.0491	12.0391	12.0325	12.856	12.7521	12.8215	12.6786	12.4887	12.6509	12.1997	12.1203	12.138
ENSG00000071127	WDR1	0.631281	13.3774	7.32014	3.30043e-07	6.49841e-06	6.60185	14.0807	13.6281	13.581	13.5325	13.2927	13.2737	13.0047	13.0482	12.9547	13.631	13.5894	13.6497	13.682	13.4665	13.6462	12.9542	12.912	12.8653
ENSG00000133818	RRAS2	1.05774	11.8248	7.32042	3.29848e-07	6.49841e-06	6.60245	12.8381	12.4785	12.3506	11.9374	11.7225	11.8421	11.0884	11.047	11.1184	12.4949	12.4935	12.4572	11.8938	11.7674	11.8524	11.1041	11.1704	11.1893
ENSG00000148677	ANKRD1	0.914658	14.2835	7.32031	3.29929e-07	6.49841e-06	6.6022	14.5128	14.6463	14.6795	14.2953	14.1594	14.2826	14.0177	13.9628	13.9954	14.8226	14.8144	14.761	14.7573	14.608	14.7219	13.4187	13.2337	13.4142
ENSG00000184634	MED12	-0.670836	11.2123	-7.31976	3.30308e-07	6.49964e-06	6.60104	10.7503	10.6932	10.8142	10.9132	11.1739	11.1578	11.8352	11.8225	11.75	10.9711	11.0071	10.9569	11.2127	11.2877	10.9257	11.4738	11.5558	11.5196
ENSG00000144231	POLR2D	0.628563	11.9826	7.31944	3.30532e-07	6.50005e-06	6.60035	12.6612	12.3383	12.2464	12.2221	11.8988	12.0304	11.5483	11.3721	11.5258	12.1769	12.1969	12.2072	12.1804	12.0251	12.1218	11.6289	11.6461	11.6602
ENSG00000214050	FBXO16	-0.673186	6.94768	-7.31837	3.31273e-07	6.51064e-06	6.59809	6.51495	6.51565	6.48171	6.86039	7.09509	6.93485	7.44148	7.40759	7.27742	6.63122	6.56376	6.66701	6.69999	6.73288	6.98193	7.31963	7.60122	7.3315
ENSG00000103222	ABCC1	0.665966	10.625	7.31692	3.32282e-07	6.52249e-06	6.59502	11.2003	11.0551	10.9687	10.6784	10.616	10.5987	10.0259	10.2277	10.2539	11.0099	10.9472	11.015	10.6912	10.7201	10.663	10.1935	10.1953	10.1896
ENSG00000286257		-0.6987	7.0511	-7.31695	3.32258e-07	6.52249e-06	6.59509	6.57029	6.51551	6.78018	6.6289	7.04594	7.06635	7.61147	7.59679	7.6445	7.06557	6.9192	6.73987	6.84744	6.97348	6.66572	7.23392	7.62505	7.38969
ENSG00000162520	SYNC	-1.63379	8.47048	-7.31639	3.32651e-07	6.52574e-06	6.5939	6.99309	7.42725	7.6154	8.37321	8.7508	8.76542	9.46051	9.43171	9.41689	7.47801	7.4735	7.42336	8.17501	8.38826	8.24726	9.54564	9.81807	9.68518
ENSG00000105612	DNASE2	0.475544	10.7666	7.31602	3.3291e-07	6.52683e-06	6.59311	10.9841	11.0348	11.0364	10.9912	10.9507	10.8274	10.3866	10.3623	10.3257	10.8723	10.927	11.0487	10.8578	10.7663	10.8043	10.5716	10.5432	10.508
ENSG00000204086	RPA4	0.437084	6.43488	7.31424	3.34151e-07	6.54715e-06	6.58935	6.75741	6.56274	6.55843	6.43275	6.52008	6.52235	6.26108	6.23234	6.06678	6.71974	6.49874	6.55338	6.69043	6.57126	6.57962	6.12371	6.16167	6.01539
ENSG00000072071	ADGRL1	0.796784	11.5749	7.31384	3.34434e-07	6.54871e-06	6.58849	12.0133	11.9109	11.833	11.688	11.5125	11.4932	11.3417	11.2234	11.1585	12.0112	12.1301	12.1824	11.7033	11.785	11.8236	10.9437	10.8826	10.7125
ENSG00000189046	ALKBH2	0.685223	9.23679	7.31259	3.35312e-07	6.5619e-06	6.58585	9.51063	9.5726	9.54654	9.65965	9.38342	9.54773	8.63598	8.65808	8.61648	9.26651	9.2067	9.16199	9.65286	9.37397	9.69977	9.04318	8.91134	8.81479
ENSG00000011201	ANOS1	1.03414	11.2975	7.31134	3.36192e-07	6.5751e-06	6.5832	12.0918	12.176	12.1814	11.2856	11.0112	11.4564	10.5848	10.4561	10.4344	11.4952	11.5307	11.6343	11.6052	11.5765	11.6625	10.7993	10.7758	10.5982
ENSG00000287277		-1.00053	8.79436	-7.30968	3.37363e-07	6.594e-06	6.57968	7.73901	8.33539	8.45523	8.34835	8.43406	8.6827	9.69949	9.75927	9.69572	8.56708	8.56298	8.63062	8.31976	8.9291	8.52591	9.36686	9.0224	9.22451
ENSG00000123892	RAB38	1.20294	8.31842	7.30804	3.38526e-07	6.61269e-06	6.57621	9.3362	8.9203	8.82535	8.28302	8.34921	8.15317	7.70394	7.68942	7.60517	9.22668	9.05314	9.15042	8.57609	8.33367	8.42553	7.24857	7.40829	7.44338
ENSG00000184374	COLEC10	-0.501325	5.80765	-7.30681	3.39402e-07	6.62577e-06	6.5736	5.66514	5.81532	5.65157	5.67403	5.48652	5.48652	6.08287	6.04542	6.36146	5.51665	5.53565	5.59587	5.77074	5.73115	5.75735	6.3573	5.98751	6.01663
ENSG00000132109	TRIM21	-0.699442	9.41674	-7.30585	3.40083e-07	6.63503e-06	6.57157	9.30771	9.35496	9.37479	9.21629	9.32307	9.20793	9.62325	9.68697	9.65569	8.99041	8.94936	9.06757	9.18078	9.02323	9.20701	10.0681	10.097	10.1671
ENSG00000254986	DPP3	-0.564514	10.7532	-7.3034	3.41842e-07	6.66529e-06	6.56636	10.4855	10.3871	10.5624	10.887	10.5939	10.624	11.1627	11.1477	10.9281	10.3002	10.6245	10.6522	10.6751	10.4638	10.5243	11.1331	11.1734	11.232
ENSG00000220804	LINC01881	1.02562	8.54146	7.30095	3.43604e-07	6.69558e-06	6.56117	9.08429	9.25957	9.20041	8.19107	8.50306	8.73878	7.9406	7.94016	8.01522	9.15094	9.24841	9.1779	8.74509	8.68526	8.61524	7.69219	7.72172	7.83641
ENSG00000175746	LINC02915	-0.750757	5.81302	-7.29999	3.44298e-07	6.70504e-06	6.55913	5.595	5.595	5.595	5.595	5.88811	5.80953	6.08142	6.06599	6.09215	5.53455	5.6436	5.21935	5.21935	5.62914	5.42962	6.66594	6.51572	6.45995
ENSG00000161888	SPC24	-1.26808	8.6127	-7.29941	3.44715e-07	6.70908e-06	6.55791	7.8579	8.05674	8.14333	8.46795	8.80409	8.31235	9.21393	9.36259	9.29543	7.65427	7.67258	7.52104	8.61211	8.63382	8.54392	9.53965	9.76819	9.56873
ENSG00000181873	IBA57	0.644922	9.73523	7.29662	3.46743e-07	6.74446e-06	6.55198	10.2433	9.9345	10.0146	9.98554	9.94796	10.0312	9.22544	9.0292	9.20529	10.0898	9.91669	10.003	9.6427	9.72636	9.86673	9.52725	9.40354	9.44094
ENSG00000158079	PTPDC1	0.810704	9.22288	7.29584	3.47306e-07	6.75132e-06	6.55034	9.70338	10.0189	9.76178	9.29926	9.34682	9.39795	8.45214	8.47888	8.54674	9.51045	9.4264	9.55581	9.29845	9.31796	9.28015	8.82511	8.96757	8.824
ENSG00000168778	TCTN2	-0.680539	8.53915	-7.29317	3.49259e-07	6.78518e-06	6.54467	8.01783	8.14618	8.02317	8.46702	8.64061	8.36978	9.19804	8.9444	9.04535	8.18676	8.25874	8.38542	8.49904	8.31241	8.44073	8.76966	8.97276	9.02686
ENSG00000164406	LEAP2	-0.472061	6.53547	-7.29248	3.49764e-07	6.79088e-06	6.54321	6.207	6.31603	6.30651	6.41664	6.39115	6.50906	6.80809	6.91344	6.95129	6.31099	6.46062	6.17045	6.48092	6.57893	6.38908	6.75177	6.82548	6.85098
ENSG00000232593	KANTR	-0.865219	8.78403	-7.29052	3.51212e-07	6.81487e-06	6.53904	7.85712	8.60179	8.84093	8.19522	8.66196	8.51238	9.51849	9.48185	9.38653	8.64079	8.6083	8.79729	8.38418	8.57026	8.27726	9.41678	9.12902	9.23239
ENSG00000101438	SLC32A1	-0.401049	6.09919	-7.28905	3.52299e-07	6.83184e-06	6.53592	6.05622	6.1033	5.87428	6.05993	5.87148	5.8476	6.37628	6.3621	6.3415	5.83725	6.018	5.9739	6.05253	6.00418	5.8874	6.24711	6.41434	6.45799
ENSG00000197714	ZNF460	0.957622	8.67164	7.28761	3.53363e-07	6.84833e-06	6.53287	9.39686	9.21168	9.08486	8.61299	8.88804	8.52281	8.03925	8.21623	8.07205	9.24677	9.45461	9.28416	8.72275	8.67518	8.78949	7.98292	7.95792	7.931
ENSG00000158850	B4GALT3	0.503258	11.0382	7.28691	3.53882e-07	6.85426e-06	6.53139	11.4458	11.3014	11.1858	11.2176	11.1359	11.0367	10.6213	10.7012	10.6978	11.1061	11.1365	11.152	11.2864	11.2212	11.2456	10.5795	10.6679	10.9483
ENSG00000147121	KRBOX4	0.459133	9.85333	7.28496	3.55339e-07	6.87417e-06	6.52724	9.96222	10.0229	9.99857	9.96519	9.85825	10.0361	9.65033	9.51486	9.67157	10.1619	10.0807	10.0747	9.93895	10.0139	9.96309	9.39294	9.49166	9.56212
ENSG00000070366	SMG6	0.572204	11.2119	7.2852	3.55159e-07	6.87417e-06	6.52775	11.8297	11.3156	11.2929	11.343	11.2674	11.3465	10.8137	10.9149	10.7831	11.2287	11.4613	11.2953	11.5218	11.4693	11.4598	10.8526	10.6948	10.9234
ENSG00000237515	SHISA9	-0.84122	8.51995	-7.28375	3.56244e-07	6.88752e-06	6.52467	7.72282	7.99656	8.2983	8.84646	8.21817	8.41356	9.04217	9.05684	9.08468	8.05849	8.16283	8.29695	8.46237	8.28868	8.10934	8.91288	9.21228	9.17574
ENSG00000101181	MTG2	0.490395	10.9214	7.28266	3.57061e-07	6.89917e-06	6.52235	11.1621	10.8558	10.9451	11.2037	11.0351	11.1253	10.5803	10.7002	10.6847	10.9971	11.2277	11.148	11.1281	11.016	11.1741	10.632	10.4795	10.49
ENSG00000229657		0.467407	6.30437	7.27505	3.62817e-07	6.99774e-06	6.5062	6.68448	6.35018	6.51006	6.46406	6.28151	6.3808	5.94924	6.08139	6.0376	6.66646	6.52717	6.35421	6.47664	6.31037	6.51609	5.97938	5.96205	5.94694
ENSG00000248362		-0.587411	5.81473	-7.27522	3.62688e-07	6.99774e-06	6.50655	5.20476	5.43802	5.5558	5.60318	6.00214	5.74711	6.238	6.26116	6.28241	5.60959	5.60959	5.60959	5.60959	5.60959	5.82819	6.22779	6.07939	6.1493
ENSG00000162687	KCNT2	1.32854	7.70056	7.2751	3.62774e-07	6.99774e-06	6.50632	8.33649	8.60516	8.61891	7.88846	7.81359	7.75052	6.95334	6.67567	6.66291	8.72361	8.49132	8.71313	7.56148	7.5293	7.68893	6.91712	6.8435	6.83666
ENSG00000257923	CUX1	0.488636	12.0658	7.27458	3.63172e-07	7.00039e-06	6.50521	12.4068	12.2274	12.2221	12.137	12.1475	12.0624	11.7596	11.8484	11.7809	12.3413	12.3358	12.406	12.0662	12.0976	12.2939	11.6051	11.7382	11.708
ENSG00000104967	NOVA2	-0.863088	8.98975	-7.27092	3.65976e-07	7.0502e-06	6.49744	8.55345	8.7757	8.8793	8.67625	8.94349	8.75362	9.50081	9.45908	9.36607	8.85006	8.92627	9.07531	8.43552	8.35713	8.19856	9.45035	9.78035	9.83422
ENSG00000182095	TNRC18	0.515486	13.9169	7.26852	3.67828e-07	7.08164e-06	6.49234	14.2145	14.0009	14.1088	14.123	14.0548	13.8702	13.5567	13.6955	13.6277	14.2035	14.2161	14.4023	14.0307	13.8893	13.9505	13.4786	13.4971	13.5839
ENSG00000128908	INO80	0.541384	11.4324	7.26505	3.70528e-07	7.12933e-06	6.48495	11.7971	11.72	11.4366	11.7099	11.5237	11.7132	11.1203	10.8447	11.0256	11.6423	11.5653	11.7835	11.4521	11.4739	11.5361	11.1915	11.0199	11.2265
ENSG00000185024	BRF1	0.581865	10.0265	7.26191	3.72984e-07	7.17229e-06	6.47827	10.4324	10.2438	10.2129	10.3879	10.2646	9.94611	9.45046	9.58572	9.71485	10.319	10.0559	10.2052	10.2065	10.0498	10.3216	9.83705	9.52415	9.71948
ENSG00000174579	MSL2	1.084	10.9773	7.26095	3.73736e-07	7.18082e-06	6.47624	11.7028	11.504	11.4509	11.0813	11.1213	11.0757	10.115	10.4629	10.2816	11.874	11.7088	11.8382	10.8397	10.9619	10.9049	10.1654	10.214	10.2888
ENSG00000134255	CEPT1	0.484935	10.5635	7.26077	3.73875e-07	7.18082e-06	6.47586	10.8341	10.716	10.9199	10.6745	10.6553	10.6922	10.0991	10.1942	10.2861	10.8312	10.7411	10.7812	10.714	10.4963	10.6458	10.2413	10.243	10.3775
ENSG00000126457	PRMT1	0.51498	12.4366	7.25819	3.75916e-07	7.21571e-06	6.47036	12.9712	12.7003	12.6403	12.6605	12.4763	12.4673	12.0779	12.0079	11.9281	12.5762	12.5313	12.5328	12.6191	12.5335	12.5908	12.2359	12.1721	12.138
ENSG00000164976	MYORG	-1.24879	11.0403	-7.2576	3.76383e-07	7.22034e-06	6.46911	10.0559	10.4224	10.5338	11.1691	11.1958	10.9849	11.6479	11.7022	11.651	10.0591	10.1228	10.2832	10.8889	10.8217	10.9511	12.0127	12.0521	12.1713
ENSG00000065923	SLC9A7	0.79891	10.6543	7.25705	3.7682e-07	7.2244e-06	6.46794	11.2901	11.0149	11.0261	10.8957	10.535	10.6422	10.2932	9.99908	10.1923	10.7695	10.8139	10.7115	11.2442	10.8604	11.2436	9.89395	10.316	10.0356
ENSG00000164125	GASK1B	-1.27284	9.24016	-7.25208	3.80777e-07	7.29157e-06	6.45738	7.79631	8.54808	8.5703	9.38406	9.25369	9.02855	10.2048	10.1253	10.2504	8.92115	9.13521	8.77334	8.71367	8.47667	9.18958	9.66386	10.0191	10.2689
ENSG00000165029	ABCA1	-1.0698	7.53739	-7.25217	3.80706e-07	7.29157e-06	6.45757	6.23741	7.11106	7.27735	7.05886	7.46287	7.54447	8.32535	8.35897	8.46013	7.58436	7.47791	7.22172	7.0641	6.98646	7.14284	7.93986	8.12378	8.29544
ENSG00000099957	P2RX6	-0.730827	6.85147	-7.25011	3.82367e-07	7.31765e-06	6.45317	6.7338	6.37198	6.55114	6.82123	6.63773	6.70211	7.36912	7.38638	7.08973	6.66697	6.25811	6.34947	7.03998	6.56148	6.60032	7.42757	7.17908	7.58024
ENSG00000109536	FRG1	0.838141	10.857	7.2496	3.82771e-07	7.31908e-06	6.4521	11.4338	11.2554	11.3942	10.8153	10.6014	10.9192	10.3819	10.4141	10.4979	11.3261	11.3643	11.41	11.0398	10.9884	11.0888	10.0688	10.2094	10.2174
ENSG00000186660	ZFP91	0.845521	13.1858	7.24945	3.82898e-07	7.31908e-06	6.45177	13.925	13.7112	13.6339	13.152	13.1043	13.2105	12.647	12.6381	12.6505	13.7181	13.7036	13.7804	13.259	13.1653	13.2488	12.56	12.5825	12.6548
ENSG00000020426	MNAT1	0.570918	10.5051	7.24664	3.85168e-07	7.35808e-06	6.4458	10.9344	10.5797	10.5666	10.5914	10.5195	10.6183	10.3159	10.2189	10.2013	10.83	10.827	10.8794	10.7264	10.5778	10.6944	9.94737	10.0027	10.0609
ENSG00000170545	SMAGP	0.975303	10.622	7.24603	3.85663e-07	7.36317e-06	6.4445	11.6582	11.1589	11.0814	11.0043	10.7521	10.8243	9.71761	9.57466	9.82624	10.8949	10.8752	10.8081	10.924	10.6312	10.7523	10.4637	10.1529	10.0956
ENSG00000169902	TPST1	-0.861928	10.4223	-7.24562	3.85995e-07	7.36512e-06	6.44363	10.1835	10.2701	10.2535	10.3598	10.339	10.3624	10.6917	10.6876	10.6528	9.96611	10.0526	10.0142	9.99724	9.93482	9.88629	11.364	11.3947	11.1904
ENSG00000078747	ITCH	0.77199	11.9573	7.24515	3.86381e-07	7.3681e-06	6.44262	12.5672	12.5431	12.4776	11.9612	11.8938	11.9707	11.3849	11.4686	11.3487	12.4342	12.3609	12.3599	11.9818	11.9435	12.0819	11.4759	11.5153	11.4626
ENSG00000067992	PDK3	-0.677588	8.37724	-7.24247	3.88564e-07	7.40532e-06	6.43693	8.104	8.23401	8.32661	8.34268	8.27815	8.16404	8.505	8.62674	8.81392	8.10793	8.13335	8.05862	8.24737	7.77902	8.04074	8.97747	8.99931	9.05134
ENSG00000010295	IFFO1	1.41812	8.09172	7.24168	3.89211e-07	7.41326e-06	6.43525	8.85448	8.21578	8.03534	9.10715	8.56543	8.56197	7.11113	7.16781	7.20635	7.85197	8.09462	7.98767	9.2521	9.10244	9.14412	7.30247	7.11124	6.97882
ENSG00000113407	TARS1	1.2177	14.2556	7.24139	3.89454e-07	7.41348e-06	6.43462	15.3707	15.0902	14.984	14.3961	14.2998	14.4861	13.2432	13.2413	13.1887	14.938	14.8985	14.9585	14.1934	14.1142	14.2082	13.673	13.6405	13.6758
ENSG00000092051	JPH4	-0.824064	10.5841	-7.24097	3.89799e-07	7.41566e-06	6.43372	10.1129	10.2445	10.376	10.5103	10.6244	10.6026	10.9419	11.0033	10.8414	9.9165	9.99918	10.0775	10.4881	10.4201	10.3413	11.3688	11.3064	11.3392
ENSG00000119772	DNMT3A	0.85096	10.8129	7.23883	3.9156e-07	7.44475e-06	6.42917	11.3516	10.984	10.7903	11.207	10.961	10.9787	10.329	10.3242	10.3905	10.9095	10.752	10.8153	11.4214	11.4567	11.5314	10.2786	10.0897	10.0617
ENSG00000286069		-0.553541	6.14559	-7.23763	3.92549e-07	7.45859e-06	6.42662	5.92012	5.82252	5.77477	6.22798	5.99967	6.08659	6.37156	6.50568	6.60145	5.90968	5.86345	5.74878	6.08499	5.82987	6.26455	6.57951	6.5483	6.48121
ENSG00000119616	FCF1	0.427879	11.5752	7.23738	3.92753e-07	7.45859e-06	6.4261	11.9553	11.5612	11.6036	11.7239	11.712	11.7021	11.2917	11.3174	11.3096	11.7086	11.725	11.7318	11.7561	11.6593	11.7751	11.2282	11.3536	11.2391
ENSG00000128602	SMO	-0.661324	9.66809	-7.23142	3.97721e-07	7.54846e-06	6.4134	9.26181	9.48314	9.53879	9.55525	9.75454	9.57621	9.89245	10.071	9.8796	9.39497	9.13751	9.42958	9.4271	9.40432	9.40855	10.1107	10.3199	10.3802
ENSG00000235823	OLMALINC	-0.517461	10.6225	-7.22882	3.99909e-07	7.5855e-06	6.40785	10.782	10.47	10.3619	10.472	10.4815	10.4646	10.8639	10.8411	10.8654	10.3781	10.3756	10.3296	10.4866	10.4428	10.3553	11.0605	11.1169	11.0569
ENSG00000171475	WIPF2	0.672579	11.8387	7.22648	4.01889e-07	7.61856e-06	6.40286	12.4441	12.1738	12.0825	11.8543	11.8174	11.8901	11.5066	11.4763	11.303	12.2809	12.2536	12.2391	11.9699	11.8395	11.9093	11.2315	11.3373	11.487
ENSG00000166024	R3HCC1L	0.76864	10.5026	7.22556	4.02671e-07	7.62888e-06	6.4009	11.0315	10.9421	10.8	10.4287	10.3502	10.5821	10.0997	10.1979	10.0911	10.966	11.0161	10.9659	10.6465	10.5889	10.7874	9.92744	9.75554	9.86934
ENSG00000230498		-0.578989	6.53263	-7.22526	4.02926e-07	7.6292e-06	6.40026	6.09366	6.43563	6.40694	6.01087	6.44169	6.30168	7.01963	7.06795	7.01564	6.57569	6.43055	6.28817	6.29028	6.43416	6.36633	6.68461	6.87925	6.84467
ENSG00000250539	KRT8P33	0.499078	7.42448	7.22444	4.03619e-07	7.63783e-06	6.39852	7.57642	7.69239	7.63179	7.52933	7.33746	7.54447	7.18877	7.12089	7.19881	7.65021	7.54182	7.71317	7.56918	7.70624	7.59761	6.96222	7.15538	6.9245
ENSG00000183044	ABAT	-0.550445	10.185	-7.22367	4.04277e-07	7.64576e-06	6.39688	9.98483	9.90307	9.8549	10.2189	10.2899	9.9175	10.4481	10.5421	10.5055	9.93552	10.1433	9.85345	9.9543	10.0179	9.94448	10.6728	10.4454	10.6978
ENSG00000116514	RNF19B	1.02171	10.2986	7.22203	4.05674e-07	7.66767e-06	6.39339	11.1863	10.9365	10.8374	10.2987	10.3465	10.2576	9.54229	9.66669	9.61508	10.9329	10.982	10.9836	10.3987	10.1975	10.3119	9.66411	9.68173	9.53465
ENSG00000148411	NACC2	-0.680737	10.9536	-7.22026	4.07195e-07	7.69189e-06	6.38961	10.5353	11.0251	11.142	10.7068	10.8525	10.5832	11.2378	11.2455	11.2542	10.6158	10.5746	10.6423	10.7663	10.604	10.6724	11.5495	11.5888	11.5687
ENSG00000154920	EME1	-1.24887	8.56918	-7.21875	4.08498e-07	7.71196e-06	6.38638	7.74188	7.85598	7.82758	8.51842	8.41351	8.34947	9.48903	9.44371	9.48305	7.51773	7.8341	7.70373	8.78021	8.78923	8.50286	9.19104	9.40594	9.39778
ENSG00000138771	SHROOM3	-0.851121	10.0249	-7.2182	4.0897e-07	7.71633e-06	6.38522	9.4662	9.75201	10.0127	9.9192	10.1008	9.9148	10.4364	10.3435	10.2788	9.35975	9.59129	9.75154	9.6764	9.60982	9.74018	10.6116	10.9413	10.9425
ENSG00000241322	CDRT1	-1.2645	7.79395	-7.21665	4.10307e-07	7.737e-06	6.38192	6.7575	6.8243	6.94064	7.86192	7.9041	7.85818	8.79266	8.53916	8.66709	7.10745	6.97857	7.21319	7.87744	7.79689	7.3492	8.6376	8.52102	8.66419
ENSG00000148426	PROSER2	0.905484	9.4372	7.21504	4.11706e-07	7.75884e-06	6.37848	10.1072	10.2657	10.0106	9.50606	9.51824	9.51964	8.53269	8.81282	8.66187	9.79462	9.87642	9.84792	9.46207	9.49345	9.46642	9.11912	8.9309	8.94385
ENSG00000233275		-0.614349	6.09394	-7.21315	4.13352e-07	7.78529e-06	6.37445	5.81183	5.99689	5.8371	6.0373	6.07199	6.05237	6.31406	6.31582	6.40813	5.61678	6.14727	5.78758	5.69847	5.69717	5.91518	6.64364	6.68792	6.65149
ENSG00000103257	SLC7A5	1.08312	15.3649	7.21261	4.13824e-07	7.78961e-06	6.3733	16.4595	16.0289	15.9514	15.7959	15.6293	15.6109	14.2977	14.277	14.2339	15.5638	15.5923	15.622	15.5272	15.3984	15.5322	15.112	14.9484	14.9881
ENSG00000204536	CCHCR1	-0.791187	9.46318	-7.21062	4.15568e-07	7.81784e-06	6.36905	8.7854	8.80243	9.07708	9.35973	9.66412	9.33719	10.145	10.0375	9.96022	9.11427	9.09811	9.03309	9.37683	9.46424	9.28098	9.92466	9.93077	9.9457
ENSG00000148180	GSN	-0.696287	11.6847	-7.20958	4.16481e-07	7.83043e-06	6.36683	11.4645	11.3668	11.3978	11.8195	11.6588	11.5065	12.0326	11.9424	11.9736	11.1568	11.2636	11.2709	11.5578	11.3571	11.6115	12.2815	12.1839	12.4793
ENSG00000166529	ZSCAN21	0.637641	9.04682	7.20881	4.17159e-07	7.83613e-06	6.36519	9.16014	9.00766	9.0123	9.36937	9.31734	9.2758	8.79844	8.86133	8.61903	9.17177	9.1979	9.25004	9.43213	9.41357	9.50441	8.42765	8.43941	8.58452
ENSG00000033100	CHPF2	-0.700089	9.46495	-7.20868	4.17272e-07	7.83613e-06	6.36491	9.50212	9.08411	9.28329	9.46604	9.37045	9.16613	9.7808	9.77164	9.76001	8.90331	8.96781	9.08908	9.36066	9.28244	9.30365	10.1963	9.98659	10.0947
ENSG00000114744	COMMD2	0.564974	9.79825	7.20839	4.17527e-07	7.83633e-06	6.3643	10.2532	10.1089	9.93574	9.83822	9.80223	9.95721	9.49398	9.43995	9.35489	9.99057	10.2199	10.1367	9.93931	9.76701	9.88998	9.49928	9.37941	9.36213
ENSG00000138381	ASNSD1	0.457659	11.1946	7.20785	4.18002e-07	7.84066e-06	6.36315	11.4924	11.4448	11.2648	11.1901	11.1705	11.449	10.9004	10.9324	10.907	11.2619	11.2944	11.3062	11.4226	11.4019	11.4672	10.7918	10.8847	10.9207
ENSG00000204842	ATXN2	0.6006	11.2108	7.20756	4.18257e-07	7.84086e-06	6.36253	11.4163	11.3559	11.5503	11.1701	11.3719	11.2869	10.947	10.9353	10.8632	11.6945	11.6001	11.6397	11.2619	11.2487	11.3353	10.6439	10.7204	10.7524
ENSG00000173041	ZNF680	-0.952519	7.80279	-7.20718	4.18594e-07	7.8426e-06	6.36172	7.18211	7.25108	7.43122	7.23053	7.64986	7.48205	8.8163	8.52869	8.65324	7.78774	7.53329	7.93205	7.06508	7.85543	7.42293	8.13556	8.37049	8.12251
ENSG00000135069	PSAT1	1.71721	12.2846	7.20546	4.20112e-07	7.86644e-06	6.35806	13.4158	13.3681	13.4138	12.9299	12.9503	12.9042	10.5699	10.4737	10.5354	12.885	12.928	12.9724	12.2132	12.0949	12.208	11.693	11.8481	11.7184
ENSG00000113790	EHHADH	-1.2655	7.86772	-7.20485	4.20662e-07	7.87214e-06	6.35674	6.74558	7.01245	7.12278	7.8883	7.90371	7.97903	8.67106	8.69265	8.79393	6.86214	7.37183	7.29107	7.94414	7.30334	7.92627	8.76611	8.59028	8.75432
ENSG00000074047	GLI2	-1.17101	10.4655	-7.202	4.23199e-07	7.9104e-06	6.35067	9.31857	10.0317	10.2736	10.5059	10.6244	10.2955	11.0477	10.9893	11.1033	9.90189	9.94267	9.38803	10.1998	10.2049	10.2156	11.2629	11.5827	11.4914
ENSG00000114982	KANSL3	0.383357	12.1019	7.20209	4.23114e-07	7.9104e-06	6.35087	12.3606	12.2136	12.1431	12.212	12.2252	12.1519	11.8153	11.9202	11.8749	12.1279	12.2326	12.2487	12.3156	12.1953	12.3293	11.8264	11.7971	11.844
ENSG00000251022	THAP9-AS1	1.23797	10.7042	7.20163	4.23525e-07	7.91189e-06	6.34989	11.3991	11.5139	11.599	10.4615	10.4778	11.0074	9.90796	9.96625	10.0053	11.5748	11.5198	11.5415	10.7419	10.7799	10.7861	9.82216	9.72941	9.84248
ENSG00000168496	FEN1	-0.786727	11.7846	-7.20005	4.24948e-07	7.93385e-06	6.3465	11.5803	11.435	11.5302	11.3514	11.3537	11.2278	12.5517	12.5067	12.5249	11.8865	11.8025	11.859	11.507	11.2949	11.4403	12.108	12.1134	12.05
ENSG00000143756	FBXO28	0.554038	10.9783	7.19954	4.25407e-07	7.93779e-06	6.34541	11.3579	11.1425	11.0824	11.005	10.9777	11.0982	10.6981	10.7218	10.7213	11.3081	11.3086	11.3097	11.1958	10.9535	11.2166	10.58	10.5402	10.3924
ENSG00000116701	NCF2	0.627144	10.633	7.19922	4.25686e-07	7.93839e-06	6.34475	10.8216	10.9185	10.946	11.047	10.8187	10.9164	10.0035	10.1613	10.0637	10.5808	10.6126	10.6121	11.0562	10.8608	10.9135	10.4201	10.236	10.4046
ENSG00000107338	SHB	1.1244	11.0054	7.19778	4.26985e-07	7.958e-06	6.34167	12.2101	11.6047	11.4624	11.1947	10.9773	11.0535	10.0823	10.2893	10.1741	11.665	11.7024	11.6839	11.0951	10.9085	11.0047	10.4737	10.2166	10.2987
ENSG00000100241	SBF1	0.567637	13.1885	7.19673	4.27936e-07	7.97109e-06	6.33942	13.8016	13.4633	13.4585	13.4145	13.2763	13.1174	12.7033	12.7891	12.6724	13.2362	13.2745	13.25	13.4042	13.4206	13.4153	12.8704	12.888	12.9372
ENSG00000140577	CRTC3	0.645756	11.3442	7.19639	4.28245e-07	7.97221e-06	6.33869	11.7933	11.8369	11.795	11.3485	11.3218	11.35	10.8843	10.896	10.8722	11.702	11.7104	11.6689	11.4226	11.4279	11.3364	10.849	11.0101	10.9707
ENSG00000140307	GTF2A2	0.604325	11.6185	7.1957	4.28872e-07	7.97925e-06	6.33721	12.2491	11.9618	11.8605	11.7426	11.6928	11.6618	11.0988	11.1708	11.1287	11.9841	11.8245	11.8269	11.721	11.5435	11.7711	11.3254	11.3046	11.2657
ENSG00000134748	PRPF38A	0.661314	11.4678	7.19379	4.306e-07	8.00676e-06	6.33315	12.0968	11.6089	11.4879	11.6555	11.5008	11.4779	11.1178	11.0803	11.1846	11.8693	11.9052	11.8773	11.6217	11.4951	11.6629	11.0097	10.8755	10.8939
ENSG00000164535	DAGLB	1.56313	11.7743	7.19347	4.30891e-07	8.00753e-06	6.33247	13.1403	12.4911	12.37	11.8966	11.7415	11.8046	10.8613	10.8075	10.8561	13.0164	12.8763	12.9785	11.7759	11.6969	11.7564	10.5659	10.7195	10.5832
ENSG00000180957	PITPNB	0.957911	13.7157	7.19026	4.33828e-07	8.05744e-06	6.32561	14.6466	14.2993	14.239	13.7286	13.5445	13.7811	13.0809	13.0601	13.0612	14.3155	14.2803	14.3179	13.7665	13.6822	13.8185	13.1365	12.99	13.134
ENSG00000165678	GHITM	0.594933	13.5048	7.18574	4.3799e-07	8.12713e-06	6.31596	14.1981	13.8532	13.7636	13.6104	13.4787	13.5544	13.0267	13.0208	13.0376	13.7415	13.7202	13.7209	13.665	13.5168	13.6149	13.1745	13.24	13.1497
ENSG00000139531	SUOX	-1.3726	8.45369	-7.18564	4.38086e-07	8.12713e-06	6.31574	7.17493	7.42594	7.57358	8.59865	8.73834	8.38538	9.29929	9.41288	9.47421	7.47897	8.09325	7.73186	8.17713	8.34755	8.22829	9.2756	9.46232	9.28825
ENSG00000168575	SLC20A2	0.457826	10.3471	7.17907	4.44214e-07	8.23606e-06	6.3017	10.633	10.5317	10.5282	10.3891	10.509	10.418	10.1084	10.0597	9.94723	10.613	10.6386	10.54	10.3721	10.4184	10.4059	9.93896	10.1378	10.0594
ENSG00000155254	MARVELD1	-0.928697	10.6496	-7.17534	4.47737e-07	8.29658e-06	6.29372	10.1437	10.2425	10.1961	10.6959	10.7941	10.6346	11.0926	11.0176	11.0293	9.87899	10.0496	10.117	10.3045	10.4687	10.5548	11.5006	11.5604	11.4119
ENSG00000086289	EPDR1	-1.01572	9.84325	-7.17399	4.49013e-07	8.31063e-06	6.29085	9.23726	9.50709	9.65928	9.94268	9.85712	9.86876	10.1725	10.1852	10.1594	9.27613	9.26463	9.32171	9.37927	9.40201	9.34016	10.8105	10.8862	10.9086
ENSG00000105926	PALS2	0.777897	10.8438	7.17415	4.48864e-07	8.31063e-06	6.29118	11.4323	11.4484	11.3383	10.7869	10.6095	10.9667	10.2539	10.2806	10.478	11.1676	11.1975	11.3368	11.0129	10.9481	10.9926	10.3528	10.2533	10.3329
ENSG00000100564	PIGH	0.51425	10.1645	7.17306	4.49898e-07	8.32221e-06	6.28886	10.6316	10.4141	10.3144	10.2904	10.194	10.2671	9.77067	9.82705	9.77079	10.276	10.2775	10.1878	10.3867	10.3364	10.4544	9.80349	10.0311	9.72673
ENSG00000184005	ST6GALNAC3	0.907797	7.45982	7.1726	4.50335e-07	8.32549e-06	6.28788	8.38609	7.96449	7.66953	7.34259	7.6307	7.65849	6.61695	7.24149	6.62807	7.97911	7.55352	7.47283	7.83508	7.92551	7.73112	6.89578	6.76798	6.97749
ENSG00000123570	RAB9B	-0.734893	7.09193	-7.17213	4.50791e-07	8.32911e-06	6.28686	6.55995	6.59849	6.6665	6.98276	7.1337	7.00428	7.60515	7.50929	7.76724	6.56784	6.68452	6.67917	7.05779	7.0381	7.19048	7.53934	7.4953	7.57483
ENSG00000141404	GNAL	-0.641349	9.26368	-7.17016	4.52668e-07	8.359e-06	6.28266	8.60211	9.16877	9.38687	9.04772	9.18709	9.02538	9.63119	9.66065	9.66334	8.83549	9.00586	9.00799	9.02188	9.10799	9.20161	9.65469	9.83938	9.69822
ENSG00000181788	SIAH2	1.38548	10.7114	7.16838	4.54376e-07	8.38088e-06	6.27885	11.9952	11.6129	11.4592	11.0712	10.8405	10.821	9.57051	9.54455	9.48775	11.4396	11.5582	11.4929	10.7512	10.5033	10.5338	10.0411	10.0189	10.0638
ENSG00000235978		0.533003	7.93773	7.16864	4.54132e-07	8.38088e-06	6.2794	8.40701	7.99914	7.93519	8.26286	8.14625	7.89481	7.61183	7.61396	7.56851	8.14846	8.08931	8.09832	8.16008	8.01305	8.23027	7.5825	7.49929	7.61827
ENSG00000170899	GSTA4	-0.67516	9.37511	-7.16705	4.5566e-07	8.39492e-06	6.276	9.16467	8.92895	8.81726	9.37474	9.42275	9.45228	9.80403	9.75243	9.65889	9.18417	9.02697	8.98245	9.14986	9.10866	9.18794	9.77226	9.88461	10.0791
ENSG00000166897	ELFN2	0.501977	12.4536	7.16708	4.55627e-07	8.39492e-06	6.27608	12.788	12.7427	12.6142	12.5802	12.7615	12.588	11.9837	12.0591	11.965	12.5198	12.5258	12.4632	12.5445	12.7302	12.5929	12.0756	12.3301	12.3002
ENSG00000107771	CCSER2	0.787665	11.8379	7.16504	4.57603e-07	8.42588e-06	6.2717	12.2297	12.3193	12.4372	11.6391	11.564	12.0626	11.3857	11.4906	11.4133	12.1795	12.2298	12.2291	11.9779	12.1119	12.2259	11.2222	11.1453	11.2199
ENSG00000142949	PTPRF	0.377975	13.8042	7.16358	4.59017e-07	8.44706e-06	6.26859	14.044	13.9924	14.0191	13.8885	13.9313	13.8999	13.5125	13.5086	13.4419	13.8281	13.8026	13.8611	13.9868	13.9268	13.9822	13.6546	13.6708	13.5252
ENSG00000152926	ZNF117	-1.13795	7.63331	-7.16274	4.59839e-07	8.45736e-06	6.26678	6.68015	6.95524	7.24836	7.13285	7.31557	7.162	8.70677	8.79065	8.70824	7.77454	7.53128	7.74514	7.03596	7.38632	7.08055	8.16842	7.84806	8.12955
ENSG00000138050	THUMPD2	0.587037	9.88932	7.16046	4.6206e-07	8.49332e-06	6.26191	10.0613	10.0981	10.1804	9.80785	9.95937	10.0476	9.6801	9.60324	9.56591	10.3816	10.2217	10.21	9.96191	10.0563	10.0339	9.43873	9.42931	9.27047
ENSG00000099381	SETD1A	0.867427	11.3325	7.15961	4.62895e-07	8.50264e-06	6.26009	12.0146	11.8513	11.6938	11.3295	11.3438	11.2575	10.8697	10.7669	10.8658	11.884	11.937	11.9995	11.3716	11.4277	11.35	10.7514	10.6737	10.5981
ENSG00000178409	BEND3	0.638011	9.07201	7.1594	4.63096e-07	8.50264e-06	6.25965	9.63167	9.39626	9.36414	9.1492	9.07979	9.17966	8.59552	8.63615	8.61574	9.47605	9.40807	9.47636	9.14703	9.02733	9.08065	8.67098	8.7636	8.59805
ENSG00000142507	PSMB6	-0.77095	10.6912	-7.15837	4.6411e-07	8.51298e-06	6.25744	10.5699	10.4092	10.4241	10.7141	10.7499	10.5209	10.9537	10.9409	10.9376	10.2459	10.2231	10.2308	10.478	10.2624	10.3816	11.4832	11.5196	11.3957
ENSG00000170500	LONRF2	1.61461	8.95639	7.15829	4.6419e-07	8.51298e-06	6.25727	10.569	10.1248	10.0172	8.83726	8.72856	8.82177	7.85382	7.67259	7.98245	9.75807	9.81978	9.77591	9.17607	9.05345	9.2532	7.70494	7.93758	8.1285
ENSG00000204628	RACK1	0.454186	15.1038	7.15749	4.64979e-07	8.52257e-06	6.25555	15.575	15.3597	15.3156	15.2951	15.1738	15.1102	14.6992	14.7256	14.6802	15.232	15.1953	15.1955	15.2529	15.1391	15.2183	14.9444	14.9335	14.8234
ENSG00000073417	PDE8A	0.670536	10.8195	7.1564	4.66049e-07	8.53732e-06	6.25323	11.1229	11.0528	11.1325	10.8604	10.7015	10.9607	10.4314	10.4347	10.6788	11.1778	11.2731	11.3055	10.8705	11.0439	11.0147	10.083	10.2465	10.3607
ENSG00000163946	TASOR	-0.967023	11.0543	-7.15563	4.66813e-07	8.54642e-06	6.25157	10.0041	10.6526	11.0207	10.3879	10.6422	11.1212	11.9107	11.9028	11.8462	10.7403	10.7713	10.8644	10.7857	10.8703	10.9225	11.667	11.1886	11.6783
ENSG00000155561	NUP205	-0.451666	11.4952	-7.15407	4.6836e-07	8.56986e-06	6.24823	11.2078	11.4351	11.3402	11.2627	11.2806	11.3588	11.9011	11.8079	11.863	11.5217	11.3829	11.5335	11.2331	11.2661	11.3138	11.7547	11.7083	11.7432
ENSG00000179051	RCC2	0.691898	13.6625	7.14952	4.72898e-07	8.64796e-06	6.23849	14.3967	14.1146	14.0587	13.7801	13.6702	13.6913	13.0728	13.0751	13.1028	13.9425	13.96	13.9842	13.7602	13.6503	13.7084	13.4019	13.2407	13.3139
ENSG00000129910	CDH15	-0.774906	6.80171	-7.14881	4.73605e-07	8.65596e-06	6.23698	6.74362	6.68352	6.57887	6.64854	6.66936	6.68909	7.14517	7.1405	6.91671	6.31694	6.23759	6.42084	6.26598	6.75488	6.51165	7.58246	7.59135	7.53369
ENSG00000108773	KAT2A	-0.761406	10.5231	-7.14795	4.74472e-07	8.66688e-06	6.23513	9.98896	10.3655	10.3613	10.4173	10.5296	10.4702	10.9096	10.8536	10.8116	10.0324	9.9619	9.97242	10.3587	10.5659	10.207	11.2532	11.202	11.1541
ENSG00000249199		-1.16377	9.04262	-7.14709	4.75338e-07	8.67776e-06	6.23329	8.39252	8.54645	8.65487	8.9785	9.3389	8.95893	9.53507	9.53804	9.44028	8.18565	8.58825	8.08745	8.90303	8.57559	8.6462	9.9622	10.2722	10.163
ENSG00000197063	MAFG	0.934908	12.4138	7.1426	4.7988e-07	8.75569e-06	6.22368	13.3476	13.0509	12.957	12.4917	12.4774	12.4481	11.6671	11.6225	11.6621	12.8815	12.8869	12.9568	12.4093	12.3794	12.4189	11.9023	11.9804	11.9088
ENSG00000213593	TMX2	0.547118	11.8814	7.14141	4.81093e-07	8.77283e-06	6.22113	12.5207	12.1712	12.0106	12.0627	11.9186	11.9118	11.4713	11.4154	11.45	12.0621	12.0233	12.0668	12.0478	11.934	12.0354	11.6124	11.5995	11.5512
ENSG00000136531	SCN2A	-0.859027	7.02898	-7.13875	4.83819e-07	8.81754e-06	6.21542	6.67713	6.65629	6.40648	6.26574	7.00851	7.38085	7.68247	7.59079	7.59254	6.62421	6.61598	6.9158	6.75397	6.64647	6.96021	7.71142	7.37356	7.65919
ENSG00000126705	AHDC1	-0.729459	9.82672	-7.13437	4.88338e-07	8.89485e-06	6.20603	9.08344	9.70358	9.60764	9.49888	9.86329	9.81307	10.2404	10.4058	10.2243	9.70623	9.86637	9.45566	9.39359	9.68009	9.33098	10.4132	10.225	10.3694
ENSG00000064666	CNN2	-0.727135	11.9184	-7.13397	4.88746e-07	8.89722e-06	6.20519	11.2707	11.7488	11.8493	11.6179	11.9653	11.7403	12.3623	12.351	12.36	11.4461	11.3691	11.3962	11.9648	11.819	11.9249	12.4761	12.4898	12.3798
ENSG00000101146	RAE1	0.766365	11.9368	7.13233	4.90448e-07	8.9181e-06	6.20168	12.6836	12.3244	12.1528	12.0482	11.9514	11.9417	11.5203	11.412	11.3972	12.4729	12.4286	12.422	12.0531	11.8319	11.997	11.4331	11.4699	11.3231
ENSG00000260644	HERC2P5	-0.477013	8.79342	-7.13236	4.90424e-07	8.9181e-06	6.20173	8.45338	8.73814	8.67846	8.47144	8.61807	8.79631	9.05309	9.15736	9.17457	8.72327	8.72632	8.68182	8.5822	8.65296	8.49067	9.06693	9.10368	9.11297
ENSG00000107951	MTPAP	0.883689	10.9666	7.13157	4.91248e-07	8.92759e-06	6.20003	11.6724	11.4725	11.473	10.9748	10.7534	11.2143	10.342	10.3385	10.4589	11.5915	11.5624	11.4682	10.9969	10.8928	11.0623	10.3825	10.3569	10.3864
ENSG00000289353		-1.15023	8.56702	-7.13116	4.91676e-07	8.9303e-06	6.19915	7.17475	8.2073	8.54347	7.86288	8.15921	8.41213	9.55044	9.5603	9.6327	8.20913	8.11337	8.2953	8.17589	8.59648	8.45339	9.1768	8.95743	9.12537
ENSG00000177666	PNPLA2	0.731147	10.7587	7.12832	4.94642e-07	8.97649e-06	6.19308	11.3587	11.2097	11.0546	10.711	10.7176	10.8227	10.1017	10.4603	10.392	11.1525	11.172	11.2892	10.8873	10.8265	10.827	10.2091	10.1261	10.3384
ENSG00000204435	CSNK2B	0.438721	12.214	7.12793	4.95058e-07	8.97649e-06	6.19223	12.6313	12.4329	12.3085	12.4268	12.2735	12.2678	11.9114	11.8341	11.8397	12.3204	12.318	12.3023	12.4046	12.27	12.3666	12.0301	12.0111	11.9026
ENSG00000135604	STX11	1.14838	8.05593	7.12797	4.95013e-07	8.97649e-06	6.19232	8.957	8.41162	8.32351	8.06405	7.98858	8.19185	7.57124	7.37044	7.62508	8.92358	8.86687	8.97377	8.2787	8.15407	8.13108	7.04906	7.01081	7.11542
ENSG00000246859	STARD4-AS1	-0.572555	6.29507	-7.12655	4.9651e-07	8.99773e-06	6.18927	5.88049	5.90093	6.0103	6.28987	6.26958	6.27344	6.49603	6.90513	6.62986	6.00536	6.21232	5.90395	6.01088	6.2281	6.2654	6.74257	6.68111	6.60595
ENSG00000137727	ARHGAP20	1.24844	7.56413	7.12333	4.99914e-07	9.05431e-06	6.18237	7.91046	8.01263	7.98862	7.60943	7.63875	7.74556	6.82724	7.13007	7.21442	8.59171	8.58404	8.52887	7.67009	7.88915	7.59401	6.24908	6.46426	6.50597
ENSG00000135930	EIF4E2	-0.562858	11.2305	-7.1208	5.02602e-07	9.09342e-06	6.17695	11.0236	11.0732	11.2064	11.1805	11.2483	11.019	11.3356	11.4843	11.5037	11.0043	10.9759	11.0098	10.9912	10.8383	10.9443	11.8261	11.783	11.7017
ENSG00000107890	ANKRD26	-1.03673	8.41237	-7.12076	5.0264e-07	9.09342e-06	6.17687	7.52995	7.63951	7.71513	8.04568	8.27141	8.53506	9.2814	9.26999	9.42319	8.41163	7.97725	8.01339	8.08339	8.57073	8.00839	8.92918	8.88255	8.83482
ENSG00000142867	BCL10	1.15476	10.6097	7.11947	5.04028e-07	9.1134e-06	6.17409	11.897	11.2375	11.0112	10.6563	10.3549	10.7886	9.9678	9.7575	9.81654	11.2752	11.2815	11.338	10.7225	10.6345	10.7382	9.84103	9.84069	9.81561
ENSG00000289386		-0.445582	5.86484	-7.11784	5.05769e-07	9.13973e-06	6.1706	5.82122	5.59857	5.95959	5.59596	5.68709	5.7733	6.0357	6.11817	6.1939	5.82497	5.5714	5.5714	5.5714	5.81257	5.80821	6.1715	6.21281	6.23926
ENSG00000198380	GFPT1	0.728941	13.1131	7.11745	5.06188e-07	9.14215e-06	6.16977	13.8618	13.4545	13.4488	13.0828	12.9422	13.1627	12.6897	12.6921	12.6835	13.4874	13.5316	13.574	13.3107	13.1441	13.2726	12.5721	12.4993	12.6262
ENSG00000103034	NDRG4	-0.933878	8.76419	-7.11422	5.09672e-07	9.19989e-06	6.16284	8.3383	8.04551	8.18893	8.62292	8.68702	8.31207	9.63846	9.50452	9.53995	8.44526	8.96451	8.95854	8.45824	8.19774	8.21569	9.0594	9.34699	9.23131
ENSG00000232850	PTGES2-AS1	-0.45267	6.59052	-7.1139	5.10017e-07	9.20094e-06	6.16215	6.41775	6.41229	6.4254	6.37677	6.58918	6.50561	6.87585	6.83423	6.87762	6.29244	6.17032	6.46208	6.50686	6.57772	6.53916	6.98296	6.87801	6.90514
ENSG00000134107	BHLHE40	0.87563	12.8586	7.11342	5.10541e-07	9.20523e-06	6.16112	13.8247	13.2207	13.0464	13.0033	12.7032	12.7285	12.3895	12.4052	12.4058	13.315	13.3687	13.3706	13.0972	13.0144	13.1127	12.1272	12.0811	12.2403
ENSG00000279882		-0.90098	7.07174	-7.11232	5.11736e-07	9.22159e-06	6.15875	6.06846	6.66706	6.67765	6.62469	6.8533	7.06342	7.87414	7.80856	8.00836	6.98163	7.00093	6.84276	6.71171	7.0223	6.74301	7.57296	7.44418	7.32616
ENSG00000072756	TRNT1	0.525591	10.5263	7.11175	5.12355e-07	9.22756e-06	6.15753	10.7271	10.761	10.7719	10.6676	10.4045	10.7962	10.1407	10.2773	10.1902	10.6207	10.5637	10.6149	10.8275	10.7609	10.9019	10.2426	9.97723	10.2273
ENSG00000171903	CYP4F11	1.00705	9.82064	7.11018	5.14067e-07	9.2532e-06	6.15416	10.96	9.91285	9.76067	10.5109	9.82085	10.1957	9.15894	9.05407	9.0118	10.0289	9.9208	9.84501	10.4946	10.189	10.2367	9.31565	9.0667	9.2885
ENSG00000072134	EPN2	0.69163	10.7479	7.10972	5.14568e-07	9.25703e-06	6.15318	11.1533	10.8169	10.7749	11.1982	10.9249	11.0477	10.2114	10.2822	10.3218	10.915	10.845	10.4704	11.1965	11.2657	11.1332	10.3472	10.2699	10.2885
ENSG00000141627	DYM	0.511378	10.2445	7.10881	5.15563e-07	9.26974e-06	6.15123	10.4481	10.4631	10.4493	10.5877	10.5093	10.4178	9.80855	9.83691	9.68013	10.2654	10.2302	10.3627	10.4579	10.3243	10.4641	10.0289	10.0083	10.0589
ENSG00000043514	TRIT1	0.442439	10.4201	7.10608	5.18567e-07	9.31852e-06	6.14536	10.6813	10.546	10.4957	10.6469	10.4539	10.5012	10.1081	10.2403	10.1071	10.5064	10.4395	10.5154	10.6907	10.622	10.7114	10.1231	10.0519	10.1201
ENSG00000089234	BRAP	0.531385	10.581	7.10498	5.19782e-07	9.33514e-06	6.14299	10.9826	10.7967	10.7448	10.762	10.6404	10.6205	10.1899	10.3149	10.1776	10.9938	10.8338	10.9123	10.7028	10.5237	10.5847	10.2335	10.2422	10.2026
ENSG00000278884		0.435546	6.09861	7.10326	5.21678e-07	9.36395e-06	6.13932	6.3752	6.31666	6.2087	6.10413	6.06255	6.18633	5.96057	5.84959	5.82373	6.24582	6.23196	6.2757	6.20874	6.28458	6.42511	5.59158	5.82607	5.79791
ENSG00000229180		0.633324	9.87442	7.10109	5.24092e-07	9.40203e-06	6.13465	10.3551	10.0842	9.81143	10.1589	9.93494	10.0015	9.65061	9.46188	9.41117	9.99951	9.88579	9.90922	10.3284	10.2457	10.3116	9.47602	9.36031	9.35323
ENSG00000154447	SH3RF1	1.00753	10.6828	7.09852	5.26966e-07	9.44829e-06	6.12913	11.8282	11.286	11.0484	10.8785	10.5587	10.8103	9.94374	9.87194	9.91941	11.1802	11.1879	11.2763	10.7366	10.6349	10.7977	10.261	10.0157	10.0548
[truncated: 30,304 more rows]

## Sheet: Legend
Dataset EV2:
RNAseq analysis of "control" (+glutamine) vs. "treatment (-glutamine / -glutamine +alpha-ketoglutarate)
