# Supplementary material for: Glutamine sensing licenses cholesterol synthesis
Source: EMBO J. 2024 Oct 21;43(23):5837–56. doi: 10.1038/s44318-024-00269-0 (PMC11612431; doi:10.1038/s44318-024-00269-0)
Supplement: Supplementary file 6 — Source data Fig. 2 [file 44318_2024_269_MOESM6_ESM.zip]

Archive with 68 entries (59 files):
- Figure 2/
- __MACOSX/._Figure 2
- Figure 2/.DS_Store
- __MACOSX/Figure 2/._.DS_Store
- Figure 2/2I/
- __MACOSX/Figure 2/._2I
- Figure 2/2A/
- __MACOSX/Figure 2/._2A
- Figure 2/2C/
- __MACOSX/Figure 2/._2C
- Figure 2/2M/
- __MACOSX/Figure 2/._2M
- Figure 2/2J/
- __MACOSX/Figure 2/._2J
- Figure 2/2K/
- __MACOSX/Figure 2/._2K
- Figure 2/2L/
- __MACOSX/Figure 2/._2L
- Figure 2/2B/
- __MACOSX/Figure 2/._2B
- Figure 2/2I/HMGCR.tif
- __MACOSX/Figure 2/2I/._HMGCR.tif
- Figure 2/2I/.DS_Store
- __MACOSX/Figure 2/2I/._.DS_Store
- Figure 2/2I/ACTIN.tif
- __MACOSX/Figure 2/2I/._ACTIN.tif
- Figure 2/2A/HMGCR.png
- __MACOSX/Figure 2/2A/._HMGCR.png
- Figure 2/2A/CNX.png
- __MACOSX/Figure 2/2A/._CNX.png
- Figure 2/2A/TUBA.png
- __MACOSX/Figure 2/2A/._TUBA.png
- Figure 2/2C/HMGCR.tiff
- __MACOSX/Figure 2/2C/._HMGCR.tiff
- Figure 2/2C/HPRT1.tiff
- __MACOSX/Figure 2/2C/._HPRT1.tiff
- Figure 2/2C/CNX.tiff
- __MACOSX/Figure 2/2C/._CNX.tiff
- Figure 2/2M/ACTIN.png
- __MACOSX/Figure 2/2M/._ACTIN.png
- Figure 2/2M/GLUL.png
- __MACOSX/Figure 2/2M/._GLUL.png
- Figure 2/2M/HMGCR.png
- __MACOSX/Figure 2/2M/._HMGCR.png
- Figure 2/2M/CNX.png
- __MACOSX/Figure 2/2M/._CNX.png
- Figure 2/2J/ACTIN.png
- __MACOSX/Figure 2/2J/._ACTIN.png
- Figure 2/2J/HMGCR.tif
- __MACOSX/Figure 2/2J/._HMGCR.tif
- Figure 2/2K/GLUL.jpg
- __MACOSX/Figure 2/2K/._GLUL.jpg
- Figure 2/2K/HMGCR.png
- __MACOSX/Figure 2/2K/._HMGCR.png
- Figure 2/2K/TUBA.jpg
- __MACOSX/Figure 2/2K/._TUBA.jpg
- Figure 2/2L/hmgcr.tif
- __MACOSX/Figure 2/2L/._hmgcr.tif
- Figure 2/2L/GLUL.png
- __MACOSX/Figure 2/2L/._GLUL.png
- Figure 2/2L/TUBA.png
- __MACOSX/Figure 2/2L/._TUBA.png
- Figure 2/2B/HMGCR.tif
- __MACOSX/Figure 2/2B/._HMGCR.tif
- Figure 2/2B/CALR.tif
- __MACOSX/Figure 2/2B/._CALR.tif
- Figure 2/2B/ACTIN.tif
- __MACOSX/Figure 2/2B/._ACTIN.tif
