# Supplementary material for: Glutamine sensing licenses cholesterol synthesis
Source: EMBO J. 2024 Oct 21;43(23):5837–56. doi: 10.1038/s44318-024-00269-0 (PMC11612431; doi:10.1038/s44318-024-00269-0)
Supplement: Supplementary file 7 — Source data Fig. 3 [file 44318_2024_269_MOESM7_ESM.zip]

Archive with 52 entries (46 files):
- Figure 3/
- __MACOSX/._Figure 3
- Figure 3/3B/
- __MACOSX/Figure 3/._3B
- Figure 3/3C/
- __MACOSX/Figure 3/._3C
- Figure 3/3D/
- __MACOSX/Figure 3/._3D
- Figure 3/.DS_Store
- __MACOSX/Figure 3/._.DS_Store
- Figure 3/3A/
- __MACOSX/Figure 3/._3A
- Figure 3/3I/
- __MACOSX/Figure 3/._3I
- Figure 3/3B/HMGCR.tiff
- __MACOSX/Figure 3/3B/._HMGCR.tiff
- Figure 3/3B/ACTIN.tiff
- __MACOSX/Figure 3/3B/._ACTIN.tiff
- Figure 3/3B/S6K.tiff
- __MACOSX/Figure 3/3B/._S6K.tiff
- Figure 3/3B/PS6K.tiff
- __MACOSX/Figure 3/3B/._PS6K.tiff
- Figure 3/3C/ACTIN.jpg
- __MACOSX/Figure 3/3C/._ACTIN.jpg
- Figure 3/3C/HMGCR.jpg
- __MACOSX/Figure 3/3C/._HMGCR.jpg
- Figure 3/3C/ATF4.tif
- __MACOSX/Figure 3/3C/._ATF4.tif
- Figure 3/3D/HMGCR.tif
- __MACOSX/Figure 3/3D/._HMGCR.tif
- Figure 3/3D/ACTIN.tif
- __MACOSX/Figure 3/3D/._ACTIN.tif
- Figure 3/3D/PURO.jpg
- __MACOSX/Figure 3/3D/._PURO.jpg
- Figure 3/3A/HMGCR.tiff
- __MACOSX/Figure 3/3A/._HMGCR.tiff
- Figure 3/3A/HPRT1.tiff
- __MACOSX/Figure 3/3A/._HPRT1.tiff
- Figure 3/3A/CNX.tiff
- __MACOSX/Figure 3/3A/._CNX.tiff
- Figure 3/3A/UB.tiff
- __MACOSX/Figure 3/3A/._UB.tiff
- Figure 3/3I/ACTIN.tif
- __MACOSX/Figure 3/3I/._ACTIN.tif
- Figure 3/3I/HMGCR.jpg
- __MACOSX/Figure 3/3I/._HMGCR.jpg
- Figure 3/3I/cnx.tiff
- __MACOSX/Figure 3/3I/._cnx.tiff
- Figure 3/3I/tS6K.jpg
- __MACOSX/Figure 3/3I/._tS6K.jpg
- Figure 3/3I/pS6K.tif
- __MACOSX/Figure 3/3I/._pS6K.tif
