# Supplementary material for: Glutamine sensing licenses cholesterol synthesis
Source: EMBO J. 2024 Oct 21;43(23):5837–56. doi: 10.1038/s44318-024-00269-0 (PMC11612431; doi:10.1038/s44318-024-00269-0)
Supplement: Supplementary file 8 — Source data Fig. 4 [file 44318_2024_269_MOESM8_ESM.zip]

Archive with 28 entries (22 files):
- Figure 4/
- __MACOSX/._Figure 4
- Figure 4/.DS_Store
- __MACOSX/Figure 4/._.DS_Store
- Figure 4/4B/
- __MACOSX/Figure 4/._4B
- Figure 4/4A/
- __MACOSX/Figure 4/._4A
- Figure 4/4F/
- __MACOSX/Figure 4/._4F
- Figure 4/4H/
- __MACOSX/Figure 4/._4H
- Figure 4/4I/
- __MACOSX/Figure 4/._4I
- Figure 4/4B/numerical data_5-EU incorporation.xlsx
- __MACOSX/Figure 4/4B/._numerical data_5-EU incorporation.xlsx
- Figure 4/4A/hmgcr.tiff
- __MACOSX/Figure 4/4A/._hmgcr.tiff
- Figure 4/4A/CNX.tiff
- __MACOSX/Figure 4/4A/._CNX.tiff
- Figure 4/4A/ACTIN.tiff
- __MACOSX/Figure 4/4A/._ACTIN.tiff
- Figure 4/4F/numerical data_re. expression.xlsx
- __MACOSX/Figure 4/4F/._numerical data_re. expression.xlsx
- Figure 4/4H/numerical data_gln levels.xlsx
- __MACOSX/Figure 4/4H/._numerical data_gln levels.xlsx
- Figure 4/4I/numerical dara_rel. expression.xlsx
- __MACOSX/Figure 4/4I/._numerical dara_rel. expression.xlsx
