# Supplementary material for: Glutamine sensing licenses cholesterol synthesis
Source: EMBO J. 2024 Oct 21;43(23):5837–56. doi: 10.1038/s44318-024-00269-0 (PMC11612431; doi:10.1038/s44318-024-00269-0)
Supplement: Supplementary file 8 — Source data Fig. 4 [file 44318_2024_269_MOESM8_ESM.zip › Figure 4/4B/numerical data_5-EU incorporation.xlsx]

## Sheet: Sheet1
gln + leu + actD -	gln - leu + actD -	gln + leu - actD -	gln + leu - actD +
1503	740	885	259
786	709	657	240
629	691	749	270
