# Supplementary material for: Glutamine sensing licenses cholesterol synthesis
Source: EMBO J. 2024 Oct 21;43(23):5837–56. doi: 10.1038/s44318-024-00269-0 (PMC11612431; doi:10.1038/s44318-024-00269-0)
Supplement: Supplementary file 8 — Source data Fig. 4 [file 44318_2024_269_MOESM8_ESM.zip › Figure 4/4F/numerical data_re. expression.xlsx]

## Sheet: Sheet1
	gln +						gln -
Srebp2	1.15572	1.08281	1.03717	1.01554	0.95806	0.750711	0.587136	0.517117	0.41864	0.444313	0.508938	0.520147
Hmgcr	0.985518	0.938676	0.937292	1.07766	1.04009	1.02077	0.824328	0.793171	0.730683	0.757211	0.743485	0.704262
Hmgcs1	0.930551	0.95061	0.941512	1.23197	0.867531	1.07783	1.1945	1.0395	1.00422	0.996979	1.08575	1.02475
Fdft1	0.98403	1.11157	0.842556	1.04537	0.871308	1.14516	0.931954	0.804583	0.721737	0.719118	0.809842	0.764352
Sqle	1.00433	1.11718	0.883844	1.18402	0.98474	0.825882	0.834917	0.74011	0.569747	0.683825	0.795684	0.737081
Dhcr24	0.95892	0.978003	0.938353	1.01628	0.911537	1.19691	0.44353	0.372496	0.282059	0.328995	0.371176	0.332273
Fdps	1.08954	0.842041	0.91339	1.11614	0.998206	1.04069	1.07606	0.851136	0.806212	0.791683	1.11277	0.947479
