# Supplementary material for: Glutamine sensing licenses cholesterol synthesis
Source: EMBO J. 2024 Oct 21;43(23):5837–56. doi: 10.1038/s44318-024-00269-0 (PMC11612431; doi:10.1038/s44318-024-00269-0)
Supplement: Supplementary file 8 — Source data Fig. 4 [file 44318_2024_269_MOESM8_ESM.zip › Figure 4/4H/numerical data_gln levels.xlsx]

## Sheet: Sheet1
NaCl	MSX
4.63615e+06	2.07411e+06
4.38899e+06	2.564e+06
2.96418e+06	1.08704e+06
3.97754e+06	1.19048e+06
4.33668e+06	2.24686e+06
2.57617e+06	2.26776e+06
3.71747e+06	2.1168e+06
4.39545e+06	2.22426e+06
3.60108e+06	1.88631e+06
4.02521e+06	3.0489e+06
3.27094e+06	1.05757e+06
3.56282e+06	1.80422e+06
