# Supplementary material for: Glutamine sensing licenses cholesterol synthesis
Source: EMBO J. 2024 Oct 21;43(23):5837–56. doi: 10.1038/s44318-024-00269-0 (PMC11612431; doi:10.1038/s44318-024-00269-0)
Supplement: Supplementary file 8 — Source data Fig. 4 [file 44318_2024_269_MOESM8_ESM.zip › Figure 4/4I/numerical dara_rel. expression.xlsx]

## Sheet: Sheet1
	NaCl						MSX
Srebp2	0.731287	0.916549	1.02477	1.22522	1.24758	0.854583	1.04335	0.706199	0.661983	0.847439	1.08103	0.786432
Hmgcr	0.933769	0.804543	1.04467	1.1636	1.28217	0.771247	0.817707	0.738617	0.64628	0.980415	0.786843	0.847268
Hmgcs1	0.846659	0.810694	1.2538	1.10087	1.26242	0.725554	0.665056	0.579329	0.596659	0.665786	0.702635	0.787609
Fdft1	0.877665	0.784092	1.23207	1.1933	1.15383	0.759035	0.683385	0.699105	0.601058	0.748426	0.916635	0.876697
Sqle	0.92523	0.850425	1.01894	1.13558	1.19146	0.878365	0.701947	0.786695	0.541606	0.695254	0.668876	0.737235
Dhcr24	0.867863	0.841105	1.06271	1.29497	1.23139	0.701964	0.670187	0.463053	0.683503	0.780918	0.833658	0.893421
Fdps	0.962871	0.640351	1.22379	1.22401	1.1859	0.763076	0.810475	0.692945	0.632623	0.656704	0.871928	0.874813
