# Supplementary material for: Glutamine sensing licenses cholesterol synthesis
Source: EMBO J. 2024 Oct 21;43(23):5837–56. doi: 10.1038/s44318-024-00269-0 (PMC11612431; doi:10.1038/s44318-024-00269-0)
Supplement: Supplementary file 9 — Source data Fig. 5 [file 44318_2024_269_MOESM9_ESM.zip]

Archive with 90 entries (82 files):
- Figure 5/
- __MACOSX/._Figure 5
- Figure 5/5G/
- __MACOSX/Figure 5/._5G
- Figure 5/5A/
- __MACOSX/Figure 5/._5A
- Figure 5/5F/
- __MACOSX/Figure 5/._5F
- Figure 5/5H/
- __MACOSX/Figure 5/._5H
- Figure 5/.DS_Store
- __MACOSX/Figure 5/._.DS_Store
- Figure 5/5E/
- __MACOSX/Figure 5/._5E
- Figure 5/5B/
- __MACOSX/Figure 5/._5B
- Figure 5/5C-D/
- __MACOSX/Figure 5/._5C-D
- Figure 5/5G/numerical data_rel. expression.xlsx
- __MACOSX/Figure 5/5G/._numerical data_rel. expression.xlsx
- Figure 5/5A/HMGCR.tiff
- __MACOSX/Figure 5/5A/._HMGCR.tiff
- Figure 5/5A/SREBP2 AND ACTIN.tiff
- __MACOSX/Figure 5/5A/._SREBP2 AND ACTIN.tiff
- Figure 5/5A/tS6K.png
- __MACOSX/Figure 5/5A/._tS6K.png
- Figure 5/5A/FDFT1.tiff
- __MACOSX/Figure 5/5A/._FDFT1.tiff
- Figure 5/5A/pS6K.tiff
- __MACOSX/Figure 5/5A/._pS6K.tiff
- Figure 5/5F/ACTIN.jpg
- __MACOSX/Figure 5/5F/._ACTIN.jpg
- Figure 5/5F/HA .jpg
- __MACOSX/Figure 5/5F/._HA .jpg
- Figure 5/5F/SREBP2.jpg
- __MACOSX/Figure 5/5F/._SREBP2.jpg
- Figure 5/5F/HMGCR.jpg
- __MACOSX/Figure 5/5F/._HMGCR.jpg
- Figure 5/5H/ACTIN.jpg
- __MACOSX/Figure 5/5H/._ACTIN.jpg
- Figure 5/5H/HMCR short.jpg
- __MACOSX/Figure 5/5H/._HMCR short.jpg
- Figure 5/5H/HMGCS1.jpg
- __MACOSX/Figure 5/5H/._HMGCS1.jpg
- Figure 5/5H/CNX.jpg
- __MACOSX/Figure 5/5H/._CNX.jpg
- Figure 5/5H/HMGCR high.png
- __MACOSX/Figure 5/5H/._HMGCR high.png
- Figure 5/5E/ACTIN.jpg
- __MACOSX/Figure 5/5E/._ACTIN.jpg
- Figure 5/5E/SREBP2.jpg
- __MACOSX/Figure 5/5E/._SREBP2.jpg
- Figure 5/5E/PCNA.jpg
- __MACOSX/Figure 5/5E/._PCNA.jpg
- Figure 5/5E/HMGCR.jpg
- __MACOSX/Figure 5/5E/._HMGCR.jpg
- Figure 5/5E/CNX.jpg
- __MACOSX/Figure 5/5E/._CNX.jpg
- Figure 5/5B/HMGCR.jpg
- __MACOSX/Figure 5/5B/._HMGCR.jpg
- Figure 5/5B/CNX.tiff
- __MACOSX/Figure 5/5B/._CNX.tiff
- Figure 5/5B/SREBP2.tiff
- __MACOSX/Figure 5/5B/._SREBP2.tiff
- Figure 5/5B/ACTIN.tiff
- __MACOSX/Figure 5/5B/._ACTIN.tiff
- Figure 5/5B/PCNA.tiff
- __MACOSX/Figure 5/5B/._PCNA.tiff
- Figure 5/5B/FDFT1.tif
- __MACOSX/Figure 5/5B/._FDFT1.tif
- Figure 5/5C-D/13915_+aKG_GOLGA1.tif
- __MACOSX/Figure 5/5C-D/._13915_+aKG_GOLGA1.tif
- Figure 5/5C-D/13916_+glut_merge.tif
- __MACOSX/Figure 5/5C-D/._13916_+glut_merge.tif
- Figure 5/5C-D/13912_noglut_merge.tif
- __MACOSX/Figure 5/5C-D/._13912_noglut_merge.tif
- Figure 5/5C-D/13912_noglut_GOLGA1.tif
- __MACOSX/Figure 5/5C-D/._13912_noglut_GOLGA1.tif
- Figure 5/5C-D/13916_+glut_scap.tif
- __MACOSX/Figure 5/5C-D/._13916_+glut_scap.tif
- Figure 5/5C-D/13916_+glut_GOLGA1.tif
- __MACOSX/Figure 5/5C-D/._13916_+glut_GOLGA1.tif
- Figure 5/5C-D/numerical data_SCAP colocalization.xlsx
- __MACOSX/Figure 5/5C-D/._numerical data_SCAP colocalization.xlsx
- Figure 5/5C-D/13912_noglut_scap.tif
- __MACOSX/Figure 5/5C-D/._13912_noglut_scap.tif
- Figure 5/5C-D/13915_+aKG_scap.tif
- __MACOSX/Figure 5/5C-D/._13915_+aKG_scap.tif
- Figure 5/5C-D/13915_+aKG_merge.tif
- __MACOSX/Figure 5/5C-D/._13915_+aKG_merge.tif
