# Supplementary material for: Glutamine sensing licenses cholesterol synthesis
Source: EMBO J. 2024 Oct 21;43(23):5837–56. doi: 10.1038/s44318-024-00269-0 (PMC11612431; doi:10.1038/s44318-024-00269-0)
Supplement: Supplementary file 9 — Source data Fig. 5 [file 44318_2024_269_MOESM9_ESM.zip › Figure 5/5G/numerical data_rel. expression.xlsx]

## Sheet: Sheet1
	gln +						gln -
Srebp1	0.963481	1.06934	0.986256	0.873679	1.24982	0.857423	0.407365	0.20667	0.242518	0.232265	0.229182	0.226998
Acc	1.10113	1.04783	0.788143	1.07961	1.05212	0.931166	0.757035	0.652526	0.630581	0.646505	0.786099	0.585812
Fasn	0.975692	0.822211	0.964488	1.39756	0.93469	0.905356	0.649125	0.616334	0.656191	0.598445	0.697423	0.60359
Scd1	0.94845	1.05118	0.701773	1.10982	0.847392	1.34139	0.784905	0.597219	0.712126	0.68413	0.702641	0.668392
