# Supplementary material for: Glutamine sensing licenses cholesterol synthesis
Source: EMBO J. 2024 Oct 21;43(23):5837–56. doi: 10.1038/s44318-024-00269-0 (PMC11612431; doi:10.1038/s44318-024-00269-0)
Supplement: Supplementary file 9 — Source data Fig. 5 [file 44318_2024_269_MOESM9_ESM.zip › Figure 5/5C-D/numerical data_SCAP colocalization.xlsx]

## Sheet: Sheet1
Gln	- Gln	aKG
66.1272	0	0
77.2098	1.42857	0
83.1223	0	0
82.7701	0	0.952381
