# Supplementary material for: Glutamine sensing licenses cholesterol synthesis
Source: EMBO J. 2024 Oct 21;43(23):5837–56. doi: 10.1038/s44318-024-00269-0 (PMC11612431; doi:10.1038/s44318-024-00269-0)
Supplement: Supplementary file 10 — Source data Fig. 6 [file 44318_2024_269_MOESM10_ESM.zip]

Archive with 58 entries (49 files):
- Figure 6/
- __MACOSX/._Figure 6
- Figure 6/6A/
- __MACOSX/Figure 6/._6A
- Figure 6/6H/
- __MACOSX/Figure 6/._6H
- Figure 6/6O/
- __MACOSX/Figure 6/._6O
- Figure 6/6N/
- __MACOSX/Figure 6/._6N
- Figure 6/.DS_Store
- __MACOSX/Figure 6/._.DS_Store
- Figure 6/6B/
- __MACOSX/Figure 6/._6B
- Figure 6/6L/
- __MACOSX/Figure 6/._6L
- Figure 6/6M/
- __MACOSX/Figure 6/._6M
- Figure 6/6C-G/
- __MACOSX/Figure 6/._6C-G
- Figure 6/6A/HMGCR.tiff
- __MACOSX/Figure 6/6A/._HMGCR.tiff
- Figure 6/6A/ACTIN.tiff
- __MACOSX/Figure 6/6A/._ACTIN.tiff
- Figure 6/6H/numerical data_gln consumption .xlsx
- __MACOSX/Figure 6/6H/._numerical data_gln consumption .xlsx
- Figure 6/6O/actin.png
- __MACOSX/Figure 6/6O/._actin.png
- Figure 6/6O/hmgcr.png
- __MACOSX/Figure 6/6O/._hmgcr.png
- Figure 6/6O/mfn2.png
- __MACOSX/Figure 6/6O/._mfn2.png
- Figure 6/6N/numerical data_cholesterol levels .xlsx
- __MACOSX/Figure 6/6N/._numerical data_cholesterol levels .xlsx
- Figure 6/6B/tom70.tiff
- __MACOSX/Figure 6/6B/._tom70.tiff
- Figure 6/6B/ATP5.tiff
- __MACOSX/Figure 6/6B/._ATP5.tiff
- Figure 6/6B/actin.tiff
- __MACOSX/Figure 6/6B/._actin.tiff
- Figure 6/6B/MFN2.tiff
- __MACOSX/Figure 6/6B/._MFN2.tiff
- Figure 6/6L/ACTIN.png
- __MACOSX/Figure 6/6L/._ACTIN.png
- Figure 6/6L/HMGCR.png
- __MACOSX/Figure 6/6L/._HMGCR.png
- Figure 6/6L/mfn2.png
- __MACOSX/Figure 6/6L/._mfn2.png
- Figure 6/6M/srebp2 .tiff
- __MACOSX/Figure 6/6M/._srebp2 .tiff
- Figure 6/6M/ACTIN.tiff
- __MACOSX/Figure 6/6M/._ACTIN.tiff
- Figure 6/6M/PCNA.tiff
- __MACOSX/Figure 6/6M/._PCNA.tiff
- Figure 6/6M/MFN2.png
- __MACOSX/Figure 6/6M/._MFN2.png
- Figure 6/6C-G/numerical data_OCR measurements.xlsx
- __MACOSX/Figure 6/6C-G/._numerical data_OCR measurements.xlsx
