# Supplementary material for: Glutamine sensing licenses cholesterol synthesis
Source: EMBO J. 2024 Oct 21;43(23):5837–56. doi: 10.1038/s44318-024-00269-0 (PMC11612431; doi:10.1038/s44318-024-00269-0)
Supplement: Supplementary file 10 — Source data Fig. 6 [file 44318_2024_269_MOESM10_ESM.zip › Figure 6/6N/numerical data_cholesterol levels .xlsx]

## Sheet: Sheet1
WT	Mfn2 -/-
143.035	226.362
146.585	234.763
144.544	252.681
139.582	234.803
141.583	233.179
