# Supplementary material for: Glutamine sensing licenses cholesterol synthesis
Source: EMBO J. 2024 Oct 21;43(23):5837–56. doi: 10.1038/s44318-024-00269-0 (PMC11612431; doi:10.1038/s44318-024-00269-0)
Supplement: Supplementary file 10 — Source data Fig. 6 [file 44318_2024_269_MOESM10_ESM.zip › Figure 6/6C-G/numerical data_OCR measurements.xlsx]

## Sheet: OCR
	WT			Mfn2 -/-
Min	Mean	SD	n	Mean	SD	n
1.3	187.4	17.7	20	147.3	9.8	17
7.8	175.7	15.4	20	140	9.1	17
14.4	174	14.9	20	139.8	8.6	17
21	75.5	6.4	20	61.5	5.8	17
27.5	75	6.6	20	61.2	4.9	17
34.1	73.8	5.7	20	60.1	4.7	17
41.2	195	39.8	20	171.8	32.8	17
48.2	263.3	26.3	20	211.6	21.6	17
55.2	300.5	31.3	20	219.6	17.9	17
61.9	50.8	7.5	20	40	4.4	17
68.4	49.2	5	20	41.1	3.8	17
75	48.6	5.3	20	41.9	4.1	17

## Sheet: Measurements
	Basal respiration
	WT			Mfn2 -/-
	125.5	12.5	20	99.8	7.4	17
	Maximal respiration
	WT			Mfn2 -/-
	251.9	30.6	20	179.6	17.5	17
	ATP production
	WT			Mfn2 -/-
	100.2	10.2	20	79.7	6	17
	Spare Respirations Capacity
	WT			Mfn2 -/-
	126.4	21.5	20	79.8	12.8	17
